# Supplementary material for: Prior infection with unrelated neurotropic virus exacerbates influenza disease and impairs lung T cell responses
Source: Nat Commun. 2024 Mar 23;15:2619. doi: 10.1038/s41467-024-46822-7 (PMC10960853; doi:10.1038/s41467-024-46822-7)
Supplement: Supplementary file 4 — Source data [file 41467_2024_46822_MOESM4_ESM.zip]

Archive with 2 entries (2 files):
- Source data file Foo et al.xlsx
- TCR sequences analysis.xlsx
