# Supplementary material for: Prior infection with unrelated neurotropic virus exacerbates influenza disease and impairs lung T cell responses
Source: Nat Commun. 2024 Mar 23;15:2619. doi: 10.1038/s41467-024-46822-7 (PMC10960853; doi:10.1038/s41467-024-46822-7)
Supplement: Supplementary file 4 — Source data [file 41467_2024_46822_MOESM4_ESM.zip › Source data file Foo et al.xlsx]

## Sheet: Figure 1
Fig. 1b	IAV viral titre in lungs (log10 pfu)
Days post infeciton	Mouse (M)	IAV	SFV→IAV
3	M1	7.26387	6.0054
3	M2	6.78355	5.79309
3	M3	5.73239	5.99956
3	M4	7.26067	5.94325
3	M5	6.6744	6.02243
5	M1	4.43333	4.98312
5	M2	5.40085	4.0054
5	M3	5.32211	5.37387
5	M4	6.06217	5.48731
5	M5	3.71391	5.89818
7	M1	3.80781	4.39146
7	M2	3.51268	4.68258
7	M3	3.42894	4.72281
7	M4	3.33445	4.90897
7	M5	4.12542	4.58492
7	M6	2.51658	3.78987
7	M7	2.42529	3.70095
7	M8	2.85949	3.14353
7	M9	3.12569	3.52868
7	M10	3.25541	3.11205
Fig. 1c	Concentration (pg/ml), Lungs
LUNGS	Day 3															Day 5															Day 7
	IAV					SFV					SFV→IAV					IAV					SFV					SFV→IAV					IAV										SFV
Mouse (M)	M1	M2	M3	M4	M5	M1	M2	M3	M4	M5	M1	M2	M3	M4	M5	M1	M2	M3	M4	M5	M1	M2	M3	M4	M5	M1	M2	M3	M4	M5	M1	M2	M3	M4	M5	M6	M7	M8	M9	M10	M1	M2	M3	M4	M5	M6	M7	M8	M9
KC (CXCL1)	303.71	131.1	49.77	223.67	31.41	30.83	9.63	13.3	11.7	25.03	26.18	68.99	19.34	22.74	16.01	14.92	183.21	16.56	38.47	2.37	5.28	3.96	2.37	4.83	2.01	12.23	1.67	16.01	1.53	33.17	170.1	199.13	326.16	172.98	387.4	87.64	96.46	91.08	47.29	112.4	26.59	114.63	57.46	50.43	94.29	13.57	11.26	7.68	0
MCP-1 (CCL2)	331.22	54.38	10.64	972.47	31.02	37.27	18.53	36.44	32.7	14.58	80.5	199.83	80.15	38.09	79.44	18.97	462.31	35.2	204.84	2.11	6.36	2.46	3.94	2.82	2.82	14.14	0.76	28.9	2.46	102.05	224.07	258.89	335.95	186.98	363.98	274.34	280.98	371.33	239.62	407.26	16.05	112.15	42.17	35.71	66.43	28.43	11.38	9.81	9.81
RANTES (CCL5)	378.58	166.72	84.81	1245	111.11	567.91	511.58	75.14	185.12	373.12	200.73	519.68	245.32	446.01	245.32	505.03	1247	280.05	559.02	60.83	402.28	163.26	191.05	90.54	227.72	173.6	44.09	324.53	161.96	307.54	1999.66	5840.44	5826.7	6604.47	5352.66	1258	2713	1808	857.81	2683	872.12	4001.58	3382.08	2694.61	4147.91	1044	747.6	692.37	422.25
GM-CSF	2.7	0.75	0.75	0.85	0.75	1.4	0.75	0.75	0.75	0.85	0.75	2.02	0.75	3.06	0.75	2.7	0.75	0.75	0.75	0.75	0.75	0.75	0.75	0.75	0.75	0.75	0.75	0.75	0.75	0.75	27.93	11.51	26.76	18.54	26.18	15.32	22.38	17.09	6.52	6.52	7.53	9.21	29.67	8.65	13.83	0	6.52	11.78	6.52
TNFα	27.12	6.4	1.75	38.38	5.08	5.73	1.75	3.28	1.41	2.74	5.08	21.7	5.73	12.37	7.09	4.46	38.38	8.53	13.17	1.41	2.23	1.41	1.41	2.23	1.41	4.46	1.75	4.46	2.23	7.09	141.89	136.17	186.55	68.08	194.99	65.13	139.55	89.88	35.38	153.42	5.05	18.35	30.41	12.68	25.08	0	3.8	0	0
IFNβ	11.76	4.28	2.19	10.04	2.9	8.03	5.21	3.99	1.77	4.28	3.99	13.11	6.56	6.56	5.87	8.03	10.88	5.21	5.21	2.9	11.32	2.9	4.89	2.42	4.89	3.43	0.6	5.53	0.61	5.53	154.08	159.46	218.99	129.41	215.86	118.53	209.49	129.57	105.2	202.02	56.21	89.32	66.9	61.57	82.67	140.28	63.83	122.25	54.84
IFNα	180.85	2.82	3.24	5.8	1.44	112.84	1.44	1.17	0.79	2.43	1.17	26.37	10.59	11.39	11.39	14.84	31.25	2.82	7.68	1.17	31.25	0.79	2.82	0.79	2.82	2.82	0.79	5.8	0.79	8.37	39.94	47.96	57.37	54.75	28.31	58.82	88.18	53.52	0	69.02	17.25	44.68	51.31	21.88	30.37	48.07	42.43	30.49	0
IFNγ	2.05	4.94	0.75	15.32	2.65	1.06	1.02	0.64	0.71	0.75	2.65	1.6	2.65	1.19	2.43	1.02	638.03	26.62	437.06	1.15	0.54	0.82	0.57	0.48	0.68	0.9	0.48	8.83	0.48	8.91	153.42	100.64	1858.38	336.8	2886.57	287.87	353	654.19	213.8	669.57	3.36	14.2	12.04	5.88	15.09	0	4.49	0	0
IL-1β	25.38	7.49	1.23	18.4	1.23	3.77	1.23	1.23	1.23	1.23	1.23	13.39	2.9	6.53	1.23	1.23	21.4	2.9	7.49	1.23	1.23	1.23	1.23	1.23	1.23	1.23	1.23	1.23	1.23	4.67	86.5	82.23	147.11	112.72	115.4	38.75	50.63	61.98	50.63	53.51	16.09	61.1	46.87	30.18	40.05	0	26.27	16.44	13.05
IL-6	614.31	160.41	31.34	228.11	56.16	25.09	5.13	1.58	1.27	5.66	14.85	98.18	52.49	33.14	49.63	7.41	429.05	17.53	89.33	2.52	1.27	1.58	1.27	3.08	1.86	12.76	1.27	7.72	1.58	38.13	538.95	527.62	1581.18	705.12	2372.01	128.93	305.19	263.02	145.44	229.26	23.24	518.56	100.84	32.28	42.35	31.08	3.74	10.34	1.17
IL-10	4.29	2.19	0.44	14.13	0.41	0.76	2.82	1.15	0.41	0.44	0.44	2.19	1.15	7.02	0.41	2.19	6.05	0.41	0.44	0.41	2.82	1.15	0.41	0.41	0.44	0.44	0.41	2.19	0.41	1.15	61.91	79.64	122.96	67.74	161.2	37.84	90.22	37.84	19.89	90.22	14.27	24.55	58.08	11.65	21.46	13.44	19.89	13.44	0
IL-12p70	1.7	1.18	1.18	2.92	1.18	1.18	1.18	1.18	1.18	1.18	1.7	3.2	1.7	1.7	1.18	1.18	2.65	1.92	1.18	1.18	1.7	1.18	1.18	1.18	1.31	1.18	1.18	1.18	1.18	1.18	19.06	11.43	15.87	15.48	12.5	6.83	0	2.4	0	4.49	13.97	11.78	26.33	9.07	11.08	5.24	4.49	3.06	0
IP-10 (CXCL10)	6478	4257	2510	6728	2663	785.4	626.89	623.31	588.9	1121	2940	4914	2498	2383	2581	1859	8306	2856	5620	228.7	875.21	869.46	301.12	233.71	578.86	868.02	118.29	2142	392.33	4139	7313.82	7384.28	11130	7421.55	10319.8	5263	5722	6176	3082	6176	1402.29	3266.34	2313.54	1891.4	3466.06	1026	362.14	421.66	362.14
SERA	IAV					SFV				SFV→IAV
Mouse (M)	M1	M2	M3	M4	M5	M1	M2	M3	M4	M1	M2	M3	M4	M5
KC (CXCL1)	164.34	141.46	192.04	189.05	141.46	197.97	200.91	83.27	131.24	1282	232.06	113.56	226.55	553.46
MCP-1 (CCL2)	202.69	226.04	161.04	169.68	178.16	124.55	178.16	94.63	124.55	354.25	310.29	406.52	269.78	210.59
RANTES (CCL5)	83.1	65.36	111.36	71.35	40.51	88.87	143.56	20.55	0	46.88	169.2	46.88	148.77	174.22
TNF	40.68	40.68	29.38	25.78	9.56	18.89	33.07	15.62	9.56	36.84	36.84	161	48.54	48.54
IFNγ	215.84	361.86	533.46	370.61	584.1	20.12	21.44	16.26	32.4	470.99	586.32	944.27	1242	1075
IL-12p70	9.55	0	0	12.42	9.55	9.55	15.5	0	0	18.75	15.5	0	15.5	22.17
IP-10 (CXCL10)	4983	3812	5646	3436	3385	3018	580.04	388.22	399.93	3850	6095	6264	8440	7681
Fig. 1e	Percentage of inflammation and damage/ Lung section (%)
	Percentage of Lung damage across levels (%)
Mice (M)	L1	L2	L3	L4	L5
Naïve (M1)	0	0	0	0	0
SFV (M1)	0	0	0	0	0
SFV (M2)	0	0	0	0	0
SFV (M3)	0	0	0	0	0
IAV (M1)	30	30	30	30	40
IAV (M2)	10	30	30	30	30
IAV (M3)	30	30	30	30	30
SFV→IAV (M1)	30	30	30	30	30
SFV→IAV (M2)	40	40	50	50	50
Fig. 1f	Absolute number of leukocytes
		B cells				Antibody secreting cells (ASCs)				Neutrophils				Macrophages				Pan Dendritic cells (DCs)				Inflammatory monocytes				Effector CD4+ T cells
Tissue	Mice (M)	SFV	IAV	SFV→IAV		SFV	IAV	SFV→IAV		SFV	IAV	SFV→IAV		SFV	IAV	SFV→IAV		SFV	IAV	SFV→IAV		SFV	IAV	SFV→IAV		SFV	IAV	SFV→IAV
Lung	M1	1322072	2144933	1141190		9653.85	18559	13878.2		246003	909453	1.67604e+06		1.15082e+06	1.51153e+06	1.60215e+06		32965.5	160619	149133		68503.9	186163	395648		230128	1145378	954944
	M2	754223	3418127	1362614		5183.59	25813.7	22653.5		230269	1.62933e+06	1.01718e+06		623481	1.79172e+06	1.85839e+06		14061.3	269634	179912		154771	295095	268393		166827	1756144	1411534
	M3	1499784	3367953	2164072		12133	20022	23649.9		292992	1.94725e+06	1.47308e+06		668681	3.22469e+06	2.35123e+06		31086	324287	123634		99606.1	382245	398633		299952	1867142	1045906
	M4	1319699	2934232	2179075		9689.37	17351.3	16552.2		186967	1.52669e+06	1.86686e+06		683764	2.46965e+06	2.9896e+06		31295.7	313895	234709		65959.1	245234	349084		237771	1604884	1399444
	M5	1.63836e+06	2387796	3306643		107789	30300.3	19918.4		180969	1.54679e+06	2.44709e+06		1.02554e+06	2.58446e+06	3.60081e+06		65145.1	382801	364456		59286.2	244362	425282		48119.4	2435907	2751530
	M6	1.97195e+06	995698	1.13219e+06		113390	146216	252379		749201	166667	307464		1.95124e+06	1.29325e+06	2.60807e+06		63805.5	233768	301066		224852	67483.3	70337.8		49281.2	314383	39845.7
	M7	1.18613e+06	1.01302e+06	1.00595e+06		95173.9	168965	129450		299617	129649	222267		1.30197e+06	1.25015e+06	1.77581e+06		121669	228049	222343		81900.2	45360.6	62963.3		351019	384344	515445
	M8	3.38378e+06	964433	1.27492e+06		204084	212583	104925		223314	321773	113104		1.85779e+06	2.55144e+06	2.01798e+06		247525	361988	227768		85356.8	73400.9	32399.8		479906	331175	403102
	M9	343849	2.52327e+06	1.08993e+06		48658.8	106929	153122		407672	292325	140697		1.11031e+06	2.25687e+06	1.89741e+06		58354.1	271581	271517		158480	97151.5	48040.4		110841	384436	164134
	M10	192908	1.16548e+06	1.44836e+06		267.033	200875	151604		51505.8	289969	185872		66475.6	2.62161e+06	1.84545e+06		3270.19	325988	295044		33518	93114.5	43508.9		19247	128055	240196
	M11	451396	353430	304745		350.649	27370.6	4475.29		134966	387280	117321		283532	478028	184044		9449.26	66276.5	60792		84408.2	245105	75665.1		101551	554768	364538
	M12	120896	1265940	542430		357.413	57261.2	792.681		30415.5	321676	243146		98597.4	311872	376196		3005.44	215590	54106		18158.2	137921	92002.2		26775	602111	421939
	M13	380074	158819	1134243		1265	596.835	29558		188880	215318	184692		357314	183033	128001		14479.7	48244.1	155692		93115.7	103325	85970.9		92146.9	438539	395694
	M14	174881	349248	38463		444.059	25267.6	470.384		48301	110527	198814		52979.1	126161	218517		3371.24	101109	23556.8		31005.7	53047.4	88660.8		40996.8	438012	306774
	M15		588992				98008.3				92903.2				132455				113820				42092.3				111926
Brain	M1	2027.2	1194.12	3018.2		202.751	0	267.9		494.729	591.56	2430.04		157448	10695.5	15389.3		10538.3	948.422	176.591		1230.87	1367.19	2565.86		10970.8	51	2947.38
	M2	6576.6	1264.08	1304.66		131.02	249.005	296.784		5570.38	1309.96	1124.65		142924	8785.59	21090.2		5922.78	682.999	114.756		5609.87	3496.92	1095.66		3443.52	403.2	2190.38
	M3	4506.62	2868.86	729.95		57.4857	143.942	0		1389.74	3452.54	1688.48		72231.6	9394.07	12896.9		4141.76	323.315	104.052		1416.19	5623.33	1616.17		4253.93	243.6	4418.67
	M4	4237.2	10243.5	2191.02		77.3388	139.45	0		527.999	6086.19	1681.85		93250.7	20750.9	20710.2		5760.53	1096.72	172.448		593.914	1935.16	1732.05		7017.23	364.32	4860.65
	M5	2322.35	3748.03	3132.48		726.79	0	1186.64		433.564	1911.76	3105.32		88053.6	8197.47	26799.4		4795.75	199.757	214.665				2980.68		2258.74	377.342	4169.9
	M6	1254.85	4953.31	1502.93		230.675	91.0008	1161.73		955.334	1303.04	237.497		34811	28741.4	7356.77		1210.88	129.821	137.678			1351.62			3947.28	558.835	3003.7
	M7	1149.51	7955.28	2158.06		205.282	1119.65	1388.67		309.354	1482.83	68.3494		33924.3	29734.1	6673.45		1877.94	90.6701	260.509		386.837	1426.55	212.57		5415.32	627	9812.88
	M8	1829.7	4257.54	815.381		236.866	268.8	1660.21		68.5114	1151.25	142.13		13346.4	15428.2	7750.48		584.982	235.671	237.929		798.131	1021.02			4426.56	1970.75	4700.59
	M9	1329.47	9234.46	693.834		486.48	269.892	593.05		1264.27	777.512	139.117		51615	16244	7302.3		1075.46	41.5282	241.044		281.747	706.186	130.862		8587.11	772.951	6454.56
	M10	2505.6	4488.84	3589.21		227.485	146.383	117.382		154.36	952.523	853.182		3518.57	7857.43	14084.5		333.041	35.6139	270.598			879.428	119.896		3347.09	768.6	9238.32
	M11	604.764	347.861	1321.29		56.6438	0	119.362		103.305	36.962	152.201		3343.98	589.93	1232.4		572.932	0	166.142		984.806		652.062		4626.72	219.542	4750.68
	M12	340.632	3716.28	1620.99		0	0	52.5859		65.389	348.357	175.317		2414.8	1464.53	1178.44		375.181	30.1675	52.3104		307.386				1676.7	409.882	3862.02
	M13	1966.36	467.424	1212.18		86.3552	0	86.2855		174.44	39.8697	157.634		1178.04	345.301	1504.18		210.22	13.2803	105.721		109.747	357.993	152.697		4946.83	76.383	3308.55
	M14	361.67	2340.65	1493.28		33.9559	401.386	285.48		42.336	24.8358	72.576		2314.07	968.292	1442.81		46.523	18.9624	215.851		66.1235		147.882		3741.44	311.753	2577.96
	M15		2328				248.285				265.235				766.411				0			144.179	265.142				349.164
Spleen	M1	2.21072e+07	4.40778e+07	2.15432e+07		67092.3	246878	23503.2		267426	414772	268640		595042	245359	131530		563887	1.03026e+06	454940		221749	376162	240757		1.92237e+06	2.59383e+06	2162808
	M2	2.75285e+07	3.81204e+07	1.87946e+07		73182.6	101325	40227.7		274344	501810	287620		741244	195126	137639		843717	919170	513682		217301	443861	252339		2.10274e+06	2.06377e+06	2255847
	M3	1.47611e+07	2.66727e+07	1.44928e+07		25741.4	13538.6	24626.5		184835	209748	272459		255664	91803.5	112104		326016	613938	350763		148534	179702	211300		1.43347e+06	1180675	1.3683e+06
	M4	1.06954e+07	4.17894e+07	1.35205e+07		12509.9	47424.2	15794.2		59906.8	313956	302946		143057	215181	98009.4		225302	1.10504e+06	354176		47632.1	271507	246307		1.04137e+06	2.10478e+06	1.38427e+06
	M5	1.48577e+07	3.93259e+07	5.75077e+06		180067	85314.4	7276.81		83563.7	613147	177041		92239.4	133305	60045.8		610378	848053	217534		70012.8	559746	161098		930408	2411141	772734
	M6	1.45286e+07	3.35142e+07	1.78241e+07		667686	425373	165951		83425.3	45841.4	106357		101956	65765.2	55753.3		528057	1.05161e+06	1.11392e+06		66637.3	40856.9	88896.8		489088	637603	1.00295e+06
	M7	5.02604e+06	2.16225e+07	8.70857e+06		72101.7	105903	106586		0	42800.9	204933		889.298	80091.2	55978		898.327	842174	541351		58093.2	40527.9	185664		1.74963e+06	1323972	1.39879e+06
	M8	12814347	2.13558e+07	2.02182e+07		207764	360800	147135		65061.8	31072.5	77167.8		50966.6	50143.9	69723.5		560744	563080	701904		70588	27500.4	66824.2		1.3413e+06	1197393	1.154e+06
	M9	7.24378e+06	3.3201e+07	2.6014e+07		175882	193487	326868		101183	23918.5	113367		119974	82395	83341.1		707181	769092	848079		208368	20609.2	95555.6		819077	1.06351e+06	1.0279e+06
	M10	9950018	25176234	3.8623e+07		33654.5	675510	553137		201216	58817.4	136974		233347	61495	78744.6		435964	730733	1.01351e+06		101153	59339.4	105699		961632	747407	1.163e+06
	M11	5926061	9044190	9830678		32741.5	52040.9	33984.2		101869	133832	281227		66540.7	21670.6	63203.1		264645	249515	469206		347284	128814	273635		387330	849528	1491890
	M12	15240708	15348960	16742760		121140	191458	27349.9		354097	16860	187537		360678	60635.3	80715.6		598501	256669	400908		494068	12409	185498		1530144	1245840	1879440
	M13	16960320	11823165	16180263		204124	81346.1	119186		528537	128565	508090		176161	42426.5	84050.1		682358	419659	555628		198451	125139	471306		1344564	1773090	1515947
	M14	8808960	18608040	3856716		27129.3	122308	28183.5		202392	344058	90379.2		70428.8	76353.7	12689.2		357089	696598	90847.9			322930	85601.8		662296	1868724	74023.2
	M15		14206500				20020.8				203173				85864				496089				194100				1475325
[truncated: 10 more columns]

## Sheet: Figure 2
Fig. 2a	Absolute number of effector CD8+ T cells														Fig. 2d	Proportion of activation marker combinations on CD8+ T cells (%)																															Fig. 2e	Proportion of significantly different activation marker combinations on CD8+ T cells (%)
	Lungs				Brain				Spleen								IAV															SFV→IAV																Brain
Mouse (M)	Naïve	SFV	IAV	SFV→IAV	Naïve	SFV	IAV	SFV→IAV	Naïve	SFV	IAV	SFV→IAV			Lungs		M1	M2	M3	M4	M5	M6	M7	M8	M9	M10	M11	M12	M13	M14	M15	M1	M2	M3	M4	M5	M6	M7	M8	M9	M10	M11	M12	M13	M14			KLRG1+CD8+ T cells
M1	7670.4	510749	2857839	3521213	1290	33538.5	549.6	8892.58	299616	852195	1110342	666430				CD25+CD38+KLRG1+PD-1+	0.39	0.57	0.57	0.63	0.93	0.073	0.14	0.12	0.086	0.2	3.26	1.17	2.23	2.09	0.21	0.55	0.67	0.17	0.26	0.41	0.28	0.18	0.12	0.034	0.046	2.15	1.66	2.02	2.17		Mouse (M)	IAV	SFV→IAV
M2	16166.7	299576	6802942	4228587	1100	19170	739.066	4119.34	96687.8	959143	1150768	756859				CD25+CD38+KLRG1+PD-1-	0.12	0.036	0.1	0.17	0.17	1.89	1.12	1.35	0.99	2.14	3.65	1.48	1.03	1.7	0.97	0.039	0.11	0.064	0.089	0.047	2.5	1.58	1.06	0.88	1.37	1.69	0.75	1.7	1.1		M1	0	0.28
M3	8125.83	578371	6912556	2878477	1370	24643.6	594.864	11397.9	91706.7	706009	547398	464826				CD25+CD38+KLRG1-PD-1+	12.8	9.34	15.6	12.1	8.65	1.17	1.97	2.71	0.73	2.34	10.1	5.65	9.48	8.9	3.47	13.7	11.7	10.4	10.3	12.7	0.42	0.85	1.35	0.54	0.46	7.95	7.49	8.53	5.38		M2	0	0.29
M4	9662.02	411159	5886181	4365122	1460	34977.9	1343.1	11571	81835.1	378254	861198	499999				CD25+CD38+KLRG1-PD-1-	1.52	1.08	2.1	1.32	1.03	8.67	11.9	15.5	5.75	12.1	2.94	2.02	1.53	2.31	1.8	1.42	1.09	1.69	1.27	1.64	12.2	6	5.84	7.37	6	2.21	0.98	2.13	1.94		M3	7.69	0
M5	11124	137748	5571201	7439773	316	8421.1	1077.63	11766.7	86325.8	3235843	867027	245916				CD25+CD38-KLRG1+PD-1+	0.2	0.24	0.48	0.37	0.47	0.87	0.34	0.25	0.043	0.1	2.14	1.27	0.89	1.92	2.15	0.098	0.28	0.13	0.17	0.14	0	0.3	0.16	0.068	0.55	1.06	0.75	1.31	0.8		M4	0	0
M6		111736	341787	132680		4873.05	1582.74	1155.69		1469586	1714359	2164838				CD25+CD38-KLRG1+PD-1-	0.058	0.012	0.11	0.073	0.11	5.61	4.59	2.77	5.66	3.26	2.62	1.44	0.49	2.38	2.36	0.16	0.13	0.11	0.056	0.1	4.58	4.97	3.8	3.94	5.41	1.2	0.45	1.56	0.84		M5	2.86	0.14
M7		312924	767140	746383		10917.8	1203.68	1627.92		6560318	3045519	3036207				CD25+CD38-KLRG1-PD-1+	6.29	5.06	9.64	7.36	7	2.55	3.02	3.76	1.25	2.65	5.56	4.38	4.08	7.85	4.3	4.13	6.51	7.03	6.65	5.5	0.83	1.82	4.18	2.44	1.56	5.04	5.26	6.9	3.94		M6	7.32	0
M8		694109	509670	1259155		7829.55	3601.42	1989.44		4162813	2419068	3178831				CD25+CD38-KLRG1-PD-1-	1.68	0.97	2.58	1.6	1	32.3	33.7	32.1	25.9	28.7	3.12	2.11	0.99	2.73	3.33	1.16	1.37	1.84	1.63	1.29	28.4	23.7	25.8	27.2	20.4	2	1.05	3.08	2.31		M7	7.14	0.59
M9		190995	1090266	520828		15128	1081.5	997.56		2352683	2210551	2175089				CD25-CD38+KLRG1+PD-1+	1.03	1.86	1.02	2.1	3.08	0	0.034	0.12	0.043	0	2.17	2.77	3.39	2.38	1.32	2.46	1.72	1.3	1.93	1.36	0	0.18	0.074	0.068	0.046	1.98	2.15	1.4	1.3		M8	2.5	0.87
M10		14931	370347	505031		2984.93	1819.58	2909.92		759251	1455077	2844027				CD25-CD38+KLRG1+PD-1-	0.85	0.99	0.73	0.74	1.26	1.09	0.85	0.92	1.51	1.73	2.81	1.52	1.32	1.37	1.53	1.3	1.17	1.07	1.07	1.22	2.64	2	1.57	0.98	3.48	1.71	1.24	1.2	2.04		M9	13	0
M11		275239	1530816	1107048		5537.27	115.484	3222.18		462370	690128	1064063				CD25-CD38+KLRG1-PD-1+	34.2	36.7	31.1	37.4	26.3	0.58	0.31	1.11	0.65	0.51	19.8	29.4	37.7	25.2	12.5	32.9	31.6	20.7	26.1	30.3	0.42	0.55	0.77	0.58	0.37	23.9	29.3	24.3	15.7		M10	13.1	1.14
M12		50733.8	1487700	1677695		1876.9	521.791	2760.12		1576323	1576440	1346604				CD25-CD38+KLRG1-PD-1-	13	13.2	11.8	9.58	11.7	8.08	7.48	9.73	5.53	9.28	11.3	13.3	9.25	12	8.74	10.3	10.5	11.5	9.32	12.2	9.43	6.79	7.14	9.91	8.7	11.5	8.41	9.29	12.8		M11	0	0
M13		269681	2032582	1186193		6621.59	153.792	2806.08		1711944	1266111	1477337				CD25-CD38-KLRG1+PD-1+	0.68	1.61	0.89	1.13	3.26	0.073	0.068	0.062	0.22	0	2.39	2.11	2.5	1.85	3.47	1.53	1.02	1.73	2.85	1.42	0.14	0.3	0.24	0.1	0.23	1.84	1.91	2.02	2.04		M12	6.9	1.49
M14		85728.6	1153494	443870		5663.2	187.618	1242.54		795110	1518066	105588				CD25-CD38-KLRG1+PD-1-	1.97	2.02	0.97	1.21	2.82	7.79	5.84	3.69	15.8	4.38	2.26	2.6	2.44	1.57	7	3.96	3.37	5.02	5.18	2.64	5.41	12.7	12.3	8.93	14.7	4.05	4.37	2.57	7.18		M13	0	0
M15			779166				301.392				1198463					CD25-CD38-KLRG1-PD-1+	12.8	15.5	12.9	15.9	20.1	0.58	0.85	0.49	0.26	1.33	15.1	17.4	16.2	15.2	26.1	15.5	15.8	20.2	20.6	17.8	0.42	0.97	1.79	1.12	0.73	18.2	22.8	21.5	20.4		M14	5.56	0
																CD25-CD38-KLRG1-PD-1-	12.4	10.9	9.41	8.39	12.1	28.7	27.8	25.3	35.6	31.2	10.8	11.4	6.45	10.5	20.7	10.8	13	17	12.6	11.2	32.3	37.1	33.8	35.8	36	13.5	11.4	10.5	20		M15	0
Fig. 2b	Absolute number of tetramer + CD8+ T cells
	Lungs				Brain				Spleen						Brain		IAV															SFV→IAV																Proportion of significantly different activation marker combinations on tetramer+CD8+ T cells (%)
	IAV		SFV→IAV		IAV		SFV→IAV		IAV		SFV→IAV						M1	M2	M3	M4	M5	M6	M7	M8	M9	M10	M11	M12	M13	M14	M15	M1	M2	M3	M4	M5	M6	M7	M8	M9	M10	M11	M12	M13	M14			Brain
Mouse (M)	DbNP366+	DbPA224+	DbNP366+	DbPA224+	DbNP366+	DbPA224+	DbNP366+	DbPA224+	DbNP366+	DbPA224+	DbNP366+	DbPA224+	less than 10 events			CD25+CD38+KLRG1+PD-1+	0	0	0	0	0	0	0	0	1.45	0	0	0	0	0	0	0	0	0	0.17	0.14	0	0	0.12	0	0	0	0	0	0			CD25+ DbNP366+ CD8+ T cells
M1	223022	212364	162883	135232	0	6.2244	31.71	83.352	69910.4	74022.8	28997.3	19331.5				CD25+CD38+KLRG1+PD-1-	0	0	0	0	0	0	0	0	0	0	0	0	0	0	0	0	0	0	0	0.14	0	0.4	0	0.19	0.46	0	0	4	0		Mouse (M)	IAV	SFV→IAV
M2	630088	793258	262618	200858	11.8128	25.4232	38.412	75.951	100571	115077	34774.6	29319.8				CD25+CD38+KLRG1-PD-1+	27.3	0	23.1	0	0	0	0	0.83	0	0	0	0	0	0	0	0.56	1.46	0.094	0.17	0.41	0.69	0.79	1.12	1.9	1.14	9.33	4.48	4	0		M1		0
M3	417578	601207	125933	92690.1	2.79	5.58	14.544	66.66	36684.3	34964.7	17801.9	9889.92				CD25+CD38+KLRG1-PD-1-	0	0	0	0	0	1.22	3.06	0.83	5.8	3.28	0	0	0	0	0	0	0	0	0	0.14	8.82	15.6	11.1	11.4	11.5	2.67	5.97	0	0		M2		0
M4	327178	626398	177816	88610.8	3.14496	11.9902	0	15.4224	44684.8	82057.6	15384.6	5769.22				CD25+CD38-KLRG1+PD-1+	0	0	0	0	0	2.44	0	0	1.45	1.64	0	0	0	0	0	0	0	0	0	0	0	0	0	0	0	0	0	0	0		M3		0
M5	604669	824189	430922	459210	5.79072	28.7726	771.725	13.3056	59516.3	96254.7	13969.5	11333.8				CD25+CD38-KLRG1+PD-1-	0	0	0	0	0	4.88	3.06	1.67	2.9	0	0	0	0	0	0	0	0	0	0	0	0.52	0.59	0.87	0.19	0.34	0	0	0	0		M4		0
M6	689000	1094081	159897	283505	0.288	0.588	167.638	2.77992	124041	142555	81782.8	43296.8				CD25+CD38-KLRG1-PD-1+	9.09	0	0	5.56	0	2.44	2.04	1.67	0	1.64	0	6.9	0	0	0	0.28	0.58	0	0	0	0.17	0.4	0.87	0.57	0.34	2.67	1.49	4	0		M5		0
M7	608533	1186854	376732	872432	0.751296	0	1259.25	31.3344	144908	419987	110122	207658				CD25+CD38-KLRG1-PD-1-	0	0	0	0	0	29.3	26.5	35.8	15.9	14.8	0	3.45	0	0	0	0	0.29	0	0	0	13.7	5.74	10.6	7.98	8.2	0	0	4	0		M6	100	26.7
M8	509670	1576167	544013	808813	1.61568	0.837216	924.761	48.3084	167171	204539	81618.6	139611				CD25-CD38+KLRG1+PD-1+	0	0	0	0	2.86	0	0	0	0	0	0	0	0	0	0	0.56	0.88	1.03	1.17	0.69	0	0.2	0	0	0.23	0	0	0	0		M7	75	25
M9	460443	1411506	247873	799685	0.528	0.528	966.552	123.6	104151	114779	69913.6	130117				CD25-CD38+KLRG1+PD-1-	0	0	0	0	2.86	0	1.02	0	0	0	0	0	0	0	0	0.28	0.88	0.19	0	0.27	0.17	0.2	0.37	0	0.57	0	0	0	0		M8		33.3
M10	454765	1094703	369677	903816	1.52683	0	98.01	26.136	69868	103283	120737	152934				CD25-CD38+KLRG1-PD-1+	27.3	25	15.4	27.8	34.3	0	0	1.67	0	0	0	6.9	50	0	40	75.8	67.3	79.2	75.9	75	0.87	3.76	2.24	3.04	3.3	42.7	32.8	24	37.5		M9	63.6	16.7
M11	91065.6	175277	12482.4	56477.9	19.2402	76.9608	113.832	83.4768	23797.5	39979.8	8242.74	41213.7				CD25-CD38+KLRG1-PD-1-	27.3	25	15.4	27.8	11.4	3.66	8.16	8.33	8.7	8.2	0	17.2	50	22.2	0	14.8	21.1	15.8	14	18.1	28.9	45.7	35.6	42.4	40.8	13.3	23.9	32	25		M10		35.7
M12	32703.8	133059	54361.1	118798	37.44	46.8	248.929	50.7078	29232	129456	20595.1	40398.1				CD25-CD38-KLRG1+PD-1+	0	0	0	0	8.57	0	0	0	0	0	0	0	0	0	0	0	0.29	0	0	0.14	0	0	0	0	0	0	0	4	0		M11
M13	47269.3	159048	21815	106008	29.8158	69.2496	99.702	130.644	20553.8	60839.1	26658.7	67757.6				CD25-CD38-KLRG1+PD-1-	0	0	7.69	0	2.86	7.32	7.14	2.5	13	13.1	0	6.9	0	5.56	0	0.28	0.29	0	0	0.14	0	0.59	0.87	0	1.14	0	1.49	0	0		M12	0	0
M14	65313	148338	5088.96	27353.2	62.2944	27.6864	116.424	302.702	51836.4	97501.8	642.6	3654				CD25-CD38-KLRG1-PD-1+	9.09	50	38.5	27.8	31.4	0	1.02	0.83	0	3.28	66.7	13.8	0	16.7	30	5.85	5.26	2.72	6.69	3.43	0.17	1.19	1.12	2.09	0.57	13.3	11.9	16	12.5		M13
M15	4761.57	123368			14.1768	36.0864			10136.2	42930						CD25-CD38-KLRG1-PD-1-	0	0	0	11.1	5.71	48.8	48	45.8	50.7	54.1	33.3	44.8	0	55.6	30	1.67	1.75	1.03	1.84	1.37	46	24.8	35.1	30.2	31.4	16	17.9	8	25		M14
																																															M15
Fig. 2c	% IFN CD8+ T cells														Spleen		IAV															SFV→IAV
Mouse (M)	Unstim IAV	NP366+ peptide, IAV	Unstim SFV	KbE1159+ peptide, SFV	Unstim SFV→IAV	NP366+ peptide, SFV→IAV	KbE1159+ peptide,SFV→IAV										M1	M2	M3	M4	M5	M6	M7	M8	M9	M10	M11	M12	M13	M14	M15	M1	M2	M3	M4	M5	M6	M7	M8	M9	M10	M11	M12	M13	M14			Lungs
M1	0	0	0	1.11	0	8.77	20.6									CD25+CD38+KLRG1+PD-1+	0.17	0.063	0.2	0.31	0.15	0.23	0.13	0.14	0.079	0.019	0.076	0.023	0.12	0.093	0.14	0.09	0.11	0.089	0.17	0.13	0.28	0.13	0.12	0	0	0.12	0.035	0.065	0.12			KLRG1+PD1+ DbPA224+ CD8+ T cells
M2	0	0	0	8.65	0	1.9	14									CD25+CD38+KLRG1+PD-1-	0.64	0.41	0.42	0.25	0.18	0.82	0.14	0.32	0.35	0.14	0.061	0	0.078	0.031	0	0.41	0.45	0.29	0.33	0.79	0.49	0.28	0.38	0.49	0.025	0.03	0	0.022	0.12		Mouse (M)	IAV	SFV→IAV
M3	0	0	1.04	7.1	0	2.54	8.53									CD25+CD38+KLRG1-PD-1+	0.44	0.41	0.39	0.19	0.3	1.27	0.73	1.2	0.87	0.45	1.32	0.68	2.1	1	0.6	0.54	0.41	0.36	0.38	0.35	1.27	1.14	1.36	0.49	0.89	0.8	1.01	1.54	1.41		M1	0.74	1.11
M4	0	0	1.02	14.4	3.17	2.88	3.21									CD25+CD38+KLRG1-PD-1-	20.2	18.9	21.1	18.6	20.2	5.55	3.76	3.12	5.21	3.05	0.5	0.36	0.39	0.34	0.69	20.6	17.2	16.7	17.5	19	6.01	4.37	5.54	4.86	0.48	0.41	0.49	0.61	0.49		M2	2.32	0
M5	0	0			1.49	6.62	16.1									CD25+CD38-KLRG1+PD-1+	0.068	0.13	0.085	0.063	0.037	0.07	0.042	0.015	0.039	0.019	0.59	0.74	1.67	0.84	1.13	0.045	0	0.036	0	0	0	0	0	0	0.35	0.62	0.17	0.2	0.74		M3	0.43	0
																CD25+CD38-KLRG1+PD-1-	0.61	0.86	0.42	0.57	0.37	0.19	0.07	0.092	0.18	0.039	0.061	0.14	0.23	0.12	0.14	0.18	0.94	0.7	0.48	0.51	0.11	0.11	0.08	0	0.075	0.09	0.1	0.13	0.18		M4	1.37	0
																CD25+CD38-KLRG1-PD-1+	0.14	0.38	0.31	0.19	0.52	0.42	0.18	0.98	0.37	0.49	12.6	10	12.2	13.8	11	0.11	0.3	0.45	0.33	0.16	0.85	0.47	0.44	0	8.07	10.4	7.13	7.54	9.82		M5	4.77	0
																CD25+CD38-KLRG1-PD-1-	5.42	8.21	7.08	6.3	6.87	1.8	0.8	1.5	1.81	0.93	1.52	1.08	1.55	1.74	1.17	4.77	6.22	6.37	5.92	6.43	1.41	0.88	1.06	1.46	1.45	1.4	1.39	1.24	1.23		M6	0	0
																CD25-CD38+KLRG1+PD-1+	0	0.032	0	0	0	0.56	0.31	0.69	0.22	0.14	0.41	0.5	0.39	0.44	0.23	0	0.086	0.036	0.095	0	0.25	0.24	0.18	0.069	0.5	0.41	0.24	0.41	0.37		M7	0.18	0
																CD25-CD38+KLRG1+PD-1-	0.37	0.51	0.34	0.69	0.37	2.69	2.08	2.66	1.81	0.83	0.23	0.38	0.35	0.16	0.32	0.84	0.9	0.63	0.62	1.36	3.29	2.39	2.7	1.73	0.39	0.47	0.49	0.67	0.43		M8	0	0.12
																CD25-CD38+KLRG1-PD-1+	0.3	0.32	0.37	0.13	0.18	5.34	4.28	7.58	4.38	3.51	3.13	1.64	3.81	2.8	1.91	0.68	0.84	0.61	0.48	0.28	6.71	3.79	5.6	2.5	3.91	2.68	2.96	3.12	4.48		M9	0	0.12
																CD25-CD38+KLRG1-PD-1-	56	49.1	54.5	51.1	55.8	63.8	71.1	41.9	66	61.9	12.8	12.6	18.5	19.3	12.5	55.5	46.9	49.8	54.4	51.1	55	64.3	67	75.3	12.6	11.7	12.2	14.7	14.6		M10	0	0
																CD25-CD38-KLRG1+PD-1+	0	0	0	0	0.037	0.4	0.22	0.8	0.079	0.14	3.85	7.41	4.62	3.99	9.53	0.023	0.064	0.054	0	0.032	0.21	0.13	0.12	0	4.11	3.04	3.48	3.47	3.74		M11	1.94	0.49
																CD25-CD38-KLRG1+PD-1-	0.88	2.12	0.9	2.93	0.85	1.38	0.95	3.84	0.95	0.66	3.64	5.41	3.46	2.37	4.88	2.15	3.09	4.54	1.73	3.99	2.23	2.22	1.52	1.11	9.27	6.65	7.89	6.83	7.3		M12	1.76	0.63
																CD25-CD38-KLRG1-PD-1+	0.2	0.32	0.48	0.47	0.55	4.05	2.36	9.8	2.56	4.89	31.3	36.8	30.4	34.5	37.4	0.38	0.49	0.72	0.48	0.35	4.49	2.93	3.02	0.69	29	27.9	26.6	21.8	29.1		M13	2.04	0.36
																CD25-CD38-KLRG1-PD-1-	14.5	18.3	13.4	18.2	13.6	11.4	12.8	25.4	15.1	22.8	27.9	22.2	20.2	18.5	18.4	13.7	22	18.6	17.1	15.6	17.4	16.7	10.9	11.3	28.9	33.2	35.7	37.6	25.9		M14	0.81	1.24
																																															M15	1.34
																Proportion of activation marker combinations on DbNP366+CD8+ T cells (%)
																	IAV															SFV→IAV
																	M1	M2	M3	M4	M5	M6	M7	M8	M9	M10	M11	M12	M13	M14	M15	M1	M2	M3	M4	M5	M6	M7	M8	M9	M10	M11	M12	M13	M14
															Lungs	CD25+CD38+KLRG1+PD-1+	0.19	0.55	0.13	0.41	0	0.27	0.31	0	0.33		1.74	1.37	2.24	0.73	0.67	1.26	1.42	0.19	0.27	0.46	0	0
																CD25+CD38+KLRG1+PD-1-	0	0	0.13	0.21	0.11	2.56	4.32	1.1	8.82		0.045	0.25	0.19	0.052	0	0	0.47	0	0	0	0	2.78	2.17	3.47	3.77	0.78	0.46	0.43	0.88
																CD25+CD38+KLRG1-PD-1+	6.76	6.13	10.9	10.3	8.75	4.44	1.54	1.1	1.31		6.03	7.48	14.6	3.56	7.38	15.6	13.2	12	11.5	10.2	1.16	1.39	1.76	0.87	0.54	12.7	10.4	6.95	7.49
																CD25+CD38+KLRG1-PD-1-	0.48	0.22	0.64	1.03	0.66	6.86	8.02	6.23	7.84		0.49	0.75	0.65	0.21	10.7	1.62	1.42	0.57	0.93	0.74	11.6	5.56	4.6	5.49	4.31	0.9	0.64	0.76	0
																CD25+CD38-KLRG1+PD-1+	0.097	0.11	0.13	0.21	0	0.27	0.31	0.37	0		4.65	1.75	1.4	1.31	4.7	0.36	0.24	0	0.27	0	0	0.69	0.27	0	0.81	1.42	2.1	3.91	1.32
																CD25+CD38-KLRG1+PD-1-	0	0	0	0	0	5.65	4.63	8.06	4.25		0.63	0.5	0.28	0.37	2.01	0	0	0	0	0.092	2.33	2.78	2.44	2.89	12.1	0.13	0.091	0.43	0.44
																CD25+CD38-KLRG1-PD-1+	7.34	7.88	14.3	15.5	13.7	13.1	6.48	6.59	7.84		23.7	12.8	16.7	18.3	20.8	4.31	5.44	4.77	8.79	7.36	3.49	2.78	15.7	7.8	7.82	14.9	13.3	22.9	14.1
																CD25+CD38-KLRG1-PD-1-	2.03	1.31	2.43	2.68	1.44	50.1	47.5	58.2	48.7		2.77	2.24	2.8	1.78	2.01	0.72	0.95	1.34	0.93	0.74	58.1	67.4	55.6	65.3	51.8	2.97	1.46	2.5	1.32
																CD25-CD38+KLRG1+PD-1+	0.29	0.77	0.51	0.41	0.78	0	0.31	0	0		0.31	0.62	0.84	0.37	0	1.44	2.36	0.57	0.67	0.28	0	0	0	0	0	1.29	1	0.11	0.44
																CD25-CD38+KLRG1+PD-1-	0.77	0.11	0.13	1.03	0.78	0.4	0.62	0.73	0.33		0.22	0.37	0.093	0.1	0	1.08	1.18	0.38	1.07	1.01	1.16	0.69	0.41	0.58	0.27	0.13	0.091	0	0.88
																CD25-CD38+KLRG1-PD-1+	45.6	41.9	33	34.2	24.7	0	0.31	0	0		4.65	20.3	14.4	7.27	8.72	51.9	47.3	28.6	51.7	21.9	0	0.69	0	0.29	0	13.6	18.3	5.32	7.93
																CD25-CD38+KLRG1-PD-1-	14.1	13.1	18.8	17.3	9.52	1.35	3.7	1.47	1.63		0.8	1.37	1.4	1.31	0.67	11	9.69	41.4	12.5	44.8	3.49	0.69	0.81	1.73	0.81	1.81	1	1.09	2.2
																CD25-CD38-KLRG1+PD-1+	0.19	1.53	0	0.41	1	0	0	0	0		2.28	1.87	2.98	2.35	2.01	0.9	0.24	0.19	0.27	0	0	0	0	0	0.27	1.81	2.46	1.52	2.2
																CD25-CD38-KLRG1+PD-1-	0.39	0.55	0.13	0.41	0.22	2.69	1.23	2.93	1.31		2.46	2.37	2.98	1.88	0	0.36	0	0.38	0.53	0	2.33	2.08	1.22	0.58	2.43	1.29	1.55	0.22	1.76
																CD25-CD38-KLRG1-PD-1+	11.5	18.1	10.4	10.9	27.6	0.81	0.31	0	0.65		35.5	32.8	25.4	42.7	33.6	6.1	9.69	4.77	6.26	8	0	0	1.22	0.29	0.81	29.5	34.6	40.3	33
																CD25-CD38-KLRG1-PD-1-	10.2	7.77	8.32	4.95	10.7	11.6	20.4	13.2	17		13.7	13.1	13	17.8	6.71	3.41	6.38	4.77	4.39	4.42	16.3	12.5	13.8	10.7	14.3	13.8	10.5	12.4	21.6
																	IAV															SFV→IAV
																	M1	M2	M3	M4	M5	M6	M7	M8	M9	M10	M11	M12	M13	M14	M15	M1	M2	M3	M4	M5	M6	M7	M8	M9	M10	M11	M12	M13	M14
															Brain	CD25+CD38+KLRG1+PD-1+						0	0		0			0				0	0	0	0	0.54	0	0	5.13	0	0		0
																CD25+CD38+KLRG1+PD-1-						0	0		0			0				0.43	0	0	0	0	0	8.33	0	0	0		0
																CD25+CD38+KLRG1-PD-1+						0	0		0			0				0	1.65	0	0	0.18	0	0	0	8.33	0		0
																CD25+CD38+KLRG1-PD-1-						0	0		0			0				0	0	0	0	0	40	41.7	20.5	33.3	42.9		30
																CD25+CD38-KLRG1+PD-1+						0	0		0			0				0	0	0	0	0	0	0	0	0	0		0
																CD25+CD38-KLRG1+PD-1-						0	0		18.2			0				0	0	0	0	0	0	0	0	0	7.14		0
																CD25+CD38-KLRG1-PD-1+						0	0		9.09			0				0	0	0	0	0	13.3	0	0	16.7	0		0
																CD25+CD38-KLRG1-PD-1-						100	75		63.6			0				0	0	0	0	0	26.7	25	33.3	16.7	35.7		0
																CD25-CD38+KLRG1+PD-1+						0	0		0			16.7				1.29	1.65	1.16	1.77	1.08	0	0	0	0	0		0
																CD25-CD38+KLRG1+PD-1-						0	0		0			0				0.86	1.23	0.26	0.51	0.54	0	0	0	2.56	0		0
																CD25-CD38+KLRG1-PD-1+						0	0		0			0				81	69.5	77.7	80.5	78.9	0	0	0	0	0		10
																CD25-CD38+KLRG1-PD-1-						0	0		0			16.7				15.5	23.9	19.3	13.9	18.1	13.3	25	23.1	16.7	7.14		0
																CD25-CD38-KLRG1+PD-1+						0	0		0			0				0	0	0	0	0	0	0	0	0	0		0
																CD25-CD38-KLRG1+PD-1-						0	12.5		0			0				0	0	0	0	0	0	0	0	0	0		0
																CD25-CD38-KLRG1-PD-1+						0	0		0			0				0.86	1.23	1.41	2.78	0.54	0	0	0	8.33	0		40
																CD25-CD38-KLRG1-PD-1-						0	12.5		9.09			66.7				0	0.82	0.26	0.51	0.18	6.67	0	15.4	0	7.14		10
																	IAV															SFV→IAV
																	M1	M2	M3	M4	M5	M6	M7	M8	M9	M10	M11	M12	M13	M14	M15	M1	M2	M3	M4	M5	M6	M7	M8	M9	M10	M11	M12	M13	M14
															Spleen	CD25+CD38+KLRG1+PD-1+	0.24	0.32	0	0.13	0.33	0.71	0	0	0	0	0.15	0	0	0.14	0	0	0	0	0	0	0	0	0	0	0	0.24	0	0	0
																CD25+CD38+KLRG1+PD-1-	0.24	0	0	0.13	0.33	0	0	0	0	0	0.58	0.21	0.73	0.14	0.25	0	0	0	0	0	0	0	0	0	0.23	0	0.58	0.23	0
																CD25+CD38+KLRG1-PD-1+	4.76	3.64	5.96	2.91	3.01	9.72	2.32	4.26	5.21	5.49	0	0.83	0.55	0.55	0.74	6.56	3.23	3.95	4.17	14.6	8.13	23.8	6.82	12.9	0.23	1.19	0.39	0.23	0.98
																CD25+CD38+KLRG1-PD-1-	2.5	2.69	1.93	2.53	7.02	1.18	0.58	1.06	0	0.78	19.8	18.9	23.5	30.6	21.6	3.28	4.84	2.33	14.6	1.27	0.81	0	2.27	0	27.4	22	24.3	24.5	16.7
																CD25+CD38-KLRG1+PD-1+	0.12	0.16	0.16	0	0	0.95	0.87	0	0	1.57	0	0	0	0	0	0	0	0.47	0	2.55	2.44	0	0	0	0	0	0	0	0
																CD25+CD38-KLRG1+PD-1-	0.12	0.16	0	0	0	0	0	1.06	0	0	1.16	2.91	1.46	1.38	0	0	0	0	0	0	0	0	0	0	0.7	1.19	0.77	0.69	2.3
																CD25+CD38-KLRG1-PD-1+	9.87	4.59	4.83	4.05	3.01	33.6	24.6	27.7	30.2	43.5	0.15	0.62	1.28	0.41	0.49	7.1	6.22	4.42	2.08	36.9	43.1	28.6	31.8	19.4	0.23	1.19	1.35	0.23	0.33
																CD25+CD38-KLRG1-PD-1-	2.26	1.58	1.93	2.41	1.34	1.18	0.87	2.13	0	0.78	19.9	25.2	30.2	27.1	36.6	3.83	2.3	1.86	2.08	0	2.44	0	0	0	30	32.2	31.9	25.9	26.6
																CD25-CD38+KLRG1+PD-1+	0.83	0.63	1.13	0.76	0.67	0.24	0.29	1.06	0	0	0	0	0	0	0	0	0.23	0.23	0	0	0	0	0	0	0	0	0	0	0
																CD25-CD38+KLRG1+PD-1-	0.24	0.32	0.48	0.51	0	0	0	0	0	0.39	0	0	0.18	0	0	2.19	0	0.47	0	0	0	0	0	0	0	0.24	0.58	0	0
																CD25-CD38+KLRG1-PD-1+	12.2	6.96	21.1	11.5	11.7	8.29	2.9	6.38	5.21	4.31	0	0	0	0	0	18	13.8	13.5	6.25	5.73	4.88	14.3	4.55	6.45	0.23	0	0	0	0
																CD25-CD38+KLRG1-PD-1-	10.8	16.5	12.2	19.7	19.7	2.37	4.06	7.45	10.4	1.57	20.5	16.6	17.9	17.6	14.7	16.9	19.6	19.1	22.9	5.1	1.63	9.52	18.2	25.8	17.9	15.5	14.3	16.2	13.4
																CD25-CD38-KLRG1+PD-1+	0.95	0.47	1.45	0.38	0	3.32	7.83	6.38	1.04	1.57	0	0	0	0	0	0	0.46	0	0	0	3.25	0	0	0	0	0	0	0	0
																CD25-CD38-KLRG1+PD-1-	1.66	1.27	1.77	1.39	0.67	0.95	0.58	3.19	0	0	0.73	1.04	1.64	0	0.25	1.09	0.23	0.47	0	0	1.63	0	0	0	0.23	0.72	0.39	0.23	0.98
																CD25-CD38-KLRG1-PD-1+	30.4	30.5	25.6	21.5	30.4	32.9	49.3	34	43.8	38	0	0.42	0.36	0	0.25	20.8	24	27.4	12.5	31.2	28.5	23.8	36.4	35.5	0.23	0	0.19	0.23	0
																CD25-CD38-KLRG1-PD-1-	22.7	30.2	21.4	32	21.7	4.5	5.8	5.32	4.17	1.96	37.1	33.3	22.2	22	25.1	20.2	25.1	25.8	35.4	2.55	3.25	0	0	0	22.6	25.5	25.3	31.5	38.7
																Proportion of activation marker combinations on DbPA224+CD8+ T cells (%)
																	IAV															SFV→IAV
																	M1	M2	M3	M4	M5	M6	M7	M8	M9	M10	M11	M12	M13	M14	M15	M1	M2	M3	M4	M5	M6	M7	M8	M9	M10	M11	M12	M13	M14
															Lungs	CD25+CD38+KLRG1+PD-1+	0	0.49	0.29	0.49	0.6	0	0	0.15	0.16	0	0.3	0.29	0.64	0.17	0	0	0.61	0	0	0.23	0	0	0	0	0	0.36	0.29	0.47	0.41
																CD25+CD38+KLRG1+PD-1-	0	0	0	0	0	0	0.53	0.3	0.49	0	0.1	0.11	0.3	0.048	0	0	0	0	0	0	0	0	0	0.12	0.33	0.13	0.25	0.18	0.52
																CD25+CD38+KLRG1-PD-1+	13.2	11	15.7	13.8	7.05	0.62	1.51	1.79	0.33	0.68	3.6	3.13	6.89	3.3	0.57	28.9	19.4	12.3	14.1	17.4	0	0.74	1.83	0.61	0.16	6.01	5.21	4.33	5.89
																CD25+CD38+KLRG1-PD-1-	0	0.49	0.43	0.49	0.2	2.62	6.39	4.04	3.46	3.55	0.33	0.18	0.76	0.41	0.074	0	0.61	0	0	0.93	1.47	3.31	2.69	3.4	2.44	0.67	0.33	0.47	0.52
																CD25+CD38-KLRG1+PD-1+	1.1	0.49	0.29	0.39	0.4	0.25	0.18	0	0	0	0.58	0.4	0.52	0.43	0.25	0	0	0	0	0.23	0	0.37	0	0	0	0.31	0.33	0.81	0.62
																CD25+CD38-KLRG1+PD-1-	0	0	0.14	0	0.099	2.99	2.31	1.35	3.46	1.69	0.2	0	0.18	0.024	0.074	0	0	0	0	0	0.29	3.31	0.73	0.61	1.79	0.045	0.083	0.052	0
																CD25+CD38-KLRG1-PD-1+	16.9	13.9	26.8	21.7	13.2	3.37	4.97	4.93	2.31	6.25	11.4	6.47	6.52	10.8	2.7	30	23.6	47.7	43.6	20.1	1.77	4.78	8.3	4.85	3.09	9.93	6.76	11.2	5.37
																CD25+CD38-KLRG1-PD-1-	2.21	0.98	3.02	1.46	0.99	34.3	38.8	44.1	28.7	33.1	0.96	1.04	0.82	1.27	0.25	3.33	1.82	1.54	1.28	1.85	46.3	29.4	43.3	42.5	36.6	1.47	0.88	1.15	1.34
																CD25-CD38+KLRG1+PD-1+	0.74	0.49	0	0.2	1.29	0	0	0	0.33	0	0.23	0.58	0.91	0.14	0.049	0	0	0	1.28	0	0	0	0	0	0	0.18	0.25	0.21	0.41
																CD25-CD38+KLRG1+PD-1-	0	0.12	0	0.098	0.2	0.37	0.27	0.6	1.32	0.34	0.15	0.072	0.21	0.072	0.025	0	0.61	0	0	0	0.29	0	0	0	0.16	0.53	0.42	0	0
																CD25-CD38+KLRG1-PD-1+	18.8	24.9	17.4	20.2	18.7	0.5	0	0.15	0.33	0	8.66	19	27.7	9.91	3.44	2.22	13.9	6.15	14.1	16	0	0	0.37	0.36	0.33	16.8	21.1	14	16.5
																CD25-CD38+KLRG1-PD-1-	2.57	3.3	1.58	1.76	1.39	4.11	2.93	3.59	3.46	2.53	1.06	2.48	2.77	1.46	0.91	2.22	2.42	7.69	5.13	1.85	2.95	2.57	2.44	2.31	2.6	5.57	4.13	1.15	1.76
																CD25-CD38-KLRG1+PD-1+	0.74	2.32	0.43	1.37	4.77	0	0.18	0	0	0	1.94	1.76	2.04	0.81	1.34	1.11	0	0	0	0	0	0	0.12	0.12	0	0.49	0.63	0.36	1.24
																CD25-CD38-KLRG1+PD-1-	0.74	1.1	0.14	0.59	0.89	5.49	4.7	1.64	10.2	3.04	1.38	1.33	1.59	1.34	0.62	1.11	0	0	0	0.23	1.18	4.78	0.49	0.61	3.58	0.89	1	0.6	0.72
																CD25-CD38-KLRG1-PD-1+	33.1	33.1	26.3	31.8	42.1	1.37	1.77	1.79	0.16	2.03	52.4	47.4	36.7	53.6	76	23.3	33.9	23.1	16.7	36.3	0	1.84	3.05	1.94	0.49	40.4	44.8	53.6	47.5
																CD25-CD38-KLRG1-PD-1-	9.93	7.33	7.48	5.76	8.14	44	35.5	35.6	45.3	46.8	16.7	15.7	11.5	16.2	13.7	7.78	3.03	1.54	3.85	4.86	45.7	48.9	36.6	42.6	48.5	16.2	13.5	11.4	17.1
																	IAV															SFV→IAV
																	M1	M2	M3	M4	M5	M6	M7	M8	M9	M10	M11	M12	M13	M14	M15	M1	M2	M3	M4	M5	M6	M7	M8	M9	M10	M11	M12	M13	M14
															Brain	CD25+CD38+KLRG1+PD-1+						0	0	0		0		0		0	0	0	0	0	0	0			0	0	0	0	0	0	0
																CD25+CD38+KLRG1+PD-1-						12.5	0	0		0		0		0	0	0	0	0	0	0			0	6.25	0	0	0	0	0
																CD25+CD38+KLRG1-PD-1+						0	0	6.25		0		0		0	6.67	0	0	0	0	0			12.5	6.25	16.7	23.8	0	0	0
																CD25+CD38+KLRG1-PD-1-						0	0	12.5		0		0		5.26	0	0	0	0	0	0			0	18.8	5.56	9.52	25	0	0
																CD25+CD38-KLRG1+PD-1+						0	0	0		0		0		0	0	0	0	0	0	0			0	0	0	0	0	0	0
																CD25+CD38-KLRG1+PD-1-						0	0	0		0		0		0	0	0	0	0	0	0			0	0	0	0	0	0	0
																CD25+CD38-KLRG1-PD-1+						0	0	0		7.69		0		0	0	0	0	0	0	0			0	0	0	0	0	11.1	0
																CD25+CD38-KLRG1-PD-1-						0	30	56.2		23.1		7.69		0	0	0	0	0	0	0			12.5	12.5	8.33	0	0	0	0
																CD25-CD38+KLRG1+PD-1+						0	0	0		0		0		0	0	0	0	0	0	4.69			0	0	0	0	0	0	0
																CD25-CD38+KLRG1+PD-1-						0	0	0		0		0		5.26	0	0	0	0	0	0			0	0	0	0	0	0	0
																CD25-CD38+KLRG1-PD-1+						0	0	0		0		7.69		0	13.3	100	50	70	84.2	71.9			12.5	12.5	25	14.3	10	0	50
																CD25-CD38+KLRG1-PD-1-						0	0	0		7.69		15.4		10.5	0	0	0	0	0	0			37.5	18.8	22.2	19	15	22.2	0
																CD25-CD38-KLRG1+PD-1+						0	0	0		0		0		0	0	0	0	10	0	0			0	0	0	4.76	0	11.1	0
																CD25-CD38-KLRG1+PD-1-						0	30	0		0		0		5.26	0	0	0	0	0	0			0	0	0	4.76	0	0	0
																CD25-CD38-KLRG1-PD-1+						0	0	0		15.4		23.1		21.1	33.3	0	50	20	15.8	23.4			0	6.25	0	14.3	30	22.2	50
																CD25-CD38-KLRG1-PD-1-						87.5	40	25		46.2		46.2		52.6	46.7	0	0	0	0	0			25	18.8	22.2	9.52	20	33.3	0
																	IAV															SFV→IAV
																	M1	M2	M3	M4	M5	M6	M7	M8	M9	M10	M11	M12	M13	M14	M15	M1	M2	M3	M4	M5	M6	M7	M8	M9	M10	M11	M12	M13	M14
															Spleen	CD25+CD38+KLRG1+PD-1+	0	0.17	0	0.27	0	0	0	0	0	0	0.31	0.049	0.41	0	0.11	0	0	0	0	0	0	0	0	0	0	0	0	0.21	0
																CD25+CD38+KLRG1+PD-1-	0	0	0	0	0	0.32	0.22	0.32	0.36	0.44	0.31	0.098	0.16	0.16	0.33	0	0	0	0	0	0	1.57	0	0	0.42	0.19	0.24	0.21	0.44
																CD25+CD38+KLRG1-PD-1+	4.15	0.85	5.39	1.07	0.87	0.32	0.22	0.65	0.36	0	1.71	1.18	1.63	1.05	1.43	2.48	1.09	5.26	6.12	5.1	1.32	0.39	0.34	0.36	0.42	4.05	2.52	2.4	0.89
																CD25+CD38+KLRG1-PD-1-	0.4	0.34	0.98	0.27	0	7.89	5.69	7.44	4.44	3.49	2.02	1.23	1.46	1.21	1.1	0.83	0	0	0	0	7.89	5.1	6.06	7.14	7.56	3.85	2.4	2.09	3.11
																CD25+CD38-KLRG1+PD-1+	0.2	1.36	0.98	1.88	1.75	0	0.22	0	0	0	0.23	0.098	0.16	0.08	0.11	0	1.09	0	0	1.02	0	0	0	0	0	0	0.12	0	0
																CD25+CD38-KLRG1+PD-1-	0.2	0.17	0.49	0	0.17	2.21	3.72	0.65	2.84	2.18	0.16	0	0.081	0	0	0.41	0	0	0	1.02	0	1.57	0.67	0	2.94	0	0	0	0
																CD25+CD38-KLRG1-PD-1+	28.9	21.3	24	33.2	18.5	0	0.88	3.56	0.18	1.75	3.1	1.33	1.71	2.01	1.32	37.6	35.1	42.1	28.6	38.8	0	0.78	2.36	1.79	0.84	2.5	2.64	1.88	0.89
																CD25+CD38-KLRG1-PD-1-	3.16	1.87	3.92	3.22	0.87	15.5	32.4	26.9	12.6	24.5	1.63	1.77	0.57	1.93	1.43	2.48	3.62	0	0	2.04	39.5	23.9	36.4	30	28.6	1.93	4.21	2.5	3.11
																CD25-CD38+KLRG1+PD-1+	0.79	0.34	1.47	0.54	0.7	0	0	0	0	0	1.47	0.69	2.12	0.56	0.44	0	0	0	0	0	0	0	0	0	0	0.58	0.24	0.31	0
																CD25-CD38+KLRG1+PD-1-	0.4	0	0	0.27	0.17	0.32	0	0	0.53	0	1.94	1.18	3.82	2.65	1.32	0	0	0	0	0	0	0.39	0	0	0	2.31	2.28	0.73	0
																CD25-CD38+KLRG1-PD-1+	3.75	1.36	3.43	1.34	2.62	0	0.44	0.32	0	0.44	10.3	8.01	17.6	9.09	10.8	4.55	2.54	3.51	0	6.12	1.32	0.39	0.34	0.71	0	15	8.17	11.2	5.78
																CD25-CD38+KLRG1-PD-1-	3.16	3.58	4.41	1.07	1.75	8.52	6.13	12.6	7.1	5.24	13.9	17.3	16.7	17.8	15.1	3.31	3.62	7.02	6.12	3.06	11.8	9.8	9.09	9.64	10.1	19.8	19.6	18.2	19.1
																CD25-CD38-KLRG1+PD-1+	2.17	6.47	2.94	2.68	7.52	0.32	0	0	0.18	0	1.78	0.74	1.3	0.8	1.1	1.24	3.99	0	0	0	0	0	0	0	0	0	0.24	0.31	0
																CD25-CD38-KLRG1+PD-1-	2.57	5.11	0.98	1.07	2.8	7.89	7	1.94	11.2	4.37	5.74	5.11	5.86	3.14	3.07	0	1.45	0	4.08	0	0	5.49	0.67	1.43	2.94	1.35	3.25	1.56	2.67
																CD25-CD38-KLRG1-PD-1+	38.7	45.1	39.7	45	52.8	0.95	1.31	1.94	0.89	1.75	24.7	18.2	17.8	16.7	23.2	38.4	39.9	40.4	46.9	34.7	0	2.75	3.37	0.36	0	13.9	16.1	24.6	12.9
																CD25-CD38-KLRG1-PD-1-	11.5	11.9	11.3	8.04	9.44	55.8	41.8	43.7	59.3	55.9	30.7	43	28.6	42.8	39.2	8.68	7.61	1.75	8.16	8.16	38.2	47.8	40.7	48.6	46.2	34.5	38	33.8	51.1
[truncated: 8 more columns]

## Sheet: Figure 3
Fig. 3a-c	Please refer to Supplementary Tables 1-3				Fig. 3d	Simpson’s Diversity Index
								TRAV		TRBV
					Infection	Mouse (M)	IAV-specific T cell specificity	Brain	Lungs	Brain	Lungs
					IAV	M1	DbNP366+	0.542484	0.539409	0.636364	0.663333
						M2		0.744615	0.762846	0.743386	0.849003
						M3		0.708333	0.752632	0.775362	0.736264
						M4		0.904762	0.659341	0.771429	0.777778
						M1	DbPA224+	0.888889	0.771429	0.575758	0.67
						M2		0.830882	0.89011	0.877493	0.45
						M3		0.819048	0.666667	0.705882	0.555556
						M4		0.9	0.852632	0.8	0.438406
					SFV→IAV	M1	DbNP366+	0.866667	0.725	0.804762	0.692308
						M2		0.815217	0.676667	0.75	0.775
						M3		0.717391	0.7	0.810345	0.761905
						M4		0.705882	0.747036	0.584211	0.850575
						M5		0.772059	0.650575	0.772059	0.710769
						M1	DbPA224+	0.846667	0.805556	0.898462	0.681818
						M2		1	0.792208	0.928571	0.557143
						M3		0.849754	0.728571	0.868093	0.426667
						M4		0.857143	0.849802	0.904762	0.664615
						M5		0.844444	0.779221	0.833333	0.641304

## Sheet: Figure 4
Fig. 4a	Fold-change of Evans Blue concentration																Fig. 4c	Absolute number of CD45.1+CD8+ cells																			Fig. 4d	PR8 Matrix gene expression relative to GAPDH
Days post infection	Day 3			Day 5			Day 7			Day 7+ 1		Day 7+2		Day 7+3				Lungs						Brain						Spleen							BRAIN	Day 1		Day 2		Day 3		Day 5		Day 7		Day 8
Mouse (M)	UN	SFV	IAV	UN	SFV	IAV	UN	SFV	IAV	UN	SFV→IAV	UN	SFV→IAV	UN	SFV→IAV		Mouse (M)	Naive	IAV	SFV	IAV-OVA	SFV→IAV	SFV→IAV-OVA	Naive	IAV	SFV	IAV-OVA	SFV→IAV	SFV→IAV-OVA	Naive	IAV	SFV	IAV-OVA	SFV→IAV	SFV→IAV-OVA		Mouse (M)	IAV	SFV→IAV	IAV	SFV→IAV	IAV	SFV→IAV	IAV	SFV→IAV	IAV	SFV→IAV	IAV	SFV→IAV
M1	1	1.11274	1.14011	1	2.18993	1.76258	1	1.23564	1.38139	1	8.64844	1	1.4787	1	2.85869		M1	19525.3	1548.69	32752.5	45389.1	4459.12	676764	53	249	200	100	1426	7294	24786	973.896	17859.6	66446.2	9328.5	232578		M1	30.491	5.23	18.525	79.542	64.484	36.563	108.865	124.192	11.279	39.331	84.83	54.394
M2	1	1.25885	1.79235	1	1.14917	1.06679	1	2.5696	1.5947	1	8.47976	1	1.70173	1	1.48797		M2	37145.3	23271.1	1678.32	583690	7340.73	561756	56	239	125	377	2545	3041	71748.3	16079.3	684.333	43568.9	2330.33	77808.9		M2	13.583	2.135	17.072	16.126	62.476	56.299	345.293	125.598	32.993	38.734	103.753	55.334
M3	1	1.58483	2.97977	1	2.88739	1.81667	1	3.25867	3.02521	1	8.13485	1	1.721		0.553414		M3	94259.6	35994.2	41286.8	639085	31635.3	1.97848e+06	55	98	191	473	707	4727	20671.2	1546.02	7616.7	67282	2508.77	241630		M3	20.11	1.483	2.997	21.036	329.66	112.923	317.609	363.147	94.168	172.939	20.481	44.72
M4	1	2.47612	3.2696	1	4.07325	2.34473	1	2.8944	2.19924	1	7.65159	1	1.35252		1.61816		M4	91349.3	66459.8	29165.7	705682	12886.4	92169	60	169	473	624	702	2766	55294.3	4807.51	15052.8	28929.6	1908.32	65163.2		M4	17.645	1.049	1.668	20.151	114.506	95.937	555.505	265.762	190.607	73.97	66.125	55.671
M5		0.886431	3.90542		1.94825	3.20362		1.9028	1.41044		9.41617		1.58562				M5		36704.1	32282.2	51926.2	55932.8	198639		270	397	203	1515	2285		1313.14	14686.6	25772.2	6163.08	144666		M5	14.582	4.537	1.571	11.911	71.859	74.86		264.075	77.298	162.953	53.253	41.018
M6		0.96562	0.996049		9.12628	4.97565		1.91894	1.28979		2.71484		2.06218				M6				834118	41402.8	1.57553e+06				263	1049	2718				77599.5	2509.45	238932		M6									15.46	277.681
M7		1.04696	0.986955		7.49069	5.77374		2.278	1.58535		4.09722		2.21643				M7				4.87613e+06	153141	1.23105e+06				158	896	1656				561150	1356.97	115927		M7									7.599	271.685
M8		1.05336	1.161		12.4091	8.22372		1.71106	2.21655		2.6659		1.64236				M8				2.88074e+06		2.4392e+06				312		1099				326349		192010		M8									185.043	352.469
M9		1.01398	0.982732		6.39127			1.65974	1.63392		3.302		2.5914				M9				4.81878e+06		2.10684e+06				216		1716				224294		277220		M9									30.861
M10		0.979007	0.981965		12.3316			2.9414			4.08616		2.26751				M10						2.96564e+06						1020						89419.8

## Sheet: Figure 5
Fig. 5d	Cell frequency (%)
	Lungs
Infection	IAV	SFV→IAV
Cluster_1_Terminal_Eff	66.8	33.2
Cluster_2_Trm-Tex-like	51	49
Cluster_3_Teff_1	44.9	55.1
Cluster_4_Tcm-like	44.8	55.2
Cluster_5_Teff_2	48	52

## Sheet: Figure 6
Fig. 6a	SFV viral titre (log10 PFU), Lungs				Abosulte number of KbE1159+CD8+ T cells in the Lungs				Fig. 6c	Normalised Ly6A MFI to naïve of CD8+ dendritic cell , Spleen					Fig. 6e	Proportion of VPD450+CD45.1+CD8+ T cells/ division, MLN (%)																								Fig. 6f	Proportion of CD45.1+CD8+ T cells (%)
	Day 3	Day 5	Day 7			Day 7			Mouse (M)	Naive	CpG	IAV	SFV			Naïve					IAV-OVA									SFV→IAV-OVA											MLN			Lungs			Spleen
Mouse (M)	SFV	SFV	SFV		Mouse (M)	SFV	SFV→IAV		M1	1	3.3061	2.35956	3.83913		Division	M1	M2	M3	M4	M5	M1	M2	M3	M4	M5	M6	M7	M8	M9	M1	M2	M3	M4	M5	M6	M7	M8	M9		Mice (M)	Naïve	IAV-OVA	SFV→IAV-OVA	Naïve	IAV-OVA	SFV→IAV-OVA	Naïve	IAV-OVA	SFV→IAV-OVA
M1	2.43136	ND	ND		M1	5083.57	4149.6		M2	1	3.26828	1.95663	1.77711		1	13	0	0	33.3	1.82	0.16	0.2	0.14	0.26	0.51	0.52	0.46	0.55	0.5	0.73	0.46	0.4	0.82	0.41	1.92	1.13	2.57	0.75		M1	0.33	42.7	12.4	0.32	45.8	12.2	0.26	10.5	6
M2	2.43136				M2	7408.01	6442.74		M3		5.90166	1.40898	1.73777		2	0	0	0	0	0.2	0.84	0.76	0.5	1.09	1.1	1.14	1.1	1.15	1.22	3.3	2.48	1.95	2.33	1.65	2.62	3.25	3.76	2.21		M2	1.6	20.9	32.2	19.6	67.1	14.7	0.6	17.3	5.95
M3	4.90848				M3	1230	6562.98		M4		2.9516	1.35199	1.83863		3	0	0	0	0	0.2	2.29	2	1.62	3.77	3.21	3.35	3.15	3.35	3.68	7.26	7.09	5.23	4.55	5.49	8.1	7.54	7.91	4.97		M3	0.84	43.6	24.8	28.1	51.1	25.9	0.62	9.89	7.54
M4	4.03342				M4	10165	2280		M5		2.77215	2.10237	1.62481		4	0	0	0	0	0	5.01	4.75	4.35	9.54	8.69	9.12	9.91	9.41	8.67	14.7	13.8	12.2	11	10.7	14.8	20.3	17.1	9.37		M4	0.7	25.6	35.5	21.3	55.7	38	0.73	13	18.6
M5	3.03342				M5	1888.92			M6		4.63912	1.40199	2.90829		5	0	0	0	0	0	10	10.6	8.92	16.4	16.3	16.6	15.9	16.9	17.9	21.6	21.8	19.6	17.4	17	17.2	24.8	24.8	14.1		M5	0.61	18.8	30.2	0.94	64.1	7.32	0.56	18.8	1.36
									M7			1.43735	4.56309		6	0	0	0	0	0	20.9	18.9	15.7	19.9	26.5	26.8	26.7	24.3	26	30.3	27.5	23.7	24.5	18.4	22.9	24.4	18	26.1		M6	0.35	49.9	16.5	30.8	45.8	40.5	0.59	10.8	23.6
									M8			1.7211	4.08309		7	0	0	0	0	0	60.5	60.1	64	43.8	42.9	40.6	41.8	43.5	40.8	18.6	24.2	33.6	35.6	43.1	24.4	14.9	17.1	39.5		M7		23	44.2		34.5	43.9		11.7	21.9
									M9			1.29061	2.61569																											M8		34.4	13.3		39.1	35.7		9.02	20
									M10				2.31691																											M9		38.7	42.3		65.8	20.8		4.73	8
																																								M10		27.3			33	21.5		4.74	35.3

## Sheet: Figure 7
Fig. 7b	Absolute number of tetramer+CD8+ T cells																			Fig. 7d	Absolute number of tetramer+CD8+ TEM																			Fig. 7e	Absolute number of tetramer+CD8+ TCM
	Lungs						Brain						Spleen								Lungs						Brain						Spleen								Lungs						Brain
	IAV		SFV→IAV		IAV→SFV		IAV		SFV→IAV		IAV→SFV		IAV		SFV→IAV		IAV→SFV				IAV		SFV→IAV		IAV→SFV		IAV		SFV→IAV		IAV→SFV		IAV		SFV→IAV		IAV→SFV				IAV		SFV→IAV		IAV→SFV		IAV		SFV→IAV
Mouse (M)	DbNP366+	DbPA224+	DbNP366+	DbPA224+	DbNP366+	DbPA224+	DbNP366+	DbPA224+	DbNP366+	DbPA224+	DbNP366+	DbPA224+	DbNP366+	DbPA224+	DbNP366+	DbPA224+	DbNP366+	DbPA224+		Mouse (M)	DbNP366+	DbPA224+	DbNP366+	DbPA224+	DbNP366+	DbPA224+	DbNP366+	DbPA224+	DbNP366+	DbPA224+	DbNP366+	DbPA224+	DbNP366+	DbPA224+	DbNP366+	DbPA224+	DbNP366+	DbPA224+		Mouse (M)	DbNP366+	DbPA224+	DbNP366+	DbPA224+	DbNP366+	DbPA224+	DbNP366+	DbPA224+	DbNP366+
M1	6644.99	2403.51	6826.44	1866.61	3711.83	3579.26	231.385	116.113	117.898	110.675	40.5173	48.5251	22304	9679.11	20437.5	7326.67	2318.9	850.265		M1	4206.28	1264.24	6082.36	1510.08	2550.02	2752.45	175.39	88.0138	84.8866	56.0016	24.3104	29.6488	14899.1	6620.51	13979.3	4601.15	1409.89	510.159		M1	630.61	660.965	464.881	302.39	631.01	651.425	7.01097	10.5547	4.31507
M2	6684.84	7130.5	7095.38	2545.67	4500.61	1022.87	185.293	237.933	204.859	240.022	65.5928	38.7907	7780.05	8390.25	20577.2	7621.2	9186.99	5601.82		M2	5889.34	6217.79	5768.54	2005.99	1179.16	391.757	140.081	147.518	165.526	173.056	44.7343	29.83	3306.52	3825.95	13292.9	4770.87	6559.51	3445.12		M2	346.943	492.004	619.427	430.218	149.87	94.3082	9.50552	21.414	0
M3	7272.81	3873.1	4805.61	1253.64	6664.28	1701.52	46.899	28.1394	292.487	211.908	105.156	30.1392	34977.9	18922.5	17823.9	9063	8833.86	4580.52		M3	6138.25	2653.07	4103.99	951.51	5284.77	1129.81	28.1394	18.769	221.998	120.999	84.1248	15.0696	25463.9	16330.1	13100.6	6751.94	4372.76	2276.52		M3	749.1	1111.58	411.36	290.844	418.517	428.783	2.34495	2.34401	0
M4	10266.6	3865.55	2971.24	964.688	2013.02	875.226	191.88	108.576	105.896	69.44	86.73	82.215	47351.7	25068.5	13205.7	5282.3	6451.49	4408.52		M4	8572.57	2837.31	2543.38	682.034	1477.56	668.673	125.106	58.4139	82.7048	42.9834	29.9218	40.3676	38354.8	20155.1	8491.29	3676.48	3103.17	3182.95		M4	1324.39	966.386	207.69	231.525	182.178	186.423	24.9444	0	3.30396
M5	14801.5	10758.8	4902.7	1146.6	10314.7	4456.96	60.291	32.109	146.059	131.506	161.819	84.7704	2786.78	2143.68	12820.5	5050.5	21621.6	13127.4		M5	12507.3	7638.77	4069.24	697.132	8602.43	3044.1	50.0415	24.4028	83.984	84.0325	92.3985	47.8105	2062.22	1571.32	9692.3	3368.68	16627	5329.72		M5	1554.16	2539.08	529.492	337.1	1433.74	922.59	0	0	0
M6	15756.8	9197.42	21893.2	14657.3	23986.4	1798.98	469.29	410.628	812.784	1336.27	129.377	297.142	75376.8	45622.8	94168.6	44884.1	57761.7	9400.43		M6	13676.9	6281.84	19025.2	11374.1	23386.8	1439.19	260.131	277.585	254.649	535.845	192.845	163.725	55401.9	24453.8	77689.1	25943	53776.1	3713.17		M6	1306.24	2336.14	2119.27	2609.01	273.445	194.29	3.00345	14.4483	21.5388
M7	22337.8	7193.51	13171.2	4004.04	8899.8	2881.84	401.436	528.876	545.288	1175.43	260.25	1185	69964.8	60424.1	62130.9	16765.5	21441.4	7504.5		M7	19679.6	5013.88	11419.4	2554.58	7475.83	2034.58	235.157	299.873	545.774	545.399	171.99	580.65	51004.3	33052	51320.1	7594.76	15437.8	2746.65		M7	1378.24	1467.48	990.474	1017.03	671.935	677.232	4.4158	24.0918	18.1581
M8	11617	3872.34	27678.7	8657.79	6070.46	4468.54	431.482	363.053	714.364	1649.2	242.923	693.056	60432.8	23106.7	49231.8	15019.9	20862.2	13499.1		M8	9502.71	2439.57	25076.9	6242.26	5305.59	3235.22	155.995	150.304	236.276	1053.84	181.082	399.893	41033.9	10975.7	39877.8	7509.94	16940.1	6898.02		M8	1603.15	1212.04	1702.24	1766.19	200.325	933.924	2.28685	4.73304	0
M9	10264	2272.18	61999.7	10941.1	6609.15	3057.96	213.108	150.662	492.241	879.9	271.488	1095.36	57240.8	19738.2	245356	35050.8	22404.3	14002.7		M9	8703.86	1361.04	49041.7	6466.2	5260.88	1822.55	194.502	85.8776	222.268	290.367	83.4176	683.505	40698.2	9079.57	196530	15492.5	15951.9	6805.31		M9	1036.66	477.158	11407.9	4223.27	606.059	672.752	5.71129	0	0
M10	13700.1	9293.1	36488.3	26723.8			274.72	329.664	439.265	1235.05	166.835	274.086	103480	48223.8	194092	146014				M10	10919	6105.57	30650.2	18546.3				156.261		568.124		125.257	86199	25944.4	161679	84542.2				M10	1424.81	2629.95	3977.23	6627.51			4.23069	0	0
[truncated: 53 more columns]

## Sheet: Figure 8
Fig. 8b	Absolute number of tetramer+CD8+ T cells (Recall)							Fig. 8c	Absolute number of tetramer+CD8+ T cells (Memory vs Recall)													Fig. 8d	Absolute number of tetramer+CD8+ T cells (DbNP366 vs DbPA24)							Fig. 8e	Absolute number of tetramer+CD8+CD62LloCD44hi cells
LUNGS	[IAV]→PR8		[SFV→IAV]→PR8		[IAV→SFV]→PR8			LUNGS	Memory						Recall							LUNGS	DbNP366+			DbPA224+					Lungs						Brain						Spleen
Mouse (M)	DbNP366+	DbPA224+	DbNP366+	DbPA224+	DbNP366+	DbPA224+		Infection	IAV		SFV→IAV		IAV→SFV		[IAV]→PR8		[SFV→IAV]→PR8		[IAV→SFV]→PR8			Mouse (M)	[IAV]→PR8	[SFV→IAV]→PR8	[IAV→SFV]→PR8	[IAV]→PR8	[SFV→IAV]→PR8	[IAV→SFV]→PR8			[IAV]→PR8		[SFV→IAV]→PR8		[IAV→SFV]→PR8		[IAV]→PR8		[SFV→IAV]→PR8		[IAV→SFV]→PR8		[IAV]→PR8		[SFV→IAV]→PR8		[IAV→SFV]→PR8
M1	1525800	231354	360871	28143	401859	190762		Mouse (M)	DbNP366+	DbPA224+	DbNP366+	DbPA224+	DbNP366+	DbPA224+	DbNP366+	DbPA224+	DbNP366+	DbPA224+	DbNP366+	DbPA224+		M1	1525800	360871	401859	231354	28143	190762		Mouse (M)	DbNP366+	DbPA224+	DbNP366+	DbPA224+	DbNP366+	DbPA224+	DbNP366+	DbPA224+	DbNP366+	DbPA224+	DbNP366+	DbPA224+	DbNP366+	DbPA224+	DbNP366+	DbPA224+	DbNP366+	DbPA224+
M2	845615	97840	1847953	183236	498541	135248		M1	6644.99	2403.51	6826.44	1866.61	3711.83	3579.26	1525800	231354	360871	28143	401859	190762		M2	845615	1847953	498541	97840	183236	135248		M1	1.29235e+06	168426	344993	168426	294563	127811	280.942	112.334	41.9126	10.5	47.5427	29.4039	1.00293e+06	20384.8	1.5799e+06	90406	39404.7	19290.2
M3	2833451	344062	671609	36773	374817	41023		M2	6684.84	7130.5	7095.38	2545.67	4500.61	1022.87	845615	97840	1847953	183236	498541	135248		M3	2833451	671609	374817	344062	36773	41023		M2	777120	83653	1.62435e+06	83653	438716	111985	393.917	90.005	121.678	24.036	151.252	27.2125	2.22563e+06	110846	242780	24180	205313	48177.7
M4	1304811	200941	421225	10882	123988	12416		M3	7272.81	3873.1	4805.61	1253.64	6664.28	1701.52	2833451	344062	671609	36773	374817	41023		M4	1304811	421225	123988	200941	10882	12416		M3	2.57844e+06	290732	638700	290732	352328	35280	421.74	75.0732	101.699	26.6999	156.664	65.2389	120222	14779.1	585720	26558.1	61387.6	7040.46
M5	1.56816e+06	91816.9	1527694	210811	297217	77850		M4	10266.6	3865.55	2971.24	964.688	2013.02	875.226	1304811	200941	421225	10882	123988	12416		M5	1.56816e+06	1527694	297217	91816.9	210811	77850		M4	1.1391e+06	156734	408589	156734	116920	9994.9	333.793	73.0422	56.201	21.5775	191.486	47.4533	26827	5485.37	1.39706e+06	85711.5	111356	16631.3
M6	786986	57056.5	111788	39604.9	72849.7	111569		M5	14801.5	10758.8	4902.7	1146.6	10314.7	4456.96	1.56816e+06	91816.9	1527694	210811	297217	77850		M6	786986	111788	72849.7	57056.5	39604.9	111569		M5	1.52425e+06	83737	1.32451e+06	83737	262740	65160.7	164.168	61.8234	78.029	21.665	256.749	99.8598	67523.5	9899.13	76282.5	7189.59	16549.3	5494.13
M7	820581	111257	820636	44701.3	265452	43590		M6	15756.8	9197.42	21893.2	14657.3	23986.4	1798.98	786986	57056.5	111788	39604.9	72849.7	111569		M7	820581	820636	265452	111257	44701.3	43590		M6	764951	49924.4	95578.8	49924.4	67167.5	34586.4	345.521	570.581	105.2	105.26	128.599	150.088	40113.7	5318.46	2584.28	2902.6	1613.84	3596.56
M8	1.29502e+06	88724.2	896678	79911.2	162680	36192.6		M7	22337.8	7193.51	13171.2	4004.04	8899.8	2881.84	820581	111257	820636	44701.3	265452	43590		M8	1.29502e+06	896678	162680	88724.2	79911.2	36192.6		M7	788578	88894.1	787811	88894.1	250321	34697.6	260.77	304.08	360.227	151.06	127.823	168.052	360848	87593.9	56980.9	4607.26	33604.5	19009.6
M9	408317	40023.1	647080	91953.5	191154	86773.8		M8	11617	3872.34	27678.7	8657.79	6070.46	4468.54	1.29502e+06	88724.2	896678	79911.2	162680	36192.6		M9	408317	647080	191154	40023.1	91953.5	86773.8		M8	1.23933e+06	62816.8	863501	62816.8	156498	31306.6	271.351	127.841	208.152	54.18	130.915	65.3824	41782.2	12558.4	24789.2	28359.4	3405.28	1995.89
M10					261530	76920.5		M9	10264	2272.18	61999.7	10941.1	6609.15	3057.96	408317	40023.1	647080	91953.5	191154	86773.8		M10			261530			76920.5		M9	387901	27375.8	588196	27375.8	175479	72890	258.635	46.9146	198.059	150.67	47.3997	106.512	140509	19464.7	2771.06	2967.1	1909.01	32277.2
								M10	13700.1	9293.1	36488.3	26723.8							261530	76920.5										M10					240084	68920.8					88.5931	88.433					5340.26	30153.5
BRAIN	[IAV]→PR8		[SFV→IAV]→PR8		[IAV→SFV]→PR8																	BRAIN	DbNP366+			DbPA224+
Mouse (M)	DbNP366+	DbPA224+	DbNP366+	DbPA224+	DbNP366+	DbPA224+		BRAIN	Memory						Recall							Mouse (M)	[IAV]→PR8	[SFV→IAV]→PR8	[IAV→SFV]→PR8	[IAV]→PR8	[SFV→IAV]→PR8	[IAV→SFV]→PR8
M1	477.792	294.84	90.72	21	76.93	56.546		Infection	IAV		SFV→IAV		IAV→SFV		[IAV]→PR8		[SFV→IAV]→PR8		[IAV→SFV]→PR8			M1	477.792	90.72	76.93	294.84	21	56.546
M2	680.34	230.782	219.24	36.036	234.5	54.425		Mouse (M)	DbNP366+	DbPA224+	DbNP366+	DbPA224+	DbNP366+	DbPA224+	DbNP366+	DbPA224+	DbNP366+	DbPA224+	DbNP366+	DbPA224+		M2	680.34	219.24	234.5	230.782	36.036	54.425
M3	693.651	204.559	174.44	38.808	234.878	182.742		M1	231.385	116.113	117.898	110.675	40.5173	48.5251	477.792	294.84	90.72	21	76.93	56.546		M3	693.651	174.44	234.878	204.559	38.808	182.742
M4	528.99	235.62	105.84	34.524	344.4	102.27		M2	185.293	237.933	204.859	240.022	65.5928	38.7907	680.34	230.782	219.24	36.036	234.5	54.425		M4	528.99	105.84	344.4	235.62	34.524	102.27
M5	184.666	113.437	219.8	43.33	492.8	178.64		M3	46.899	28.1394	292.487	211.908	105.156	30.1392	693.651	204.559	174.44	38.808	234.878	182.742		M5	184.666	219.8	492.8	113.437	43.33	178.64
M6	442.976	742.944	140.267	114.041	128.599	171.529		M4	191.88	108.576	105.896	69.44	86.73	82.215	528.99	235.62	105.84	34.524	344.4	102.27		M6	442.976	140.267	128.599	742.944	114.041	171.529
M7	314.94	434.4	424.296	191.7	171.805	251.952		M5	60.291	32.109	146.059	131.506	161.819	84.7704	184.666	113.437	219.8	43.33	492.8	178.64		M7	314.94	424.296	171.805	434.4	191.7	251.952
M8	383.264	207.872	235.2	90.3	163.643	147.258		M6	469.29	410.628	812.784	1336.27	129.377	297.142	442.976	742.944	140.267	114.041	128.599	171.529		M8	383.264	235.2	163.643	207.872	90.3	147.258
M9	352.845	117.286	280.14	171.216	71.064	165.648		M7	401.436	528.876	545.288	1175.43	260.25	1185	314.94	434.4	424.296	191.7	171.805	251.952		M9	352.845	280.14	71.064	117.286	171.216	165.648
M10					115.808	455.84		M8	431.482	363.053	714.364	1649.2	242.923	693.056	383.264	207.872	235.2	90.3	163.643	147.258		M10			115.808			455.84
								M9	213.108	150.662	492.241	879.9	271.488	1095.36	352.845	117.286	280.14	171.216	71.064	165.648
SPLEEN	[IAV]→PR8		[SFV→IAV]→PR8		[IAV→SFV]→PR8			M10	274.72	329.664	439.265	1235.05	166.835	274.086					115.808	455.84		SPLEEN	DbNP366+			DbPA224+
Mouse (M)	DbNP366+	DbPA224+	DbNP366+	DbPA224+	DbNP366+	DbPA224+																Mouse (M)	[IAV]→PR8	[SFV→IAV]→PR8	[IAV→SFV]→PR8	[IAV]→PR8	[SFV→IAV]→PR8	[IAV→SFV]→PR8
M1	1.0234e+06	20384.8	1.90121e+06	107498	56453.8	31990.5		SPLEEN	Memory						Recall							M1	1.0234e+06	1.90121e+06	56453.8	20384.8	107498	31990.5
M2	2.32807e+06	125533	285624	30646.3	225371	59113.8		Infection	IAV		SFV→IAV		IAV→SFV		[IAV]→PR8		[SFV→IAV]→PR8		[IAV→SFV]→PR8			M2	2.32807e+06	285624	225371	125533	30646.3	59113.8
M3	142106	22291.2	733067	35410.9	83862.9	14759.9		Mouse (M)	DbNP366+	DbPA224+	DbNP366+	DbPA224+	DbNP366+	DbPA224+	DbNP366+	DbPA224+	DbNP366+	DbPA224+	DbNP366+	DbPA224+		M3	142106	733067	83862.9	22291.2	35410.9	14759.9
M4	36351	10905.3	1.46596e+06	96630.8	130240	27626.8		M1	22304	9679.11	20437.5	7326.67	2318.9	850.265	1.0234e+06	20384.8	1.90121e+06	107498	56453.8	31990.5		M4	36351	1.46596e+06	130240	10905.3	96630.8	27626.8
M5	82345.7	52936.5	86097.6	13314.1	24409.1	9066.22		M2	7780.05	8390.25	20577.2	7621.2	9186.99	5601.82	2.32807e+06	125533	285624	30646.3	225371	59113.8		M5	82345.7	86097.6	24409.1	52936.5	13314.1	9066.22
M6	47584.5	10034.8	4525.89	11207	3227.68	71931.1		M3	34977.9	18922.5	17823.9	9063	8833.86	4580.52	142106	22291.2	733067	35410.9	83862.9	14759.9		M6	47584.5	4525.89	3227.68	10034.8	11207	71931.1
M7	368588	108408	64023.5	12318.9	38714.8	148513		M4	47351.7	25068.5	13205.7	5282.3	6451.49	4408.52	36351	10905.3	1.46596e+06	96630.8	130240	27626.8		M7	368588	64023.5	38714.8	108408	12318.9	148513
M8	51838.9	23342.7	26655.1	99857	4376.96	9549.74		M5	2786.78	2143.68	12820.5	5050.5	21621.6	13127.4	82345.7	52936.5	86097.6	13314.1	24409.1	9066.22		M8	51838.9	26655.1	4376.96	23342.7	99857	9549.74
M9	145153	21043	4580.27	24122.8	2453.74	567262		M6	75376.8	45622.8	94168.6	44884.1	57761.7	9400.43	47584.5	10034.8	4525.89	11207	3227.68	71931.1		M9	145153	4580.27	2453.74	21043	24122.8	567262
M10					6387.88	339566		M7	69964.8	60424.1	62130.9	16765.5	21441.4	7504.5	368588	108408	64023.5	12318.9	38714.8	148513		M10			6387.88			339566
								M8	60432.8	23106.7	49231.8	15019.9	20862.2	13499.1	51838.9	23342.7	26655.1	99857	4376.96	9549.74
								M9	57240.8	19738.2	245356	35050.8	22404.3	14002.7	145153	21043	4580.27	24122.8	2453.74	567262
								M10	103480	48223.8	194092	146014							6387.88	339566
[truncated: 30 more columns]

## Sheet: Supplementary Figures
Supplementaty Fig. 1a		Percentage of initial body weight (%)
Mouse (M)	SFV→IAV															SFV														IAV
Days	M1	M2	M3	M4	M5	M6	M7	M8	M9	M10	M11	M12	M13	M14	M15	M1	M2	M3	M4	M5	M6	M7	M8	M9	M10	M11	M12	M13	M14	M1	M2	M3	M4	M5	M6	M7	M8	M9	M10	M11	M12	M13	M14	M15
0	100	100	100	100	100	100	100	100	100	100	100	100	100	100	100
1	99.2	95.56	100.55	95.29	98.81	100	101	98	101	100	99	101	100	99	102
2	99.2	95.56	100.55	95.29	98.81	99	98	98	100	99	99	101	98	99	101
3	100	98.33	95.08	98.58	99.6	100	99	99	101	101	101	94	100	98	102
4	100	96.11	95.63	96.39	98.81	98	98	99	102	99	100	94	100	99	101
5						96	101	100	94	98	98	92	97	96	100
6						90	100	99	83	96	97	92	94	96	100
7	99.2	90.56	93.44	91.46	99.21	83	99	99		98	97	97	91	95	102
8	97.6	93.89	90.71	90.91	99.21	79	97	98		98	97	93	89	91	100	100	100	100	100	100	100	100	100	100	100	100	100	100	100	100	100	100	100	100	100	100	100	100	100	100	100	100	100	100
9	93.6	94.44	86.34	88.17	97.23	78	95	98		97	97	96	89	91	101	101	99	99	100	99	101	100	100	100	100	97.35	99.44	98.92	98.37	100	102	100	102	102	100	101	100	102	101	99.56	100.78	99.2	97.53	97.76
10	87.6	94.44	85.79	85.98	91.3		92	94		91	95	93	87	89	99	100	97	99	100	98	99	100	100	100	101	97.35	96.65	98.92	96.74	93	93	97	100	94	93	96	97	100	94	94.3	96.48	93.57	93.64	92.54
11	80.84	85.33	78.52	79.96	83.99		88	87		86	89	88	80	83	94	100	90	99	101	92	94	101	98	99	100	98.31	95.7	99.3	98.53	87	86	95	100	88	89	90	95	98	86	85.09	86.84	86.31	86.68	84.33
12	78.44	84.06	76.99	76.89	80.75		86	87		85	88	86	80	83	93	98	86	99	100	89	94	100	98	100	97	96.4	97.15	100.81	99.51	85	86	97	100	85	90	93	96	96	83	84.17	83.79	85.18	85.97	86.79
13	76.72	81.72	72.9	74.81	78.42		87	85		84	87	87	82	85	96	95	85	94	99	84	87	98	89	98	97	95.98	99.89	102.81	99.35	86	86	97	100	85	92	93	97	100	83	81.18	80.04	82.17	84.13	81.64
14	76.4	78.33	73.77	73.93	77.87		86	83		84	85	87	82	83	96	88	85	91	97	82		97	87	95	95	97.88	100	97.84	97.83	86	85	93	100	83	88	91	94	99	82	79.39	78.13	79.92	70.32	78.36
Supplementaty Fig. 1b		Absolute number of CD8+ T cells
	Lungs				Brain				Spleen
Mouse (M)	Naive	SFV	IAV	SFV→IAV	Naive	SFV	IAV	SFV→IAV	Naive	SFV	IAV	SFV→IAV
M1	7670.4	510749	2857839	3521213	1290	33538.5	549.6	8892.58	299616	852195	1110342	666430
M2	16166.7	299576	6802942	4228587	1100	19170	739.066	4119.34	96687.8	959143	1150768	756859
M3	8125.83	578371	6912556	2878477	1370	24643.6	594.864	11397.9	91706.7	706009	547398	464826
M4	9662.02	411159	5886181	4365122	1460	34977.9	1343.1	11571	81835.1	378254	861198	499999
M5	11124	3130630	5571201	7439773	316	85842	1077.63	11766.7	86325.8	20224020	867027	245916
M6		2423778	9041992	11340199		27846	16200	32832		11392140	18513600	16035840
M7		3492459	10789585	14162862		65376	17220	42840		19466820	24560640	15731640
M8		6674129	18137714	18013661		61650	9282	50622		21457800	19667220	21478590
M9		2519723	9734522	14754342		83580	10500	39120		15580680	21255300	19420440
M10		118500	13615709	14554207		5664	7488	68148		6274800	15188700	26830440
M11		512550	3264000	2046300		8532	346.8	7020		3669600	4759500	7493400
M12		122250	3206250	2343150		2736	1183.2	6120		12033000	10440000	7921200
M13		483300	2780550	3408600		10314	432	4740		14508000	8221500	11107800
M14		174600	2214000	706800		8316	545.4	2761.2		6681600	12342000	1260000
M15			2164350				936				5962500
Supplementaty Fig. 1c		Absolute number of CD4+ T cells
	Lungs				Brain				Spleen
Mouse (M)	Naive	SFV	IAV	SFV→IAV	Naive	SFV	IAV	SFV→IAV	SFV	IAV	SFV→IAV
M1	9177	230128	1145378	954944	0	13154.4	102	3788.4	1.92237e+06	2.59383e+06	2162808
M2	21862.5	166827	1756144	1411534	0	4080	403.2	2671.2	2.10274e+06	2.06377e+06	2255847
M3	16523.5	299952	1867142	1045906	0	4742.4	278.4	5241.6	1.43347e+06	1180675	1.3683e+06
M4	15241	237771	1604884	1399444	0	8131.2	607.2	6231.6	1.04137e+06	2.10478e+06	1.38427e+06
M5	15390	743732	2435907	2751530	0	2258.74	609.6	5232	5851620	2411141	772734
M6		469344	2710199	2263961		3947.28	558.835	3003.7	4109982	5744175	6512640
M7		933561	1865747	3325452		5415.32	627	9812.88	5589870	6789600	5258610
M8		1790693	3891600	2942347		4426.56	1970.75	4700.59	7753200	7170018	6748560
M9		609018	1739527	2626147		8587.11	772.951	6454.56	4818102	8576700	6945276
M10		60525	2814400	2950807		4944	768.6	9238.32	4536000	5050050	7911540
M11		334050	1397400	974700		6480	369.6	7320	2251920	4617000	7534800
M12		105000	2013750	824100		2430	691.2	5730	8694000	6960000	9397200
M13		268650	660450	2029200		7128	124.2	4830	7956000	8910000	8375400
M14		140400	828000	524400		5292	550.8	3960	3467520	9438000	536400
M15			571050				636			5925000
Supplementaty Fig. 1d		Proportion of IFNγ+CD8+ T cells (%)
	SPLEEN
Mouse (M)	No Stimulation	PMA	Peptide 1	Peptide 2	Peptide 3	Peptide 4	Peptide 5	Peptide 6	Peptide 7	Peptide 8	Peptide 9	Peptide 10
M1	0.10725	7.97	0.14	0.12	0.11	0.11	0.48	0.033	0.05	0.59	0.027	0.053
M2	0.1088	7.93	0.075	0.12	0.098	0.13	0.15	0.056	0.026	0.28	0.035	0.041
M3	0.046							0.035	0.065	0.36	0.035	0.027
M4	0.025
M5	0.034
	BRAIN
Mouse (M)	No Stimulation	PMA	Peptide 1	Peptide 2	Peptide 3	Peptide 4	Peptide 5	Peptide 6	Peptide 7	Peptide 8	Peptide 9	Peptide 10
M1	0.396	6.59	0.4	0.36	0.44	0.36	0.62	0.27	0.44	2.72	0.23	0.18
M2	0.406	8.67	0.27	0.45	0.42	0.35	0.59
M3	0.081
	Spleen		Brain
Mouse (M)	Unstimulated	Peptide 8	Unstimulated	Peptide 8
M1	0.10725	0.59	0.396	2.72
M2	0.1088	0.28	0.406	0.86
M3	0.046	0.36	0.081	1.24
M4	0.025	0.73	0.18
M5	0.034	0.77	0.32
M6	0.11
M7	0.26
Supplementaty Fig. 1e		Absolute number of IFN CD8+ T cells
Mouse (M)	Unstim IAV	NP366+ peptide, IAV	Unstim SFV	KbE1159+ peptide, SFV	Unstim SFV→IAV	NP366+ peptide, SFV→IAV	KbE1159+ peptide,SFV→IAV
M1	0	0	0	73.0069	0	416.224	1277.04
M2	0	0	0	905.655	0	51.4368	422.352
M3	0	0	62.8992	583.45	0	87.7824	319.363
M4	0	0	71.8978	1444.61	152.693	148.988	196.221
M5	0	0			67.7652	332.854	865.536
Supplementaty Fig. 1f		Absolute number of CD45.1+CD8+ cells
	Lungs					Brain					Spleen
Mouse (M)	SFV	IAV	IAV-OVA	SFV→IAV	SFV→IAV-OVA	SFV	IAV	IAV-OVA	SFV→IAV	SFV→IAV-OVA	SFV	IAV	IAV-OVA	SFV→IAV	SFV→IAV-OVA
M1	845.944	2113.79	901343	3959.78	1.17034e+06	7.83632	0.026208	77.868	1.10264	257.172	3204.81	5057.73	1.14392e+06	4058.88	981495
M2	486.193	2723.26	478377	1768.49	903544	1.3662	0.1308	46.8518	0	145.728	4672.31	10348.4	1.23451e+06	2261.83	763914
M3	816.48	4039.88	119056	4224.44	450502	0	0	10.5932	0	30.9666	978.661	8479.74	359993	6587.88	499146
M4			1.85809e+06	5875.06				4.4583	0				552070	6139.37
Supplementaty Fig. 4d		Percentage of initial body weight (%)
Mouse (M)	[SFV→IAV]→PR8										[IAV→SFV]→PR8										[IAV]→PR8
Days	M1	M2	M3	M4	M5	M6	M7	M8	M9	M10	M1	M2	M3	M4	M5	M6	M7	M8	M9	M10	M1	M2	M3	M4	M5	M6	M7	M8	M9
0	100	100	100	100	100	100	100	100	100	100	100	100	100	100	100	100	100	100	100	100	100	100	100	100	100	100	100	100	100
1	99	99	100	99	101	98	97	98	97	98	99	100	99	100	100	99	100	99	98	98	99	100	99	100	100	99	100	98	99
2	98	97	96	95	100	93	96	95	96	92	99	99	99	100	99	98	99	92	95	91	98	99	98	99	98	97	98	95	98
3	91	97	94	87	101	88	85	87	88	86	92	96	96	98	96	88	90	86	88	87	90	92	91	99	98	90	96	88	94
4	85	97	88	84	103	85	81	84	85	81	89	93	96	94	95	83	87	82	83	82	90	93	90	93	99	87	96	83	91
5	81	102	77	76	104						85	91	95	88	91						89	94	88	90
Supplementary Fig. 4e		Concentration (pg/mL)
	[IAV]→PR8				[SFV→IAV]→PR8					[IAV→SFV]→PR8
Mouse (M)	M1	M2	M3	M4	M1	M2	M3	M4	M5	M1	M2	M3	M4	M5
KC (CXCL1)	132.87	31.64	58.74	58.74	25.73	92.59	25.73	25.73	156.12	115.53	115.53	84.05	25.73	81.21
MCP-1 (CCL2)	1171.54	119.29	495.29	882.21	14.62	1465.09	7.33	7.36	1716.8	586.29	842.36	143.85	12.23	458.22
RANTES (CCL5)	8603.54	2030.36	8242.7	5305.43	488.06	7682.52	467.5	410.24	8498.53	8129.71	6872.28	5109.86	618.55	4282.98
GM-CSF	29.85	18.83	18.83	18.83	33.23	18.83	18.83	18.83	40.05	18.83	24.82	18.83	33.23	33.23
TNFα	71.13	71.13	125.45	82.53	71.13	92.28	71.13	71.13	102.13	71.13	115.4	76.09	71.13	71.13
IFNα	95.07	67.15	38.17	89.25	35.75	47.21	35.75	35.75	77.95	89.25	89.25	47.21	35.75	125.75
IFNβ	101.77	60.37	265.04	184.64	57.02	110.12	25.93	25.93	150.44	101.77	101.77	57.02	25.93	184.64
IFNγ	4852.54	583.4	1727.59	1964.47	8.95	4068.98	25.51	7.48	5174.53	2460.76	4879.19	794.78	24.73	3058.15
IL-1β	1246.06	661.06	386.2	1336.49	335.1	443.38	335.1	335.1	865.5	1153.9	1200.21	335.1	335.1	1469.17
IL-6	995.85	138.16	360.35	334.31	12.33	939.38	12.33	12.33	1834.49	719.37	643.53	168.84	14.77	455.16
IL-10	617.8	149.65	437.04	333.99	87.46	1754.12	87.46	87.46	1224.74	268.65	654.87	87.46	87.46	437.04
IL-12p70	19.17	19.17	19.17	19.17	19.17	19.17	19.17	19.17	19.17	19.17	19.17	19.17	19.17	19.17
IP-10 (CXCL10)	14255.6	6338.4	9346.44	13458.5	997.95	10983.1	1349.73	674.23	13651.7	11881	12773.2	8997.46	1254.09	11386.6
Supplementary Fig. 4f		IAV viral titre in lungs (log10 pfu)
Mouse (M)	[IAV]→PR8	[SFV→IAV]→PR8	[IAV→SFV]→PR8
M1	5.97005	4.94321	6.14059
M2	3.89112	6.48717	6.30153
M3	5.77563	4.96527	5.37356
M4	5.92065	3.91202	2.97838
M5		6.31584	6.40545
