# Supplementary material for: Prior infection with unrelated neurotropic virus exacerbates influenza disease and impairs lung T cell responses
Source: Nat Commun. 2024 Mar 23;15:2619. doi: 10.1038/s41467-024-46822-7 (PMC10960853; doi:10.1038/s41467-024-46822-7)
Supplement: Supplementary file 4 — Source data [file 41467_2024_46822_MOESM4_ESM.zip › TCR sequences analysis.xlsx]

## Sheet: Brain S+F
																		Unproductive	Not detected	come back to it		Unidentified CDR3 not taken into analysis
Sort date: 28/10/2021
Mouse ID	Sample	Original_well	Original_well_1	Original_well_2	Epitope	Alpha functionality	TRAV Gene and Allele	TRAJ Gene and Allele	Alpha CDR3	TRAV Double	TRAV Double CDR3	Alpha sequence clean	Alpha sequence original	Comments	Beta functionality	TRBV	TRBJ	TRBD	D region reading frame	Beta CDR3	TRBV	Double TRBV	Beta sequence clean	Beta sequence original	Comments
M1	S1P1B1_A1	A1	A	1	NP	Productive	12D-2 or 12N-2	6	CANPPLGGNYKPTF			gactacttactcacctttccttttctggtatgtgcaacatctcaacgaagcccctaagctactcctgaagagctccacagacaacaagaggaccgagcaccaagggttttacgccactctccataagagcagcagctccttccatctgcagaagtcctcagtgcagctgtcagactctgccctgtacttctgtgctaacccccctctgggaggaaactacaaacctacgtttgggaaagggaccagcctcgtggttcatccat	TGNTGAANNNCACCTATCAGACTACTTACTCACCTTTCCTTTTCTGGTATGTGCAACATCTCAACGAAGCCCCTAAGCTACTCCTGAAGAGCTCCACAGACAACAAGAGGACCGAGCACCAAGGGTTTTACGCCACTCTCCATAAGAGCAGCAGCTCCTTCCATCTGCAGAAGTCCTCAGTGCAGCTGTCAGACTCTGCCCTGTACTTCTGTGCTAACCCCCCTCTGGGAGGAAACTACAAACCTACGTTTGGGAAAGGGACCAGCCTCGTGGTTCATCCATACATCCAGAACCCAGAACCTGCTGTGTACCAGTTAAAAGNTCCTCGGTCTCAGGACNNNNNNNNNNNNNNNNNNNNNNNNN		Productive	13-1	12-2	2	1	CASKG/AGGNTGQLYF			TGGGCATGGGNTGAGGGTGATCCATTANTCATATGGTGCTGGCAACCTTCAAATAGGAGATGTCCCTGATGGGTACAAGGCCACCAGAACAACGCAAGAAGANTTTTTCCTCCTGCTGGAATTGGNTTTTCCCTNTCNGACATNTTTGTANTTTTGTGCCAGCAAGGNTGGGGGGAACACCGGGCAGCTTTACTTTGGTGAAGGNTCAAAGNTGACAGTGCTGGAGGATTTGAGAAATGTGACTCCACCCAAGGTNTCCTTGTTTGAGCCATTCAAAAGCAGAGATTGCAAACAAACAAAAGGCTACCCTC	NTNNNNGGNNNNNCAGGACANTGGGCATGGGNTGAGGGTGATCCATTANTCATATGGTGCTGGCAACCTTCAAATAGGAGATGTCCCTGATGGGTACAAGGCCACCAGAACAACGCAAGAAGANTTTTTCCTCCTGCTGGAATTGGNTTTTCCCTNTCNGACATNTTTGTANTTTTGTGCCAGCAAGGNTGGGGGGAACACCGGGCAGCTTTACTTTGGTGAAGGNTCAAAGNTGACAGTGCTGGAGGATTTGAGAAATGTGACTCCACCCAAGGTNTCCTTGTTTGAGCCATTCAAAAGCAGAGATTGCAAACAAACAAAAGGCTACCCTCGTGTGNNGGCCAGGGGNNNNNNNNNNNNNNNNNNNN	CDR3 changed, two sequences in sample, both TRBV13-1
M1	S1P1B1_A2	A2	A	2	NP	Not detected	13-2	15					NTNNNNNNGGNTTNNNNAANNTNNNGGGGGAANCTTNNNNANCNNNNNNNNNANNNNTTNNGGAAAAAANCNNANNGNAANANNNNNATCCANNNCNGTCNNTAAGGANNNTNGCAGTTNTTNNNNCATTTCTTCTTCCCNGNNANCAGATTCAGGCANTNNTNTNTGNGNNATAGGGNCCAGGGAGNNAGANTTNNGATATTNGGANCNGGAACCNNGGNNTNNNTNNNCNNNNNNNTCCNGAACCCNGANCNTNNNNNCCANNAAANNNNNNNNTCANGACAGCNNNNNNNNNNNNNNNNNNNNNNNNN		Productive	12-1	2-7	1	2	CASSLGPSSYEQYF			TCCAGCAGNNNNCTCAGTCCAACAGTTTGATGACTATCACTCTGAAATGAACATGAGTGCCTTGGAACTGGAGGACTCTGCTATGTACTTCTGTGCCAGCTCTCTCGGACCGAGCTCCTATGAACAGTACTTCGGTCCCGGCACCAGGCTCACGGTTTTAGAGGATCTGAGAAATGTGACTCCACCCAAGGTCTCCTTGTTTGAGCCATCAAAAGCAGAGATTGCAAACAAACAAAAGGCTACCCTCGTGTGCTNGGCCAGGGGNTNNNNNNNNNNNNNNNNNNNC	TCCAGCAGNNNNCTCAGTCCAACAGTTTGATGACTATCACTCTGAAATGAACATGAGTGCCTTGGAACTGGAGGACTCTGCTATGTACTTCTGTGCCAGCTCTCTCGGACCGAGCTCCTATGAACAGTACTTCGGTCCCGGCACCAGGCTCACGGTTTTAGAGGATCTGAGAAATGTGACTCCACCCAAGGTCTCCTTGTTTGAGCCATCAAAAGCAGAGATTGCAAACAAACAAAAGGCTACCCTCGTGTGCTNGGCCAGGGGNTNNNNNNNNNNNNNNNNNNNC
M1	S1P1B1_A3	A3	A	3	PA	Not detected							NNNNNNNNNNNNNNNNNNNNNNNNNNNNNNNNNNNGNNTTNNNTCNCNNNNN	truncated sequence/ not detected	Productive	2	2-4	2	1	CASSQDWTGASQNTLYF			NNNNNNNCAATNNNNNNNNCTCAAGTCGCTTCCAACCTCAAAGTTCAAAGAAAAACCATTTAGACCTTCAGATCACAGCTCTAAAGCCTGATGACTCGGCCACATACTTCTGTGCCAGCAGCCAAGACTGGACTGGGGCGTCTCAAAACACCTTGTACTTTGGTGCGGGCACCCGACTATCGGTGCTAGAGGATCTGAGAAATGTGACTCCACCCAAGGTCTCCTTGTTTGAGCCATCAAAAGCAGAGATTGCAAACAAACAAAAGGCTACCCTCGTGTGCTNGGCCAGGGGNTNTNNNNNNNNNNNNNNNNNNNN	NNNNNNNCAATNNNNNNNNCTCAAGTCGCTTCCAACCTCAAAGTTCAAAGAAAAACCATTTAGACCTTCAGATCACAGCTCTAAAGCCTGATGACTCGGCCACATACTTCTGTGCCAGCAGCCAAGACTGGACTGGGGCGTCTCAAAACACCTTGTACTTTGGTGCGGGCACCCGACTATCGGTGCTAGAGGATCTGAGAAATGTGACTCCACCCAAGGTCTCCTTGTTTGAGCCATCAAAAGCAGAGATTGCAAACAAACAAAAGGCTACCCTCGTGTGCTNGGCCAGGGGNTNTNNNNNNNNNNNNNNNNNNNN
M1	S1P1B1_A4	A4	A	4	NP	Productive	7-4 or &D-4	52	CAASTGANTGKLTF			cacttcaagtgatcgtaattttcagtacttctggtggtacag acagcattctggagaaggccccaaggcactgatgtcaatcttctctgatggtgacaagaa agaaggcagattcacagctcacctcaataaggccagcctgcatgtttccctgcacatcag agactcccagcccagtgactccgctctctacttctgtgcagctagcactggagctaacac tggaaagctcacgtttggacacggcaccatccttagggtccatccaa	NNCNNNGCNTNNNTNNANNGCACTTCAAGTGATCGTAATTTTCAGTACTTCTGGTGGTACAGACAGCATTCTGGAGAAGGCCCCAAGGCACTGATGTCAATCTTCTCTGATGGTGACAAGAAAGAAGGCAGATTCACAGCTCACCTCAATAAGGCCAGCCTGCATGTTTCCCTGCACATCAGAGACTCCCAGCCCAGTGACTCCGCTCTCTACTTCTGTGCAGCTAGCACTGGAGCTAACACTGGAAAGCTCACGTTTGGACACGGCACCATCCTTAGGGTCCATCCAAACATCCAGAACCCAGAACCTGCTGTGTACCAGTTAAAAGNTCCTCGGTCTCAGNACANCACNNNNNNNNNNNNNNNN		Productive	5	2-7	2	2	CASSQEGGRGEQYF			TCTACAATCTTAAACAGTTGATTCGAAATGAGACGGTGCCCAGTCGTTTTATACCTGAATGCCCAGACAGCTCCAAGCTACTTTTACATATATCTGCCGTGGATCCAGAAGACTCAGCTGTCTATTTTTGTGCCAGCAGCCAAGAGGGGGGGCGAGGGGAACAGTACTTCGGTCCCGGCACCAGGCTCACGGTTTTAGAGGATCTGAGAAATGTGACTCCACCCAAGGTCTCCTTGTTTGAGCCATCAAAAGCAGAGATTGCAAACAAACAAAAGGCTACCC	NNNNCCAGAGNNNNNNTTCTCTACAATCTTAAACAGTTGATTCGAAATGAGACGGTGCCCAGTCGTTTTATACCTGAATGCCCAGACAGCTCCAAGCTACTTTTACATATATCTGCCGTGGATCCAGAAGACTCAGCTGTCTATTTTTGTGCCAGCAGCCAAGAGGGGGGGCGAGGGGAACAGTACTTCGGTCCCGGCACCAGGCTCACGGTTTTAGAGGATCTGAGAAATGTGACTCCACCCAAGGTCTCCTTGTTTGAGCCATCAAAAGCAGAGATTGCAAACAAACAAAAGGCTACCCTCGTGTGNNNNCCAGGGGNTNTNNNNNNNNNNNNNNNNN
M1	S1P1B1_A5	A5	A	5	NP	Productive	3D-3 or TRAV3N-3	26	CAVSANYAQGLTF			GTCCGGGAGGGAGACAGTGCCGTTATCATCTGCACCTACACAGACCCTAACAGTTATTACTTCTTcTGGTaCAAGCAAGAGCCGGGGGCAGGTCTTCAGTTGcTTATGAAGGTTTTCTCAAGTACGGAAATAAACGAAGGACAAGGATTCACTGTCcTAcTGAACAAGAAAGACAAACAACTcTcTcTGAACCTCACAGCTGCCCATCCTGGGGAcTCAGCCGTGTACTTTTGCGCAGTCAGTGCAAACTATGCCCAGGGATTAACCTTCGGT	NGCCCTNCTNNNNNNNAGTGTCCGGGAGGGAGACAGTGCCGTTATCATCTGCACCTACACAGACCCTAACAGTTATTACTTCTTNTGGTNCAAGCAAGAGCCGGGGGCAGGTCTTCAGTTGNTTATGAAGGTTTTCTCAAGTACGGAAATAAACGAAGGACAAGGATTCACTGTCNTANTGAACAAGAAAGACAAACAACTNTNTNTGAACCTCACAGCTGCCCATCCTGGGGANTCAGCCGTGTACTTTTGCGCAGTCAGTGCAAACTATGCCCAGGGATTAACCTTCGGTNTTGGCACCAGAGTATCTGTGTTTCCNTACATCCAGAACCCAGAACCTGCTGTGTACCAGTTAAAAGNTCCTCGGTCTCAGGACAGCACNNNNNNNNNNNNNN		Productive	13-2	2-3	1	3	CASGEDSAETLYF			AGGACACGGGGCATGGGCTGAGGCTGATCCATTATTCATATGGTGCTGGCAGCACTGAGAAAGGAGATATCCCTGATGGATACAAGGCCTCCAGACCAAGCCAAGAGAACTTCTCCCTCATTCTGGAGTTGGCTACCCCCTCTCAGACATCAGTGTACTTCTGTGCCAGCGGTGAAGACAGTGCAGAAACGCTGTATTTTGGCTCAGGAACCAGACTGACTGTTCTCGAGGATCTGAGAAATGTGACTCCACCCAAGGTCTCCTTGTTTGAGCCATCAAAAGCAGAGATTGCAAACAAACAAAAGG	NNNNNTGCAGTCACCCAAAGCCCAAGAAACAAGGTGGCAGTAACAGGAGGAAAGGTGACATTGAGCTGTAATCAGANTAATAACCACAACAACATGTACTGGTNTNGGCAGGACACGGGGCATGGGCTGAGGCTGATCCATTATTCATATGGTGCTGGCAGCACTGAGAAAGGAGATATCCCTGATGGATACAAGGCCTCCAGACCAAGCCAAGAGAACTTCTCCCTCATTCTGGAGTTGGCTACCCCCTCTCAGACATCAGTGTACTTCTGTGCCAGCGGTGAAGACAGTGCAGAAACGCTGTATTTTGGCTCAGGAACCAGACTGACTGTTCTCGAGGATCTGAGAAATGTGACTCCACCCAAGGTCTCCTTGTTTGAGCCATCAAAAGCAGAGATT…
M1	S1P1B1_A6	A6	A	6	PA	Productive	12-3 or 12N-3	45	CALSTEGADRLTF			TCAGACTATTTACTCAAATGCTTTCCTTTTCTGGTATGTGCACTATCTCAATGAATCCCCTCGGCTACTCCTGAAGAGCTCCACAGACAACAAGAGGACCGAGCACCAAGGGTTCCACGCCACTCTCCATAAGAGCAGCAGCTCCTTCCATCTGCAGAAGTCCTCAGCGCAGCTGTCAGACTCTGCCCTGTACTACTGTGCTCTGAGTACAGAAGGTGCAGATAGACTCACCTTTGGGAAAGGAACTCAGCTGATCATCCAGCCCTACATCCAGAACCC	CGGCTACTCCTGAAGAGCTCCACAGACAACAAGAGGACCGAGCACCAAGGGTTCCACGCCACTCTCCATAAGAGCAGCAGCTCCTTCCATCTGCAGAAGTCCTCAGCGCAGCTGTCAGACTCTGCCCTGTACTACTGTGCTCTGAGTACAGAAGGTGCAGATAGACTCACCTTTGGGAAAGGAACTCAGCTGATCATCCAGCCCTACATCCAGAACCCAGAACCTGCTGTGTACCAGTTAAAAGNTCCTCGGTCTCAGGACAGCNCNNNNNNNNNNNNNNNN		Productive	5	2-4	2	1	CASSQDRGGARDTLYF			CAATTTTAAACAGTTGATTCGAAATGAGACGGTGCCCAGTCGTTTTATACCTGAATGCCCAGACAGCTCCAAGCTACTTTTACATATATcTGCCGTGGATCCAGAAGACTCAGCTGTcTATTTTTGTGCCAGCAGCCAAGATAGGGGGGGGGCGCGAGACACCTTGTACTTTGGTGCGGGCACCCGACTATCGGTGCTAGAGGATCTGAGAAATGTGACTCCACCCAAGGTCTCCTTGTTTGAGCCATCAAAAGCAGAGATTGCAAACAAACAAAA	NNTNNNAGANNNNCNNGTTTNTNTACAATTTTAAACAGTTGATTCGAAATGAGACGGTGCCCAGTCGTTTTATACCTGAATGCCCAGACAGCTCCAAGCTACTTTTACATATATNTGCCGTGGATCCAGAAGACTCAGCTGTNTATTTTTGTGCCAGCAGCCAAGATAGGGGGGGGGCGCGAGACACCTTGTACTTTGGTGCGGGCACCCGACTATCGGTGCTAGAGGATCTGAGAAATGTGACTCCACCCAAGGTCTCCTTGTTTGAGCCATCAAAAGCAGAGATTGCAAACAAACAAAAGGCTACCCTCGTGTGCNNGGCCAGGGGNTNNNNNNNNNNNNNNNNNN
M1	S1P1B1_A7	A7	A	7	PA	Productive	10	28	CAASHLPGTGSNRLTF			TGCACTTACACAGATACTGCTTCATCATACTTCCCTTGGTACAAGCAAGAAGCTGGAAAGAGTCTCCACTTTGTGATAGACATTCGTTCAAATGTGGACAGAAAACAGAGCCAAAGACTTATAGTTTTGTTGGATAAGAAAGCCAAACGATTCTCCCTGCACATCACAGCCACACAGCCTGAAGATTCAGCCATCTACTTCTGTGCAGCAAGCCATCTACCAGGCACTGGGAGTAACAGGCTCACTTTTGGGAAAGGCACCAAATTCTCACTCATCCCGAACATCCAGAACCCAG	GGNNNNNNACNNTGTCATCAACTGCACTTACACAGATACTGCTTCATCATACTTCCCTTGGTACAAGCAAGAAGCTGGAAAGAGTCTCCACTTTGTGATAGACATTCGTTCAAATGTGGACAGAAAACAGAGCCAAAGACTTATAGTTTTGTTGGATAAGAAAGCCAAACGATTCTCCCTGCACATCACAGCCACACAGCCTGAAGATTCAGCCATCTACTTCTGTGCAGCAAGCCATCTACCAGGCACTGGGAGTAACAGGCTCACTTTTGGGAAAGGCACCAAATTCTCACTCATCCCGAACATCCAGAACCCAGAACCTGCTGTGTACCAGTTAAAAGNTCCTCGGTCTCAGGACANCNN		Productive	2	2-5	2	2	CASSQDVGGRRDTQYF			CAAGTCGCTTCCAACCTCAAAGTTCAAAGAAAAACCATTTAGACCTTCAGATCACAGCTCTAAAGCCTGATGACTCGGCCACATACTTCTGTGCCAGCAGCCAAGACGTGGGGGGGCGAAGAGACACCCAGTACTTTGGGCCAGGCACTCGGCTCCTCGTGTTAGAGGATCTGAGAAATGTGACTCCACCCAAGGTCTCCTTGTTTGAGCCATCAAAAGCAGAGATTGCAAACAAACAAAA	NTGGNCAANNNNNNNNGNCTCAAGTCGCTTCCAACCTCAAAGTTCAAAGAAAAACCATTTAGACCTTCAGATCACAGCTCTAAAGCCTGATGACTCGGCCACATACTTCTGTGCCAGCAGCCAAGACGTGGGGGGGCGAAGAGACACCCAGTACTTTGGGCCAGGCACTCGGCTCCTCGTGTTAGAGGATCTGAGAAATGTGACTCCACCCAAGGTCTCCTTGTTTGAGCCATCAAAAGCAGAGATTGCAAACAAACAAAAGGCTACCCTCGTGTGCTNGGCCAGGGGCTNNNNNNNNNNNNNNNNNN
M1	S1P1B1_A8	A8	A	8	PA	Productive	17	45	CALEGPEGADRLTF				NTTATGAAGNNNCCTCCCTGGAGCTCAGATGCAGTTATTCATACAGTGCAGCACCTTACCTCTTCTGGTACGTGCAGTATCCTGGCCAGAGCCTCCAGTTTCTCCTCAAATACATCACAGGAGACACCGTTGTTAAAGGCACCAAGGGCTTTGAGGCCGAGTTTAGGAAGAGTAACTCCTCTTTCAACCTGAAGAAATCCCCAGCCCATTGGAGCGACTCAGCCAAGTACTTCTGTGCACTGGAGGGCCCGGAAGGTGCAGATAGACTCACCTTTGGGAAAGGAACTCAGCTGATCATCCAGCCCTACATCCAGAACCCAGAACCTGCTGTGTACCAGTTAAAAGNTCCTCGGTCTCAGGACANCNCNNNNNNNNNNNNNNNNN		Double	13-2 and
M1	S1P1B1_A9	A9	A	9	NP	Productive	12D-2 or 12N-2	6	CANPPLGGNYKPTF			agactacttactcacctttccttttctggtatgtgcaacatctcaacgaagcccctaagc tactcctgaagagctccacagacaacaagaggaccgagcaccaagggttttacgccactc tccataagagcagcagctccttccatctgcagaagtcctcagtgcagctgtcagactctg ccctgtacttctgtgctaacccccctctgggaggaaactacaaacctacgtttgggaaag ggaccagcctcgtggttcatccat	TACTCCTGAAGAGCTCCACAGACAACAAGAGGACCGAGCNNCNNGGGTTTTACGCCACTCTCCATAAGAGCAGCAGCTCCTTCCATCTGCAGAAGTCCTCAGTGCAGCTGTCAGACTCTGCCCTGTACTTCTGTGCTAACCCCCCTnTGGGAGGAAACTACAAACCTACGTTTGGGAAAGGGACCAGCCTCGTGGTTCATCCATACATCCAGAACCCAGAACCTGCTGTGTACCAGTTAAAAGNTCCTCGNTCTCAGGACANCNNNNNNNNNNNNNNNNNNNN		Productive	13-1	2-2	2	1	CASKAGGNTGQLYF			GCAGGACACTGGGCATGGGCTGAGGCTGATCCATTACTCATATGGTGCTGGCAACCTTCAAATAGGAGATGTCCCTGATGGGTACAAGGCCACCAGAACAACGCAAGAAGACTTCTTCCTCCTGCTGGAATTGGCTTCTCCCTCTCAGACATCTTTGTACTTCTGTGCCAGCAAGGCTGGGGGGAACACCGGGCAGCTCTACTTTGGTGAAGGCTCAAAGCTGACAGTGCTGGAGGATCTGAGAAATGTGACTCCACCCAAGGTCTCCTTGTTTGAGCCATCAAAAGCAGAGATTGCAAACAAACAAAA	NNTGNNGCNNTNNNCCAAAGCCCTAGAAACAAGGTGACAGTAACAGGAGGAAACGTGACATTGAGCTGTCGCCAGANTAATAGCCACAANTACNTGTACTGGNNTNGGCAGGACACTGGGCATGGGCTGAGGCTGATCCATTACTCATATGGTGCTGGCAACCTTCAAATAGGAGATGTCCCTGATGGGTACAAGGCCACCAGAACAACGCAAGAAGACTTCTTCCTCCTGCTGGAATTGGCTTCTCCCTCTCAGACATCTTTGTACTTCTGTGCCAGCAAGGCTGGGGGGAACACCGGGCAGCTCTACTTTGGTGAAGGCTCAAAGCTGACAGTGCTGGAGGATCTGAGAAATGTGACTCCACCCAAGGTCTCCTTGTTTGAGCCATCAAAAGCAGAG…
M1	S1P1B1_A10	A10	A	10	PA	Not detected									Double/ Triple	13-3									External product/ triple peaks can't dissect
M1	S1P1B1_B1	B1	B	1	NP	Not detected							NNNNNNNNNNNNNNNNNNNNNNTNNTNNNCNNCNNNTNNNCAGATNNTGNNTNATNNNNNNTNCCNNNNNNNNNNCANGNANNNNNANNGNNTNNNNNNNNNNNNNNNACTNTNNNNNANNNNNNNNNNTANANAGAGNCAAAGNNNNNNNNNNNNNNNTATAAAAANGCCANNNNNNTNNNNNNNNNNNNCANNNCCACNCNGCGNNNANNNTNNNNNNNNNNNTNTGNNCNGNNNNNTTCTNNNGANGNGNNANNNNNNNNTNTNNNNNNNNGGNNNNCNNNNNNNNNNNNNNNNNNCCNNNNCCANNCNGNTNCNNNCNNNNNGANNNNNNNNCNNNNNNNNNNNNNNNNNNNNNNNNNNNNNNNNNNN	messy sequence	Productive	12-1	2-7	1	2	CASSLGPSSYEQYF			TCCAGCAGNNTCTCAGTCCAACAGTTTGATGACTATCACTCTGAAATGAACATGAGTGCCTTGGAACTGGAGGACTCTGCTATGTACTTCTGTGCCAGCTCTCTCGGACCGAGCTCCTATGAACAGTACTTCGGTCCCGGCACCAGGCTCACGGTTTTAGAGGATCTGAGAAATGTGACTCCACCCAAGGTCTCCTTGTTTGAGCCATCAAAAGCAGAGATTGCAAACAAACAAAAGGCTACCCTCGTGTGCTNGGCCAGGGGNTNNNCNNNNNNNNNNNNNNNNNN	TCCAGCAGNNTCTCAGTCCAACAGTTTGATGACTATCACTCTGAAATGAACATGAGTGCCTTGGAACTGGAGGACTCTGCTATGTACTTCTGTGCCAGCTCTCTCGGACCGAGCTCCTATGAACAGTACTTCGGTCCCGGCACCAGGCTCACGGTTTTAGAGGATCTGAGAAATGTGACTCCACCCAAGGTCTCCTTGTTTGAGCCATCAAAAGCAGAGATTGCAAACAAACAAAAGGCTACCCTCGTGTGCTNGGCCAGGGGNTNNNCNNNNNNNNNNNNNNNNNN
M1	S1P1B1_B2	B2	B	2	NP	Unproductive	10	31	unidentified CDR3				NNNNNGNNNNANNNNNGNTGTCATCAACTGCACTTACACAGATACTGCTTCATCATACTTCCCTTGGTACAAGCAAGAAGCTGGAAAGAGTCTCCACTTTGTGATAGACATTCGTTCAAATGTGGACAGAAAACAGAGCCAAAGACTTATAGTTTTGTTGGATAAGAAAGCCAAACGATTCTCCCTGCACATCACAGCCACACAGCCTGAAGATTCAGCCATCTACTTCTGTGCAGCAAGGTCTTCCGGAATAGCAATAACAGAATCTTCTTTGGTGATGGGACGCAGCTGGTGGTGAAGCCCAACATCCAGAACCCAGAACCTGCTGTGTACCAGTTAAAAGNTCCTCGGTCTCAGGACANCNNNNNNNNNNNNNNN	out of frame junction	Unproductive	13-1	2-1			Unidentified CDR3					out of frame junction, no CDR3 sequence
M1	S1P1B1_B3	B3	B	3	NP	Unproductive	13-2	15	Unidentified CDR3				TTGCAGTGGTTTTACCAAAGTCCTGGGGGAAGCCTCGTCAGCCTGTTGTCCAATCCTTCTGGGACAAAGCACACTGGAAGACTGACATCCACCACAGTCACTAAGGAACGTCGCAGCTCTTTGCACATTTCCTCCTCCCAGACAACAGACTCAGGCACTTATCTCTGTGCTATAGTGGCCAGGGAGGCAGAGCTCTGATATTTGGAACAGGAACCACGGTATCAGTCAGCCCCAACATCCAGAACCCAGAACCTGCTGTGTACCAGTTAAAAGNTCCTCGGNCTCAGGNCNNCNNNNNNNNNNNNNNNNNNNNNN	stop codon, out of frame junction	Productive	12-1	2-7	1	2	CASSLGPSSYEQYF			TCCAGCAGNNNTCTCAGTCCAACAGTTTGATGACTATCACTCTGAAATGAACATGAGTGCCTTGGAACTGGAGGACTCTGCTATGTACTTCTGTGCCAGCTCTCTCGGACCGAGCTCCTATGAACAGTACTTCGGTCCCGGCACCAGGCTCACGGTTTTAGAGGATCTGAGAAATGTGACTCCACCCAAGGTCTCCTTGTTTGAGCCATCAAAAGCAGAGATTGCAAACAAACAAAAGGCTACCCTCGTGTGCTNGGCCAGGGGNTNNNNNNNNNNNNNNNNNNN
M1	S1P1B1_B4	B4	B	4	NP	unproductive/ double	16					NTGCTGAACNNCACNTATCAGACTATTTACTCAAATCCTTTCCTTTTCTGGTATGTGCAACATCTCAATGAATCCCCTCGGCTACTCCTGAAGAGCTTCACAGACAACAAGAGGACNNNNNtattctctaaaCtttCagaagcCaAaAAGAGCAGCAGCTCNTTCCATCTGCAGAAGTCCTCAGCGCAGCTGTCAGANTCTGCCCTGTACTACTGTGCTNNGAGTGATGGGNTACAGCAACAACAGACTTACTTTGGGGAAGGGAACCCAGGTGGTGGTGTTACCAAACATCCAGAACCCAGAACCTGCTGTGTACCAGTTAAAAGNTCCTCGGTCTCAGGACANCNCNNNNNNNNNNNNNNNNNN			Double	13-1 and									Low V-REGION identity (55.09%); 2nd-CYS 104 not identified
M1	S1P1B1_B5	B5	B	5	PA	Productive	12D-2	22	CALSASSGSWQLIF				NTGCTGAACNNNNNTATCAGAGTACTTACTCACCTTTCCTTTTCTGGTATGTGCAACATCTCAACGAAGCCCCTAAGCTACTTTTGAAGAGCTTCACAGACAACAAGAGGCCCGAGNNNNNNGGGTTCCACGCCACTCTCCATAAGAGCAGCAGCTCCTTCCATNTGCAGAAGTCCTCAGCGCAGCTGTCAGACTCTGCCCTGTACTACTGTGCTTTGAGTGCATCTTCTGGCAGCTGGCAACTCATCTTTGGATCTGGAACCCAACTGACAGTTATGCCTGACATCCAGAACCCAGAACCTGCTGTGTACCAGTTAAAAGNTCCTCGNTCTCAGGACANNNNNNNNNNNNNNNNNNNNNN		Double	4 and 12-2							Ccaacagtttgatgactatcactgtgag		double
M1	S1P1B1_B7	B7	B	7	NP	Productive	3-1	34	CGTSNTNKVVF			AGACAGCGCCATTATCATCTGCACCTACACAGACAGTGCCACTGCTTACTTCTCCTGGTACAAGCAAGAGGCGGGGGCAGGTCTTCAGTTGCTTATGAGTGTCCTTTCAAATGTGGACAGAAAAGAAGAACAAGGACTCACTGTCTTACTGAACAAGAAAGACAAACGACTCTCTCTGAACCTCACAGCTGCCCATCCTGGGGACTCAGCCGTGTACTTCTGCGGGACTTCCAATACCAACAAAGTCGTCTTTGGAACAGGGACCAGATTACAAGTATTACCAAACATCCAGAACCCAGA	CCTCNNNCCNNGAGTGTCCGGGAGGGAGACAGCGCCATTATCATCTGCACCTACACAGACAGTGCCACTGCTTACTTCTCCTGGTACAAGCAAGAGGCGGGGGCAGGTCTTCAGTTGCTTATGAGTGTCCTTTCAAATGTGGACAGAAAAGAAGAACAAGGACTCACTGTCTTACTGAACAAGAAAGACAAACGACTCTCTCTGAACCTCACAGCTGCCCATCCTGGGGACTCAGCCGTGTACTTCTGCGGGACTTCCAATACCAACAAAGTCGTCTTTGGAACAGGGACCAGATTACAAGTATTACCAAACATCCAGAACCCAGAACCTGCTGTGTACCAGTTAAAAGNTCCTCGNTNTCAGGACAGCNCNNNNNNNNNNNNNNN		Productive	2	1-6	1	1	CASSQDRRNSYNSPLYF			CTCAAGTCGCTTCCAACCTCAAAGTTCAAAGAAAAACCATTTAGACCTTCAGATCACAGCTCTAAAGCCTGATGACTCGGCCACATACTTCTGTGCCAGCAGCCAAGATCGAAGGAATTCCTATAATTCGCCCCTCTACTTTGCGGCAGGCACCCGGCTCACTGTGACAGAGGATCTGAGAAATGTGACTCCACCCAAGGTCTCCTTGTTTGAGCCATCAAAAGCAGAGATTGCAAACAAACAAAAGGCTACCCT	NNNCAATCAGACTGCCTCAAGTCGCTTCCAACCTCAAAGTTCAAAGAAAAACCATTTAGACCTTCAGANNNNNACAATNCNNNNGNCTCAAGTCGCTTCCAACCTCAAAGTTCAAAGAAAAACCATTTAGACCTTCAGATCACAGCTCTAAAGCCTGATGACTCGGCCACATACTTCTGTGCCAGCAGCCAAGATCGAAGGAATTCCTATAATTCGCCCCTCTACTTTGCGGCAGGCACCCGGCTCACTGTGACAGAGGATCTGAGAAATGTGACTCCACCCAAGGTCTCCTTGTTTGAGCCATCAAAAGCAGAGATTGCAAACAAACAAAAGGCTACCCTCGTGTGCTNGGCCAGGGGNTNNNNNNNNNNNNNNNNNNNN
M1	S1P1B1_B8	B8	B	8	NP	Productive	13-4/DV7	56	CAIRMATGGNNKLTF			GTCCTGGGGGAAGCCTCGTCAGCCTGTTGTCCAATCCTTCTGGGACAAAGCACACTGGAAGACTGACATCCACCACAGTCACTAAAGAACGTCGCGGCTCTTTGCACATTTCCTCCTCCCAGATCACAGACTCAGGCACTTATCTCTGTGCTATCCGCATGGCTACTGGAGGCAATAATAAGCTGACTTTTGGTCAAGGAACCGTTCTGAGTGTTATACCAGACATCCAGAACCCAGAACCTGC	TTGCAGTGGTTTTACCAACGTCCTGGGGGAAGCCTCGTCAGCCTGTTGTCCAATCCTTCTGGGACAAAGCACACTGGAAGACTGACATCCACCACAGTCACTAAAGAACGTCGCGGCTCTTTGCACATTTCCTCCTCCCAGATCACAGACTCAGGCACTTATCTCTGTGCTATCCGCATGGCTACTGGAGGCAATAATAAGCTGACTTTTGGTCAAGGAACCGTTCTGAGTGTTATACCAGACATCCAGAACCCAGAACCTGCTGTGTACCAGTTAAAAGNTCCTCGNNNTCAGGACANCNCNNNNNNNNNNNNNNNNNN		Productive	1	2-2	2	3	CTCSADWGGAGQLYF			GTATCAGCAGGATCTCCAAAAGCAACTACAGTGGCTGTTCACTCTGCGGAGTCCTGGGGACAAAGAGGTCAAATCTCTTCCCGGTGCTGATTACCTGGCCACACGGGTCACTGATACGGAGCTGAGGCTGCAAGTGGCCAACATGAGCCAGGGCAGAACCTTGTACTGCACCTGCAGTGCGGACTGGGGGGGCGCCGGGCAGCTCTACTTTGGTGAAGGCTCAAAGCTGACAGTGCTGGAGGATCTGAGAAATGTGACTCCACCCAAGGTCTCCTTGTTTGAGCCATCAAAAGCAGAGATTGCAAACAAACAAAAG	NTGTATNCCNTNNGNNAGCTGGTATCAGCAGGATCTCCAAAAGCAACTACAGTGGCTGTTCACTCTGCGGAGTCCTGGGGACAAAGAGGTCAAATCTCTTCCCGGTGCTGATTACCTGGCCACACGGGTCACTGATACGGAGCTGAGGCTGCAAGTGGCCAACATGAGCCAGGGCAGAACCTTGTACTGCACCTGCAGTGCGGACTGGGGGGGCGCCGGGCAGCTCTACTTTGGTGAAGGCTCAAAGCTGACAGTGCTGGAGGATCTGAGAAATGTGACTCCACCCAAGGTCTCCTTGTTTGAGCCATCAAAAGCAGAGATTGCAAACAAACAAAAGGCTACCCTCGTGTGCTNGGCCAGGGGNTNNNNNNNNNNNNNNNNNNN
M1	S1P1B1_B9	B9	B	9	NP	Unproductive	13-2/ 13D-2/13N-2	15	Unidentified CDR3				TTGCAGTGGTTTTACCAAAGTCCTGGGGGAAGCCTCGTCAGCCTGTTGTCCAATCCTTCTGGGACAAAGCACACTGGAAGACTGACATCCACCACAGTCACTAAGGAACGTCGCAGCTCTTTGCACATTTCCTCCTCCCAGACAACAGACTCAGGCACTTATCTCTGTGCTATAGTGGCCAGGGAGGCAGAGCTCTGATATTTGGAACAGGAACCACGGTATCAGTCAGC	out of frame junction	Productive	12-1	2-7	1	2	CASSLGPSSYEQYF				TCCAGCNGNNNNNNNNTCCAACAGTTTGATGACTATCACTCTGAAATGAACATGAGTGCCTTGGAACTGGAGGACTCTGCTATGTACTTCTGTGCCAGCTCTCTCGGACCGAGCTCCTATGAACAGTACTTCGGTCCCGGCACCAGGCTCACGGTTTTAGAGGATCTGAGAAATGTGACTCCACCCAAGGTCTCCTTGTTTGAGCCATCAAAAGCAGAGATTGCAAACAAACAAAAGGCTACCCTCGTGTGCTNGGCCAGGGGNNNNNNNNNCNNNNNNNNNNN
M1	S1P1B1_B10	B10	B	10	NP	Unproductive	10	31	unidentified CDR3				TGTCATCAACTGCACTTACACAGATACTGCTTCATCATACTTCCCTTGGTACAAGCAAGAAGCTGGAAAGAGTCTCCACTTTGTGATAGACATTCGTTCAAATGTGGACAGAAAACAGAGCCAAAGACTTATAGTTTTGTTGGATAAGAAAGCCAAACGATTCTCCCTGCACATCACAGCCACACAGCCTGAAGATTCAGCCATCTACTTCTGTGCAGCAAGGTCTTCCGGAATAGCAATAACAGAATCTTCTTTGGTGATGGGACGCAGCTGGTGGTGAAGCCCAACATCCAGAACCCAGAACCTGCTGTGT	out of frame junction	Productive	13-1	2-2	2	3	CASSGGGNTGQLYF			TTTNTANTNNGNNNNNNNNAGGACACTGGGCATGGGNTGAGGCTGATCCATTACTCATATGGTGCTGGCAACCTTCAAATAGGAGATGTCCCTGATGGGTACAAGGCCACCAGAACAACGCAAGAAGACTTCTTCCTCCTGCTGGAATTGGCTTCTCCCTCTCAGACATCTTTGTANTTCTGTGCCAGCAGtGGGGGGGGCAACACCGGGCAGCTCTACTTTGGTGAAGGCTCAAAGCTGACAGTGCTGGAGGATCTGAGAAATGTGACTCCACCCAAGGTCTCCTTGTTTGAGCCATCAAAAGCAGAGATTGCAAACAAACAAAAGGCTACCCTCGTGTGCTNGGCCAGGGGNTNNNNNNNNNNNNNNNNNNNNN	TTTNTANTNNGNNNNNNNNAGGACACTGGGCATGGGNTGAGGCTGATCCATTACTCATATGGTGCTGGCAACCTTCAAATAGGAGATGTCCCTGATGGGTACAAGGCCACCAGAACAACGCAAGAAGACTTCTTCCTCCTGCTGGAATTGGCTTCTCCCTCTCAGACATCTTTGTANTTCTGTGCCAGCAGNGGGGGGGGCAACACCGGGCAGCTCTACTTTGGTGAAGGCTCAAAGCTGACAGTGCTGGAGGATCTGAGAAATGTGACTCCACCCAAGGTCTCCTTGTTTGAGCCATCAAAAGCAGAGATTGCAAACAAACAAAAGGCTACCCTCGTGTGCTNGGCCAGGGGNTNNNNNNNNNNNNNNNNNNNNN	cleaned up nts in CDR3 region
M1	S1P1B1_C1	C1	C	1	PA	Productive	16D/DV11 or 16N	12	CAMREGPRTGGYKVVF			CTTTCAGAAGCCAAAAAGTTCCATCGGACTCATCATCACCGCCACACAGATTGAGGACTCAGCAGTATATTTCTGTGCTATGAGAGAGGGCCCAAGGACTGGAGGCTATAAAGTGGTCTTTGGAAGTGGGACTCGATTGCTGGTAAGCCCTGACATCCAGAACCCAGAA	NTATTATTCTCNGAACTTTCAGAAGCCAAAAAGTTCCATCGGACTCATCATCACCGCCACACAGATTGAGGACTCAGCAGTATATTTCTGTGCTATGAGAGAGGGCCCAAGGACTGGAGGCTATAAAGTGGTCTTTGGAAGTGGGACTCGATTGCTGGTAAGCCCTGACATCCAGAACCCAGAACCTGCTGTGTACCAGTTAAAAGNTCCTCGNTNTCANNACANCNNNNNNNNNNNNNNNNNN		Productive	12-2	2-1	2	3	CASSQRDWGENYAEQFF			GTCCAACAGTTTGATGACTATCACTCTGAGATGAACATGAGTGCCTTGGAGCTAGAGGACTCTGCCGTGTACTTCTGTGCCAGCTCTCAACGGGACTGGGGCGAGAACTATGCTGAGCAGTTCTTCGGACCAGGGACACGACTCACCGTCCTAGAGGATCTGAGAAATGTGACTCCACCCAAGGTCTCCTTGTTTGAGCCATCAAAAGCAGAGATTGCAAACAAACAAAA	TCCAGCAGNNNTCAGTCCAACAGTTTGATGACTATCACTCTGAGATGAACATGAGTGCCTTGGAGCTAGAGGACTCTGCCGTGTACTTCTGTGCCAGCTCTCAACGGGACTGGGGCGAGAACTATGCTGAGCAGTTCTTCGGACCAGGGACACGACTCACCGTCCTAGAGGATCTGAGAAATGTGACTCCACCCAAGGTCTCCTTGTTTGAGCCATCAAAAGCAGAGATTGCAAACAAACAAAAGGCTACCCTCGTGTGCTNGGCCAGGGGNTNTNCCNNNNNNNNNNNNNNN
M1	S1P1B1_C2	C2	C	2	PA	Productive	12D-2	39	CALTLGVAGAKLTF			taagctacttttgaagagcttcacagacaacaagaggcccgagcaccaagggttccacgc cactctccataagagcagcagctccttccatctgcagaagtcctcagcgcagctgtcaga ctctgccctgtactactgtgctttgaccctgggagtcgcaggtgccaagctcacattcgg agggggaacaaggttaacggtcagacccg	GNTGTCNTGAGANCGAGGANCTTTTAACTGGTACACAGCAGGTTCTGGGTTCTGGATGTCGGGTCTGACCGTTAACCTTGTTCCCCCTCCGAATGTGAGCTTGGCACCTGCGACTCCCAGGGTCAAAGCACAGTAGTACAGGGCAGAGTCTGACAGCTGCGCTGAGGACTTCTGCAGATGGAAGGAGCTGCTGCTCTTATGGAGAGTGGCGTGGAACCCTTGGTGCTCGGGCCTCTTGTTGTCTGTGAAGCTCTTCAAAAGTAGCTTANGGGCTTCGTTGAGATGTTGCACATACCANAAAAGGAAAGGTGAGTAAGTACTCTGATANGTGNNNNTCANCAN		Productive	13-1	2-5	1	3	CASSEGRGDTQYF			AGGACACTGGGCATGGGCTGAGGCTGATCCATTACTCATATGGTGCTGGCAACCTTCAAATAGGAGATGTCCCTGATGGGTACAAGGCCACCAGAACAACGCAAGAAGACTTCTTCCTCCTGCTGGAATTGGCTTCTCCCTCTCAGACATCTTTGTACTTCTGTGCCAGCAGTGAGGGCAGGGGAGACACCCAGTACTTTGGGCCAGGCACTCGGCTCCTCGTGTTAGAGGATCTGAGAAATGTGACTCCACCCAAGGTCTCCTTGTTTGAGCCATCAAAAGCAGAGATTGCAAACAAACAAAAGG	AGGACACTGGGCATGGGCTGAGGCTGATCCATTACTCATATGGTGCTGGCAACCTTCAAATAGGAGATGTCCCTGATGGGTACAAGGCCACCAGAACAACGCAAGAAGACTTCTTCCTCCTGCTGGAATTGGCTTCTCCCTCTCAGACATCTTTGTACTTCTGTGCCAGCAGTGAGGGCAGGGGAGACACCCAGTACTTTGGGCCAGGCACTCGGCTCCTCGTGTTAGAGGATCTGAGAAATGTGACTCCACCCAAGGTCTCCTTGTTTGAGCCATCAAAAGCAGAGATTGCAAACAAACAAAAGGCTACCCTCGTGTGCTNGGCCAGGGGNNNNNNNNNNNNNNNNNNNNNN	sequence starting from frame 110
M1	S1P1B1_C3	C3	C	3	NP	Productive	7-6	56	CAVSPATGGNNKLTF				NNNNNNGGTGCAGCAGAGCCCAGAATCCCTCATTGTCCCAGAGGGAGCCATGGTCTCCCTCAACTGCAGTTTCAGCGACAGTGCTTCTCAGTCCATCTGGTGGTACCAACAGCATCCTGGGAAAGGCCCCAAAGCACTAATATCCATCTTCTNTAATGGCAACAAGAAAGAAGGCAGATTGACAGTTTACCTCAATAGAGCCAGCCTGCATGTTTCCCTGCACATCAAAGACTCCCAGCCCAGTGACTCCGCTGTCTACCTCTGTGCAGTGAGCCCGGCTACTGGAGGCAATAATAAGCTGACTTTTGGTCAAGGAACCGTTCTGAGTGTTATACCAGACATCCAGAACCCAGAACCTGCTGTGTACCNAGTTAAAAGNTCCTCNNTNNCNNNNNNNNN…		Productive	1	1-6	1	2	CTCSADHRNSYNSPLYF				NNTGTATCCNNNGATGAGCTGGTATCAGCAGGATCTCCAAAAGCAACTACAGTGGCTGTTCACTTTGCGGAGTTTGTATCCCCNNGNGAGCTGGTATCAGCAGGATCTCCAAAAGCAACTACAGTGGCTGTTCACTCTGCGGAGTCCTGGGGACAAAGAGGTCAAATCTCTTCCCGGTGCTGATTACCTGGCCACACGGGTCACTGATACGGAGCTGAGGCTGCAAGTGGCCAACATGAGCCAGGGCAGAACCTTGTACTGCACCTGCAGTGCAGATCATAGAAATTCCTATAATTCGCCCCTNTACTTTGCGGCAGGCACCCGGCTCACTGTGACAGAGGATCTGAGAAATGTGACTCCACCCAAGGTCTCCTTGTTTGAGCCATCAAAAGCAGAGAT…
M1	S1P1B1_C4	C4	C	4	NP	Double	12N-3								Double
M1	S1P1B1_C5	C5	C	5	NP	Unproductive	10	31	unidentified CDR3				TCATCAACTGCACTTACACAGATACTGCTTCATCATACTTCCCTTGGTACAAGCAAGAAGCTGGAAAGAGTCTCCACTTTGTGATAGACATTCGTTCAAATGTGGACAGAAAACAGAGCCAAAGACTTATAGTTTTGTTGGATAAGAAAGCCAAACGATTCTCCCTGCACATCACAGCCACACAGCCTGAAGATTCAGCCATCTACTTCTGTGCAGCAAGGTCTTCCGGAATAGCAATAACAGAATCTTCTTTGGTGATGGGACGCAGCTGGTGGTGAAGCCCAACATCCAGAACCCA	out of frame junction	Productive	13-1	2-2	2	1	CASSGGGNTGQLYF			GCATGGGNTGAGGNTGATCCATTACTCATATGGTGCTGGCAACCTTCAAATAGGAGATGTCCCTGATGGGTACAAGGCCACCAGAACAACGCAAGAAGANTTNTTCCTCCTGNNGGAATTGGNTTCTCCCTCTCAGACATCTTTGTANTTCTGTgCCAGCAGTGGGGGGGGCAACACCGGGCAGCTNTACTTTGGNGAAGGCTCAAAGCTGACAGTGCTGGAGGATCTGAGAAATGTGACTCCACCCAAGGTCTCCTTGTTTGAGCCATCAAAAGCAGAGATTGCAAACAAACAAAAGGCTACCCTCGTGTGCNNNGCCAGGGGNTNNNNNNNNNNNNNNNNNNNN	GCATGGGNTGAGGNTGATCCATTACTCATATGGTGCTGGCAACCTTCAAATAGGAGATGTCCCTGATGGGTACAAGGCCACCAGAACAACGCAAGAAGANTTNTTCCTCCTGNNGGAATTGGNTTCTCCCTCTCAGACATCTTTGTANTTCTGTNCCAGCAGTGGGGGGGGCAACACCGGGCAGCTNTACTTTGGNGAAGGCTCAAAGCTGACAGTGCTGGAGGATCTGAGAAATGTGACTCCACCCAAGGTCTCCTTGTTTGAGCCATCAAAAGCAGAGATTGCAAACAAACAAAAGGCTACCCTCGTGTGCNNNGCCAGGGGNTNNNNNNNNNNNNNNNNNNNN	sequence starting from frame 120, cleaned up nts in cdr3 region
M1	S1P1B1_C6	C6	C	6	PA	Productive	12N-3	49	CALSGSNTGYQNFYF			ATCAGACTATTTACTCAAATCCTTTCCTTTTCTGGTATGTGCAACATCTCAATGAATCCCCTCGGCTACTCCTGAAGAGCTTCACAGACAACAAGAGGACCGAGCACCAAGGGTTCCACGCCACTCTCCATAAGAGCAGCAGCTCCTTCCATCTGCAGAAGTCCTCAGCGCAGCTGTCAGACTCTGCCCTGTACTACTGTGCTCTGAGTGGCTCGAACACGGGTTACCAGAACTTCTATTTTGGGAAAGGAACAAGTTTGACTGTCATTCCAAACATCCAGAACCCAG	TCGGCTACTCCTGAAGAGCTTCACAGACAACAAGAGGACCGAGCACCAAGGGTTCCACGCCACTCTCCATAAGAGCAGCAGCTCCTTCCATCTGCAGAAGTCCTCAGCGCAGCTGTCAGACTCTGCCCTGTACTACTGTGCTCTGAGTGGCTCGAACACGGGTTACCAGAACTTCTATTTTGGGAAAGGAACAAGTTTGACTGTCATTCCAAACATCCAGAACCCAGAACCTGCTGTGTACCAGTTAAAAGNTCCTCGNTCTCAGGACANCNNNNNNNNNNNNNNNNNN		Productive	29	1-2	1	3	CASSDSSDYTF			GATAGTAACAGcGAAGGAGACATCCcTAAAGGATACAGGGTcTCACGGAAGAAGCGGGAGCATTTcTCCcTGATTcTGGATTcTGCTAAAACAAACCAGACATCTGTGTAcTTCTGTGcTAGCAGCGACAGCTCcGAcTACACCTTCGGCTCAGGGACCAGGCTTTTGGTAATAGAGGATCTGAGAAATGTGACTCCACCCAAGGTCTCCTTGTTTGAGCCATCAAAAGCAGAGATTGCAAACAAACAAAAGGCTACCC	NTGTACTNGNNTGNCAAGACCCTGGTCTGGGGCTACAGCTGATTTANNNNNCNTANNANNNGATAGTAACAGNGAAGGAGACATCCNTAAAGGATACAGGGTNTCACGGAAGAAGCGGGAGCATTTNTCCNTGATTNTGGATTNTGCTAAAACAAACCAGACATCTGTGTANTTCTGTGNTAGCAGCGACAGCTCNGANTACACCTTCGGCTCAGGGACCAGGCTTTTGGTAATAGAGGATCTGAGAAATGTGACTCCACCCAAGGTCTCCTTGTTTGAGCCATCAAAAGCAGAGATTGCAAACAAACAAAAGGCTACCCTCGTGTGCTNGGCCAGGGGNTCNNNNNNNNNNNNNNNNN
M1	S1P1B1_C7	C7	C	7	PA	Productive	14-3 or 14D-3/DV8	45	CAASETEGADRLTF			GAGAGACCGCAATTCTAAACTGCAGTTATGAGAACAGTGCTTTTGACTACTTCCCATGGTACCAGCAGTTCCCTGGGGAAGGCCCTGCTCTCCTGATAGCCATACGTTCAGTGTCCGATAAAAAGGAAGATGGACGATTCACAATCTTCTTCAATAAAAGGGAGAAAAAGCTCTCCTTGCACATCACAGACTCTCAGCCTGGAGACTCAGCCACTTACTTCTGTGCAGCAAGTGAGACAGAAGGTGCAGATAGACTCACCTTTGGGAAAGGAACTCAGCTGATCATCCAGCCCTACATCCAGAACCCAGA	TNCTGCAGCCAGNNTNGNCAAAGTCCCCAATCTCTGACNNNNNNGGAAGGAGAGACCGCAATTCTAAACTGCAGTTATGAGAACAGTGCTTTTGACTACTTCCCATGGTACCAGCAGTTCCCTGGGGAAGGCCCTGCTCTCCTGATAGCCATACGTTCAGTGTCCGATAAAAAGGAAGATGGACGATTCACAATCTTCTTCAATAAAAGGGAGAAAAAGCTCTCCTTGCACATCACAGACTCTCAGCCTGGAGACTCAGCCACTTACTTCTGTGCAGCAAGTGAGACAGAAGGTGCAGATAGACTCACCTTTGGGAAAGGAACTCAGCTGATCATCCAGCCCTACATCCAGAACCCAGAACCTGCTGTGTACCAGTTAAAAGNTCCTCGNNCTCAGGAC…		Productive	12-2	2-7	2	3	CASSLWGGTYEQYF			AGTCCAACAGTTTGATGACTATCACTCTGAGATGAACATGAGTGCCTTGGAGCTAGAGGACTCTGCCGTGTACTTCTGTGCCAGCTCTCTCTGGGGGGGCACCTATGAACAGTACTTCGGTCCCGGCACCAGGCTCACGGTTTTAGAGGATCTGAGAAATGTGACTCCACCCAAGGTCTCCTTGTTTGAGCCATCAAAAGCAGAGATTGCAAACAAACAAAAGGCT	TCCAGCAGNNTCTCAGTCCAACAGTTTGATGACTATCACTCTGAGATGAACATGAGTGCCTTGGAGCTAGAGGACTCTGCCGTGTACTTCTGTGCCAGCTCTCTCTGGGGGGGCACCTATGAACAGTACTTCGGTCCCGGCACCAGGCTCACGGTTTTAGAGGATCTGAGAAATGTGACTCCACCCAAGGTCTCCTTGTTTGAGCCATCAAAAGCAGAGATTGCAAACAAACAAAAGGCTACCCTCGTGTGCTNGGCCAGGGGNTNNNNNNNNNNNNNNNNNN
M1	S1P1B1_C8	C8	C	8	PA	Productive	10	43	CAASTENNNAPRF			TCATCAACTGCACTTACACAGATACTGCTTCATCATACTTCCCTTGGTACAAGCAAGAAGCTGGAAAGAGTCTCCACTTTGTGATAGACATTCGTTCAAATGTGGACAGAAAACAGAGCCAAAGACTTATAGTTTTGTTGGATAAGAAAGCCAAACGATTCTCCCTGCACATCACAGCCACACAGCCTGAAGATTCAGCCATCTACTTCTGTGCAGCAAGCACGGAAAACAACAATGCCCCACGATTTGGAGCGGGAACCAAATTATCAGTAAAACCAAACATCCAGAACCCAGA	NNNNGGNNNNNNNNNNTGTCATCAACTGCACTTACACAGATACTGCTTCATCATACTTCCCTTGGTACAAGCAAGAAGCTGGAAAGAGTCTCCACTTTGTGATAGACATTCGTTCAAATGTGGACAGAAAACAGAGCCAAAGACTTATAGTTTTGTTGGATAAGAAAGCCAAACGATTCTCCCTGCACATCACAGCCACACAGCCTGAAGATTCAGCCATCTACTTCTGTGCAGCAAGCACGGAAAACAACAATGCCCCACGATTTGGAGCGGGAACCAAATTATCAGTAAAACCAAACATCCAGAACCCAGAACCTGCTGTGTACCAGTTAAAAGNTCCTCGGTNTCAGGACAGCNCNNNNNNNNNNNNNNNNN		Productive	12-2	1-5	1	3	CASSRDNNNQAPLF			CAGTCCAACAGTTTGATGACTATCACTCTGAGATGAACATGAGTGCCTTGGAGCTAGAGGACTCTGCCGTGTACTTCTGTGCCAGCTCTCGGGACAATAACAACCAGGCTCCGCTTTTTGGAGAGGGGACTCGACTTTCTGTTCTAGAGGATCTGAGAAATGTGACTCCACCCAAGGTCTCCTTGTTTGAGCCATCAAAAGCAGAGATTGCAAACAAACAAAAGGCTAC	TCCAGCAGNNTTCTCAGTCCAACAGTTTGATGACTATCACTCTGAGATGAACATGAGTGCCTTGGAGCTAGAGGACTCTGCCGTGTACTTCTGTGCCAGCTCTCGGGACAATAACAACCAGGCTCCGCTTTTTGGAGAGGGGACTCGACTTTCTGTTCTAGAGGATCTGAGAAATGTGACTCCACCCAAGGTCTCCTTGTTTGAGCCATCAAAAGCAGAGATTGCAAACAAACAAAAGGCTACCCTCGTGTGCTNGGCCAGGGGNTNNNNNNNNNNNNNNNNNNNN
M1	S1P1B1_C9	C9	C	9	NP	double									double
M1	S1P1B1_C10	C10	C	10	NP	Unproductive	6-7/DV9	31	Unidentified CDR3				TTTTGAAGCTACATATGATAAAGGGACCACCTCCTTCCACTTGCGGAAAGCCTCAGTGCAAGAGTCAGACTCGGCTGTGTACTACTGTGCTCTGGGTGATCGAGAATAGCAATAACAGAATCTTCTTTGGTGATGGGACGCAGCTGGTGGTGAAGCCCAACATCCAGAACCCAGAACCTGCTGTGTACCA	out of frame junction	Productive	5	2-3	2	2	CASSPRLFAETLYF				NTGCCAGNNNNNCANNTTCTCTACAATCTTAAACAGTTGATTCGAAATGAGACGGTGCCCAGTCGTTTTATACCTGAATGCCCAGACAGCTCCAAGCTACTTTTACATATATCTGCCGTGGATCCAGAAGACTCAGCTGTCTATTTTTGTGCCAGCAGCCCTCGACTGTTTGCAGAAACGCTGTATTTTGGCTCAGGAACCAGACTGACTGTTCTCGAGGATCTGAGAAATGTGACTCCACCCAAGGTCTCCTTGTTTGAGCCATCAAAAGCAGAGATTGCAAACAAACAAAAGGCTACCCTCGTGTGCTNNGCCAGGGGNTNNNNNNNNNNNNNNNNNNN
M1	S1P1B1_D1	D1	D	1	PA	Productive	6-6 or 6D-6	11	CALGDSGYNKLTF				TACGGCTGGCNNNNNNGGAAGCAGCAGAGGGTTTGAAGCCACATACAATAAAGAAACCACCTCCTTCCACTTGCAGAAAGCCTCAGTGCAAGAGTCAGACTCGGCTGTGTACTACTGTGCTCTGGGTGACTCGGGATACAACAAACTCACTTTTGGAAAGGGCACGGTGCTTCTAGTCTCTCCAGACATCCAGAACCCAGAACCTGCTGTGTACCAGTTAAAAGNTCCTCGNTCTCAGGACANNNNNNNNNNNNNNNNNNNNNNNNN		Double
M1	S1P1B1_D2	D2	D	2	NP	Productive	16D/DV11	38	CAMRESVGDNSKLIW			CTTTCAGAAGCCAAAAAGTTCCATCGGACTCATCATCACTGCCACACAGATTGAGGACTCAGCAGTATATTTCTGTGCTATGAGAGAGAGTGTTGGTGACAACAGTAAGCTGATTTGGGGCTTGGGGACAAGTCTGGTAGTAAATCCAAACATCCAGAACCCAGAAC	NTANNNTTCTCTGAACTTTCAGAAGCCAAAAAGTTCCATCGGACTCATCATCACTGCCACACAGATTGAGGACTCAGCAGTATATTTCTGTGCTATGAGAGAGAGTGTTGGTGACAACAGTAAGCTGATTTGGGGCTTGGGGACAAGTCTGGTAGTAAATCCAAACATCCAGAACCCAGAACCTGCTGTGTACCAGTTAAAAGNTCCTCGNTNTCANGACANCNCNNNNNNNNNNNNNNNNNNNNN		Productive	13-1	2-2	2	1	CASKGGANTGQLYF			AGGACACTGGGCATGGGCTGAGGCTGATCCATTACTCATATGGTGCTGGCAACCTTCAAATAGGAGATGTCCCTGATGGGTACAAGGCCACCAGAACAACGCAAGAAGACTTCTTCCTCCTGCTGGAATTGGCTTCTCCCTCTCAGACATCTTTGTACTTCTGTGCCAGCAAGGGGGGGGCGAACACCGGGCAGCTCTACTTTGGTGAAGGCTCAAAGCTGACAGTGCTGGAGGATCTGAGAAATGTGACTCCACCCAAGGTCTCCTTGTTTGAGCCATCAAAAGCAGAGATTGCAAACAAACAAAAGGCTACC	GNNTGGCAGGACACTGGGCATGGGCTGAGGCTGATCCATTACTCATATGGTGCTGGCAACCTTCAAATAGGAGATGTCCCTGATGGGTACAAGGCCACCAGAACAACGCAAGAAGACTTCTTCCTCCTGCTGGAATTGGCTTCTCCCTCTCAGACATCTTTGTACTTCTGTGCCAGCAAGGGGGGGGCGAACACCGGGCAGCTCTACTTTGGTGAAGGCTCAAAGCTGACAGTGCTGGAGGATCTGAGAAATGTGACTCCACCCAAGGTCTCCTTGTTTGAGCCATCAAAAGCAGAGATTGCAAACAAACAAAAGGCTACCCTCGTGTGCTNGGCCAGGGGNTNTNNNNNNNNNNNNNNNNN
M1	S1P1B1_D3	D3	D	3	PA	Unproductive	6D-6 or 6D-7 or 6N-6	30	unidentified CDR3				AGCAGCAGAGGGTTTGAAGCCACATACAATAAAGAAGCCACCTCCTTCCACTTGCAGAAAGCCTCAGTGCAAGAGTCAGACTCGGCTGTGTACTACTGCGCTCTGAGTGAATGACACAAATGCTTACAAAGTCATCTTTGGAAAAGGGACACATCTTCATGTTCTCCCTAACATCCAGAACCCAGAACCTGCTGTGTAC	out of frame juntion	Double										messy can't dissect
M1	S1P1B1_D4	D4	D	4	PA	double									Productive	12-1	2-7	1	2	CASSPGQGYEQYF				TCCAGCAGNNNNNNNNNTCCAACAGTTTGATGACTATCACTCTGAAATGAACATGAGTGCCTTGGAACTGGAGGACTCTGCTATGTACTTCTGTGCCAGCTCTCCGGGACAGGGGTATGAACAGTACTTCGGTCCCGGCACCAGGCTCACGGTTTTAGAGGATCTGAGAAATGTGACTCCACCCAAGGTCTCCTTGTTTGAGCCATCAAAAGCAGAGATTGCAAACAAACAAAAGGCTACCCTCGTGTGCTNGGCCAGGGGNTNTNNNNNNNNNNNNNNNNN
M1	S1P1B1_D5	D5	D	5	PA										Productive	17	2-3	1	1	CASSRETTSAETLYF				ACTTTTGAGAAGTTCCAATCCAGTCGGCCTAACAATTCTTTCTGCTCTCTCTACATTGGCTCTGCAGGCCTAGAGTATTCTGCCATGTACCTCTGTGCTAGCAGTAGAGAAACAACTAGTGCAGAAACGCTGTATTTTGGCTCAGGAACCAGACTGACTGTTCTCGAGGATCTGAGAAATGTGACTCCACCCAAGGTCTCCTTGTTTGAGCCATCAAAAGCAGAGATTGCAAACAAACAAAAGGCTACCCTCGTGTGCTNGGCCAGGGGNNNTNCNNNNNNNNNNNNNNNNN	sequence starts from frame 140
M1	S1P1B1_D6	D6	D	6	PA	Productive	12D-1	28	CALRGGTGSNRLTF			AGACTACTTATTTAACTATTGCCTTTTTCTGGTATGTGCAATATCTCAACGAAGCCCCTCAGGTACTCCTGAAGAGCTCCACAGACAACAAGAGGACCGAGCACCAAGGGTTCCACGCCACTCTCCATAAGAGCAGCAGCTCCTTCCATCTGCAGAAGTCCTCAGCGCAGCTGTCAGACTCTGCCCTGTACTACTGTGCTCTGAGGGGAGGCACTGGGAGTAACAGGCTCACTTTTGGGAAAGGCACCAAATTCTCACTCATCCCGAACATCCAGAACCCA	ATTTAACTATTGCCTTTTTCTGGTATGTGCAATATCTCAACGAAGCCCCTCAGGTACTCCTGAAGAGCTCCACAGACAACAAGAGGACCGAGCACCAAGGGTTCCACGCCACTCTCCATAAGAGCAGCAGCTCCTTCCATCTGCAGAAGTCCTCAGCGCAGCTGTCAGACTCTGCCCTGTACTACTGTGCTCTGAGGGGAGGCACTGGGAGTAACAGGCTCACTTTTGGGAAAGGCACCAAATTCTCACTCATCCCGAACATCCAGAACCCAGAACCTGCTGTGTACCAGTTAAAAGNTCCTCGNTCTCAGGACANCNCNNNNNNNNNNNNNNNNN		Productive	13-3	2-7	2	3	CASSDWEGSSYEQYF			GGACACGGGGCATGGGCTGAGGCTGATCCATTACTCATATGTCGCTGACAGCACGGAGAAAGGAGATATCCCTGATGGGTACAAGGCCTCCAGACCAAGCCAAGAGAATTTCTCTCTCATTCTGGAGTTGGCTTCCCTTTCTCAGACAGCTGTATATTTCTGTGCCAGCAGTGACTGGGAGGGAAGCTCCTATGAACAGTACTTCGGTCCCGGCACCAGGCTCACGGTTTTAGAGGATCTGAGAAATGTGACTCCACCCAAGGTCTCCTTGTTTGAGCCATCAAAAGCAGAGATTGCAAACAAACAAAAGGCTACCCTC	AGGACACGGGGCATGGGCTGAGGCTGATCCATTACTCATATGTCGCTGACAGCACGGAGAAAGGAGATATCCCTGATGGGTACAAGGCCTCCAGACCAAGCCAAGAGAATTTCTCTCTCATTCTGGAGTTGGCTTCCCTTTCTCAGACAGCTGTATATTTCTGTGCCAGCAGTGACTGGGAGGGAAGCTCCTATGAACAGTACTTCGGTCCCGGCACCAGGCTCACGGTTTTAGAGGATCTGAGAAATGTGACTCCACCCAAGGTCTCCTTGTTTGAGCCATCAAAAGCAGAGATTGCAAACAAACAAAAGGCTACCCTCGTGTGCTNGGCCAGGGGNTNNNNNNNNNNNNNNNNNNN
M1	S1P1B1_D7	D7	D	7	PA	Productive	12-3	45	CALSTEGADRLTF				NNNNTGAACNNCACNTATCAGACTATTTACTCAAATGCTTTCCTTTTCTGGTATGTGCACTATCTCAATGAATCCCCTCGGCTACTCCTGAAGAGCTCCACAGACAACAAGAGGACCGAGCACCAAGGGTTCCACGCCACTCTCCATAAGAGCAGCAGCTCCTTCCATCTGCAGAAGTCCTCAGCGCAGCTGTCAGACTCTGCCCTGTACTACTGTGCTCTGAGTACAGAAGGTGCAGATAGACTCACCTTTGGGAAAGGAACTCAGCTGATCATCCAGCCCTACATCCAGAACCCAGAACCTGCTGTGTACCAGTTAAAAGNTCCTCGNTCTCAGGACAGCNCCNNNNNNNNNNNNNNNN		Not detected										unidentified sequence
M1	S1P1B1_D8	D8	D	8	PA	Productive	14-2	40	CAASDNTGNYKYVF				TGNTGCAGCAGGNGAGACAAAGTCCCCAATCTCTGACNNNNNNGGAAGGAGAGACAGCAATTCTGAACTGCAGTTATGAGGACAGCACTTTTGACTACTTCCCATGGTACCATCAGTTCCCTGGGGAAAGCCCTGCACTCCTGATAGCCATACGTCCAGTGTCCAATAAAAAGGAAGATGGACGATTCACAATCTTCTTCAATAAAAGGGAGAAAAAGTTCTCCTTGCACATCGCAGACTCTCAGCCTGGAGACTCAGCCACCTACTTCTGTGCAGCAAGTGACAATACAGGAAACTACAAATACGTCTTTGGAGCAGGTACCAGACTGAAGGTTATAGCACACATCCAGAACCCAGAACCTGCTGTGTACCAGTTAAAAGNTCCTCGNNCTCAGGACA…		Double
M1	S1P1B1_D9	D9	D	9	PA	double									Productive	4	2-4	2	3	CASSRGGSQNTLYF				TCNGGNNGGGNNNNNNNANGTGTCTTTCAATTGTAAGCAAACTCTGGGCCACGATACTATGTATTGGTACAAGCAAGACTCTAAGAAATTGCTGAAGATTATGTTTAGCTACAATAATAAGCAACTCATTGTAAACGAAACAGTTCCAAGGCGCTTCTCACCTCAGTCTTCAGATAAAGCTCATTTGAATCTTCGAATCAAGTCTGTAGAGCCGGAGGACTCTGCTGTGTATCTCTGTGCCAGCAGCCGGGGGGGCTCTCAAAACACCTTGTACTTTGGTGCGGGCACCCGACTATCGGTGCTAGAGGATCTGAGAAATGTGACTCCACCCAAGGTCTCCTTGTTTGAGCCATCAAAAGCAGAGATTGCAAACAAACAAAAGGCTACCCTCGTGTGCTN…
M1	S1P1B1_D10	D10	D	10	PA	Productive	6-6 or 6D-6	15	CALFYQGGRALIF			AGGGAAGCAGCAGAGGGTTTGAAGCCACATACAATAAAGAAACCACCTCCTTCCACTTGCAGAAAGCCTCAGTGCAAGAGTCAGACTCGGCTGTGTACTACTGTGCTCTCTTCTACCAGGGAGGCAGAGCTcTGATATTTGGAACAGGAACCACGGTATCAGTCAGCCCCAACATCCAGAACCCAGAACCTGCTGTGTACCA	NTNNNNNGGCNTNNNTCAACTGCACTTCAAGTGATCGTAATTTTCAGTACTTCTGGTGGTACAGACAGCATTCTGGAGAAGGCCCCAAGGCACTGATGTCAATCNNTACGGNTGGNNNTAAGGGAAGCAGCAGAGGGTTTGAAGCCACATACAATAAAGAAACCACCTCCTTCCACTTGCAGAAAGCCTCAGTGCAAGAGTCAGACTCGGCTGTGTACTACTGTGCTCTCTTCTACCAGGGAGGCAGAGCTcTGATATTTGGAACAGGAACCACGGTATCAGTCAGCCCCAACATCCAGAACCCAGAACCTGCTGTGTACCAGTTAAAAGNNCCTCGGTCTCAGGACANCNCNNNNNNNNNNNNNNN		Double
M1	S1P1B1_E1	E1	E	1	PA	Double									Double
M1	S1P1B1_E2	E2	E	2	PA	Productive	6-7/DV9	49	CALRGNTGYQNFYF			GTTTTGAAGCTACATATGATAAAGGGACCACCTCCTTCCACTTGCGGAAAGCTTCAGTGCAAGAGTCAGACTCGGCTGTGTACTACTGTGCTCTGAGGGGGAACACGGGTTACCAGAACTTCTATTTTGGGAAAGGAACAAGTTTGACTGTCATTCCAAACATCCAGAACCCAGAA	NNNNNNNNGGANNGNNNNNNAGGTTTTGAAGCTACATATGATAAAGGGACCACCTCCTTCCACTTGCGGAAAGCTTCAGTGCAAGAGTCAGACTCGGCTGTGTACTACTGTGCTCTGAGGGGGAACACGGGTTACCAGAACTTCTATTTTGGGAAAGGAACAAGTTTGACTGTCATTCCAAACATCCAGAACCCAGAACCTGCTGTGTACCAGTTAAAAGNTCCTCGNTCTCAGGACAGCNCNN		Productive	31	2-5	2	2	CAWSLRLGEDTQYF			GTAGAGTCGGTGGTGCAACTGAACCTCTCAGCTTCCAGGCCGAAGGACGACCAATTCATCCTAAGCACGGAGAAGCTGCTTCTCAGCCACTCTGGCTTCTACCTCTGTGCCTGGAGTCTAAGACTGGGGGAAGACACCCAGTACTTTGGGCCAGGCACTCGGCTCCTCGTGTTAGAGGATCTGAGAAATGTGACTCCACCCAAGGTCTCCTTGTTTGAGCCATCAAAAGCAGAGATTGCAAACAAACAAAAG	TCTGTTGNNNCAGGTAGAGTCGGTGGTGCAACTGAACCTCTCAGCTTCCAGGCCGAAGGACGACCAATTCATCCTAAGCACGGAGAAGCTGCTTCTCAGCCACTCTGGCTTCTACCTCTGTGCCTGGAGTCTAAGACTGGGGGAAGACACCCAGTACTTTGGGCCAGGCACTCGGCTCCTCGTGTTAGAGGATCTGAGAAATGTGACTCCACCCAAGGTCTCCTTGTTTGAGCCATCAAAAGCAGAGATTGCAAACAAACAAAAGGCTACCCTCGTGTGCTNNGCCAGGGGNTNTNNNNNNNNNNNNNNNNNN
M1	S1P1B1_E3	E3	E	3	NP	Double									Double
M1	S1P1B1_E4	E4	E	4	PA	Productive	6-2	39	CALGPSNNNAGAKLTF			GTTTTGAAGCTACATATGATAAAGGGACCACCTCCTTCCACTTGCGGAAAGCCTCAGTGCAAGAGTCAGACTCGGCTGTGTACTACTGTGCTCTGGGTCCCTCGAATAATAATGCAGGTGCCAAGCTCACATTCGGAGGGGGAACAAGGTTAACGGTCAGACCCGACATCCAGAACCCAG	CAGAGGTTTTGAAGCTACATATGATAAAGGGACCACCTCCTTCCACTTGCGGAAAGCCTCAGTGCAAGAGTCAGACTCGGCTGTGTACTACTGTGCTCTGGGTCCCTCGAATAATAATGCAGGTGCCAAGCTCACATTCGGAGGGGGAACAAGGTTAACGGTCAGACCCGACATCCAGAACCCAGAACCTGCTGTGTACCAGTTAAAAGNTCCTC		Productive	29	2-7	1	1	CASTGGGEQYF			AGACCCTGGTCTGGGGCTACAGCTGATTTATATCTCATACGATGTTGATAGTAACAGCGAAGGAGACATCCCTAAAGGATACAGGGTCTCACGGAAGAAGCGGGAGCATTTCTCCCTGATTCTGGATTCTGCTAAAACAAACCAGACATCTGTGTACTTCTGTGCTAGCACAGGGGGAGGTGAACAGTACTTCGGTCCCGGCACCAGGCTCACGGTTTTAGAGGATCTGAGAAATGTGACTCCACCCAAGGTCTCCTTGTTTGAGCCATCAAAAGCAGAGATTGCAAACAAACAAAAGGCTACC	AAGACCCTGGTCTGGGGCTACAGCTGATTTATATCTCATACGATGTTGATAGTAACAGCGAAGGAGACATCCCTAAAGGATACAGGGTCTCACGGAAGAAGCGGGAGCATTTCTCCCTGATTCTGGATTCTGCTAAAACAAACCAGACATCTGTGTACTTCTGTGCTAGCACAGGGGGAGGTGAACAGTACTTCGGTCCCGGCACCAGGCTCACGGTTTTAGAGGATCTGAGAAATGTGACTCCACCCAAGGTCTCCTTGTTTGAGCCATCAAAAGCAGAGATTGCAAACAAACAAAAGGCTACCCTCGTGTGCTNGGCCAGGGGNTNNNNNNNNNNNNNNNNN
M1	S1P1B1_E5	E5	E	5	PA	Productive	6-6 or 6D-6	23	CALGEPMNYNQGKLIF				TTACGGCTGGNNNTANNGGAAGCAGCAGAGGGTTTGAAGCCACATACAATAAAGAAACCACCTCCTTCCACTTGCAGAAAGCCTCAGTGCAAGAGTCAGACTCGGCTGTGTACTACTGTGCTCTGGGTGAACCCATGAATTATAACCAGGGGAAGCTTATCTTTGGACAGGGAACCAAGTTATCTATCAAGCCCAACATCCAGAACCCAGAACCTGCTGTGTACCAGTTAAAAGNTCCTCGNTCTCAGGACAGCNNNNNNNNNNNNNNNNN		Not detected									NCAGGGCNTCTTTCAACTGCACTTTCAGCGACAGTGCTTCTCAGTATTTTGCATGGTACAGACAGCATTCTGGGAAAGCCCCCAAGGCACTGATGTCCATCTTCTCCAATGGTGAAAAAGAAGAAGGCAGATTCACAATTCACCTCAATAAAGCCAGTCTGCATNNTACTNTGAGCCTGCCCTGGGTTTCCNTGAGAGATGNTGCTGTGTATTANTGCATTGTGACTCAATAGCAATAACAGAATCTTCTTTGGTGATGGGACGCAGCTGGTGGTGAAGCCCAACATCCAGAACCCAGAACCTGCTGTGTACCAGTTAAAAGNTCCTCGGTNTCAGGACAGCNNCNNNNNNNNNNNNNNN	messy sequence
M1	S1P1B1_E6	E6	E	6	PA	Unproductive	6D-4	9	Unidentified CDR3			CAACTGCCAACAACAAGGGAATCAGCAGAGGCTTTGAAGCTACATATGACAAAGGGACCACCTCCTTCCACTTACAGAAAGCCTCAGTGCAGGAGTCAGACTCAGCCGTGTACTTCTGTGCTCTGGTTGGGGCAACATGGGCTACAAACTTACCTTCGGGACAGGAACAAGCTTGTTGGTTGATCCAAACATCCAGAACCCAGAACCTGCTGTGTACCA	NTGNTGAACTNNACCTATCAGACTACTTACTCACCTTTCCTTTTCTGGTATGTGCAACNNNNNNNAAGGNCCACANNTCNTTNNNAAAGTCTCAACTGCCAACAACAAGGGAATCAGCAGAGGCTTTGAAGCTACATATGACAAAGGGACCACCTCCTTCCACTTACAGAAAGCCTCAGTGCAGGAGTCAGACTCAGCCGTGTACTTCTGTGCTCTGGTTGGGGCAACATGGGCTACAAACTTACCTTCGGGACAGGAACAAGCTTGTTGGTTGATCCAAACATCCAGAACCCAGAACCTGCTGTGTACCAGTTAAAAGNTCCTCGGTCTCAGGACAGCNNNNNNNNNNNNNNNNN	out of frame junction	Productive	29	2-7	1	1	CASSSPTAQYF				TTGATTTATATNTCNTACGATGTTGATAGTAACAGNGAAGGAGACATCCCTAAAGGATACAGGGTCTCACGGAAGAAGCGGGAGCATTTCTCCCTGATTCTGGATTCTGNTAAAACAAACCAGACATCTGTGTANTTCTGTGCTAGCAGTTCCCCGACAGCACAGTACTTCGGTCCCGGCACCAGGCTCACGGTTTTAGAGGATCTGAGAAATGTGACTCCACCCAAGGTCTCCTTGTTTGAGCCATCAAAAGCAGAGATTGCAAACAAACAAAAGGCTACCCTCGTGTGCTNGGCCAGGGGNNNNNNNNNNNNNNNNNNNNN	sequence starts at frame 60
M1	S1P1B1_E7	E7	E	7	NP	Double									Double									NNNNNTGTANNGNNNNGGCAGGACACGGGGCATGGGNTGAGGCTGATCCATTACTCATATGTCGCTGACAGCACGGAGAAAGGAGATATCCNTGATGGGTACAAGGCCTCCAGACCAAGCCAAGAGAATTTCTCTNTCATTCNGGAGTTGGCTTCCCTTTNTCAGACAGCTGTATATTTNTGTGCCAGCAGGGGACAGGAAGGCTCCGACTACACCTTCGGCTCAGGGACCAGGCTTTTGGTAATAGAGGATCTGAGAAATGTGACTCCACCCAAGGTCTCCTTGTTTGAGCCATCAAAAGCAGAGATTGCAAACAAACAAAAGGCTACCCTCGTGTGCNNGGCCAGGGGNTNNNNNNNNNNNNNNNNNNN
M1	S1P1B1_E8	E8	E	8	NP	Productive*	16D/DV11 or 16N	5	Unidentified CDR3			GAACTTTCAGAAGCCAAAAAGTTCCATAGGACTCATCATCACCGCCACACAGANTGAGGANTCAGCNGNATATTTCTGTGCTATGAGAGAGGGCCATTNGACACAGGNNGAGGGGCAGNTCACTTTNGGGAGGGGGACAAGANTNCAAGTTTANGCAAACATCCAGAACCCAGAACCTGCTGTGTACCAGNTAAAAGNT	NTGNTGAACTGCACCTATCAGACTATTTACTCAAATCCTTTCCTTTTNTGGTATGTGCAACATNTCAATGAATCCCCTCGGCTACTCCTGAAGAGNTTCACNNNTANCAAGAGGNNNNNNNNATTNTGNGAACTTTCAGAAGCCAAAAAGTTCCATAGGACTCATCATCACCGCCACACAGANTGAGGANTCAGCNGNATATTTCTGTGCTATGAGAGAGGGCCATTNGACACAGGNNGAGGGGCAGNTCACTTTNGGGAGGGGGACAAGANTNCAAGTTTANGCAAACATCCAGAACCCAGAACCTGCTGTGTACCAGNTAAAAGNTCCNNNNNNCAGGACANCNNNNNNNNNNNNNNNNNNNNNNNNNNN	PHE 118 not identified	Double									GNNNTCTCAGTCCAACAGTTTGATGACTATCACTNTGAGATGAACATGAGTGCCTTGGAGCTAGAGGACTCTGCCGTGTACTTCTGTGCCAGCTCTCGGGACAATAACAACCAGGCTCCGCTTTTTGGAGAGGGGACTCGACTTTCTGTTNTAGAGGATCTGAGAAATGTGACTCCACCCAAGGTCTCCTTGTTTGAGCCATCAAAAGCAGAGATTGCAAACAAACAAAAGGCTACCCTCGTGTGCTNGGCCAGGGGNTNNNNNNNNNNNNNNNNN	sequence starts at frame 80
M1	S1P1B1_E9	E9	E	9	NP	Unproductive	10	31	unidentified CDR3			GTCATCAACTGCACTTACACAGATACTGCTTCATCATACTTCCCTTGGTACAAGCAAGAAGCTGGAAAGAGTCTCCACTTTGTGATAGACATTCGTTCAAATGTGGACAGAAAACAGAGCCAAAGACTTATAGTTTTGTTGGATAAGAAAGCCAAACGATTCTCCCTGCACATCACAGCCACACAGCCTGAAGATTCAGCCATCTACTTCTGTGCAGCAAGGTCTTCCGGAATAGCAATAACAGAATCTTCTTTGGTGATGGGACGCAGCTGGTGGTGAAGCCCAACATCCAGAACCCAGAA	NNNNNNNNGNNNNNNNNTGTCATCAACTGCACTTACACAGATACTGCTTCATCATACTTCCCTTGGTACAAGCAAGAAGCTGGAAAGAGTCTCCACTTTGTGATAGACATTCGTTCAAATGTGGACAGAAAACAGAGCCAAAGACTTATAGTTTTGTTGGATAAGAAAGCCAAACGATTCTCCCTGCACATCACAGCCACACAGCCTGAAGATTCAGCCATCTACTTCTGTGCAGCAAGGTCTTCCGGAATAGCAATAACAGAATCTTCTTTGGTGATGGGACGCAGCTGGTGGTGAAGCCCAACATCCAGAACCCAGAACCTGCTGTGTACCAGTTAAAAGNTCCTCGNTNTCAGGACAGCNNNNNNNNNNNNNNNNNN	out of frame junction	Productive	13-1	2-2	2	3	CASSGGGNTGQLYF				NTNTGTNNNNNNNNNGGCAGGACANNGGGCATGGGNNGAGGNNGNTNCATTACTCATATGGTGNTGGCAACCTTCAAATAGGAGANGTCCNTGANGGGTACAAGGCCACCAGAACAACGCAAGAAGANTTNTTCCTCCTGNNGGAATNGGNTTCTCCCTCTCAGACATCTTTGTANTTctGtgCCagCAGtGGGGGGGGCAACACCGGGCAGcTcTACTTTGNNGAAGGCTCAAAGCTGACAGTGCNGGAGGATCTGAGAAATGTGACTCCACCCAAGGTCTCCTTGTTTGAGCCATCAAAAGCAGAGATTGCAAACAAACAAAAGGCTACCCTCGTGTGCTNGGCCAGGGGNTNNNNNNNNNNNNNNNNNNNN	NTNTGTNNNNNNNNNGGCAGGACANNGGGCATGGGNNGAGGNNGNTNCATTACTCATATGGTGNTGGCAACCTTCAAATAGGAGANGTCCNTGANGGGTACAAGGCCACCAGAACAACGCAAGAAGANTTNTTCCTCCTGNNGGAATNGGNTTCTCCCTCTCAGACATCTTTGTANTTNNGNNCCNNCAGNGGGGGGGGCAACACCGGGCAGNTNTACTTTGNNGAAGGCTCAAAGCTGACAGTGCNGGAGGATCTGAGAAATGTGACTCCACCCAAGGTCTCCTTGTTTGAGCCATCAAAAGCAGAGATTGCAAACAAACAAAAGGCTACCCTCGTGTGCTNGGCCAGGGGNTNNNNNNNNNNNNNNNNNNNN
M1	S1P1B1_E10	E10	E	10	NP	Unproductive	2	31	Unidentified CDR3			TACTNTGAGCCTGCCCTGGGTTTCCNTGAGAGATGNTGCTGTGTATTANTGCATTGTGACTCAATAGCAATAACAGAATCTTCTTTGGTGATGGGACGCAGCTGGTGGTGAAGCCCAACATCCAGAACCCAGAACCTGCTGTGTACCAGTTAAAAG	NCAGGGCNTCTTTCAACTGCACTTTCAGCGACAGTGCTTCTCAGTATTTTGCATGGTACAGACAGCATTCTGGGAAAGCCCCCAAGGCACTGATGTCCATCTTCTCCAATGGTGAAAAAGAAGAAGGCAGATTCACAATTCACCTCAATAAAGCCAGTCTGCATNNTACTNTGAGCCTGCCCTGGGTTTCCNTGAGAGATGNTGCTGTGTATTANTGCATTGTGACTCAATAGCAATAACAGAATCTTCTTTGGTGATGGGACGCAGCTGGTGGTGAAGCCCAACATCCAGAACCCAGAACCTGCTGTGTACCAGTTAAAAGNTCCTCGGTNTCAGGACAGCNNCNNNNNNNNNNNNNNN	out of frame junction	Productive	5	1-6	1	2	CASSQDPRHSYNSPLYF				NTGCCAGANNNNCANNTTCTCTACAATCTTAAACAGTTGATTCGAAATGAGACGGTGCCCAGTCGTTTTATACCTGAATGCCCAGACAGCTCCAAGCTACTTTTACATATATCTGCCGTGGATCCAGAAGACTCAGCTGTCTATTTTTGTGCCAGCAGCCAAGATCCAAGACATTCCTATAATTCGCCCCTCTACTTTGCGGCAGGCACCCGGCTCACTGTGACAGAGGATCTGAGAAATGTGACTCCACCCAAGGTCTCCTTGTTTGAGCCATCAAAAGCAGAGATTGCAAACAAACAAAAGGCTACCCTCGTGTGCNNGGCCAGGGGNTNNNNNNNNNNNNNNNNNNN
M1	S1P1B1_F1	F1	F	1	PA	Productive	3D-3 or 3N-3	12	CAVRGTGGYKVVF			AGGGAGACAGTGCCGTTATCATCTGCACcTACACAGACCCTAACAGTTATTAcTTcTTcTGGTACAAGCAAGAGCCGGGGGCAGGTCTTCAGTTGTTTAtGAAGGTTTTcTCAAGTACGGAAATAAACGAAGGACAAGGATTCACTGTCcTACTGAACAAGAAAGACAAACAAcTCTcTcTGAACCTCACAGcTGCCCATCcTGGGGActCAGCCGtGTAcTTcTGCGCAGTCAGGGGGAcTGGAGGcTATAAAGtGGTcTTtGGAAGTGGGACTCGATTGcTGGTAAGCcctgA	NNNCTCNTCTCNTGAGTGTNNNNGAGGGAGACAGTGCCGTTATCATCTGCACNTACACAGACCCTAACAGTTATTANTTNTTNTGGTACAAGCAAGAGCCGGGGGCAGGTCTTCAGTTGTTTANGAAGGTTTTNTCAAGTACGGAAATAAACGAAGGACAAGGATTCACTGTCNTACTGAACAAGAAAGACAAACAANTCTNTNTGAACCTCACAGNTGCCCATCNTGGGGANNCAGCCGNGTANTTNTGCGCAGTCAGGGGGANTGGAGGNTATAAAGNGGTNTTNGGAAGTGGGACTCGATTGNTGGTAAGCNNNNANNTCCAGAACCCAGAACNTGNNNNTNNCANNAAAANNNNNNNNNNNNNNNNNNNNNNNNNNNNNNNNNNNNNNNNNNNNN…		Productive	12-1	2-5	2	2	CASSLLGGRRDTQYF			AGTCCAACAGTTTGATGACTATCACTCTGAAATGAACATGAGTGCCTTGGAACTGGAGGACTCTGCTATGTACTTCTGTGCCAGCTCTCTTCTGGGGGGGCGCCGGGACACCCAGTACTTTGGGCCAGGCACTCGGCTCCTCGTGTTAGAGGATCTGAGAAATGTGACTCCACCCAAGGTCTCCTTGTTTGAGCCATCAAAAGCAGAGATTGCAAACAAACAAAA	TCCAGCAGANTCTCAGTCCAACAGTTTGATGACTATCACTCTGAAATGAACATGAGTGCCTTGGAACTGGAGGACTCTGCTATGTACTTCTGTGCCAGCTCTCTTCTGGGGGGGCGCCGGGACACCCAGTACTTTGGGCCAGGCACTCGGCTCCTCGTGTTAGAGGATCTGAGAAATGTGACTCCACCCAAGGTCTCCTTGTTTGAGCCATCAAAAGCAGAGATTGCAAACAAACAAAAGGCTACCCTCGTGTGCTNGGCCAGGGGNTNNNNNNNNNNNNNNNNNNN
M1	S1P1B1_F2	F2	F	2	PA	Unproductive	10D or 10N	22	Unidentified CDR3			TCATCAACTGCACTTACACAGATACTGCCTCATCATACTTCCCTTGGTACAAGCAAGAAGCTGGAAAGAGTCTCCACTTTGTGATAGACATTCGTTCAAATGTGGACAGAAAACAGAGCCAAAGACTTACAGTTTTATTGGATAAGAAAGCCAAACGATTCTCCCTGCACATCACAGCCACACAGCCTGAAGATTCAGCCATCTACTTCTGTGCAGCAAGCATGGATCTTCTGGCAGCTGGCAACTCATCTTTGGATCTGGAACCCAACTGACAGTTATGCCTGACATCCAGAACCCAGAAC		out of frame junction	Productive	3	2-4	2	3	CASSLDWGFSQNTLYF				TNATNNNNGGNNNNNNNNGTGACCCTCAATTGTGACCCAGTTTCTAATCACCTATATTTTTATTGGTATAAACAGATTTTAGGACAGCAGATGGAGTTTCTGGTTAATTTCTACAATGGTAAAGTCNNTGNGAAGTNNAAACTGTTTAAGGATCAGTTTTCAGTTGAAAGACCAGATGGTTCATATTTCACTNTGAAAATCCAACCCACAGCACTGGAGGANTCAGCTGTGTACTTCTGTGCCAGCAGCTTAGACTGGGGGTTTAGTCAAAACACCTTGTACTTTGGTGCGGGCACCCGACTATCGGTGCTAGAGGATCTGAGAAATGTGACTCCACCCAAGGTCTCCTTGTTTGAGCCATCAAAAGCAGAGATTGCAAACAAACAAAAGGCTACCCTC…
M1	S1P1B1_F3	F3	F	3	NP	Double	12N-3							Double	Unproductive					Unidentified CDR3
M1	S1P1B1_F4	F4	F	4	PA	Unproductive	6-7/DV9 or 6D-7 or 6N-7	23	unidentified CDR3			CAGAGGTTTTGAAGCTACATATGATAAAGGGACCACCTCCTTCCACTTGCGGAAAGCCTCAGTGCAAGAGTCAGACTCGGCTGTGTACTACTGTGCTCTGGCCCTCCATGAATTATAACCAGGGGAAGCTTATCTTTGGACAGGGAACCAAGTTATCTATCAAGCCCAACATCCAGAACCCAGAACCTGCTGTGTACCAGTTAA	NNNNNNGGAAGCAGCAGAGGTTTTGAAGCTACATATGATAAAGGGACCACCTCCTTCCACTTGCGGAAAGCCTCAGTGCAAGAGTCAGACTCGGCTGTGTACTACTGTGCTCTGGCCCTCCATGAATTATAACCAGGGGAAGCTTATCTTTGGACAGGGAACCAAGTTATCTATCAAGCCCAACATCCAGAACCCAGAACCTGCTGTGTACCAGTTAAAAGNTCCTCGNTCTCAGGACANCNCNNNNNNNNNNNNNNN	Out of frame junction	Productive	13-3	1-2	1	2	CASRGQEGSDYTF				NNNNNTGTANNGNNNNGGCAGGACACGGGGCATGGGNTGAGGCTGATCCATTACTCATATGTCGCTGACAGCACGGAGAAAGGAGATATCCNTGATGGGTACAAGGCCTCCAGACCAAGCCAAGAGAATTTCTCTNTCATTCNGGAGTTGGCTTCCCTTTNTCAGACAGCTGTATATTTNTGTGCCAGCAGGGGACAGGAAGGCTCCGACTACACCTTCGGCTCAGGGACCAGGCTTTTGGTAATAGAGGATCTGAGAAATGTGACTCCACCCAAGGTCTCCTTGTTTGAGCCATCAAAAGCAGAGATTGCAAACAAACAAAAGGCTACCCTCGTGTGCNNGGCCAGGGGNTNNNNNNNNNNNNNNNNNNN
M1	S1P1B1_F5	F5	F	5	PA	Productive	10	43	CAASTENNNAPRF			TCATCAACTGCACTTACACAGATACTGCTTCATCATACTTCCCTTGGTACAAGCAAGAAGCTGGAAAGAGTCTCCACTTTGTGATAGACATTCGTTCAAATGTGGACAGAAAACAGAGCCAAAGACTTATAGTTTTGTTGGATAAGAAAGCCAAACGATTCTCCCTGCACATCACAGCCACACAGCCTGAAGATTCAGCCATCTACTTCTGTGCAGCAAGCACGGAAAACAACAATGCCCCACGATTTGGAGCGGGAACCAAATTATCAGTAAAACCAAACATCCAGAACCCAGAACCTG	GCTGTCATCAACTGCACTTACACAGATACTGCTTCATCATACTTCCCTTGGTACAAGCAAGAAGCTGGAAAGAGTCTCCACTTTGTGATAGACATTCGTTCAAATGTGGACAGAAAACAGAGCCAAAGACTTATAGTTTTGTTGGATAAGAAAGCCAAACGATTCTCCCTGCACATCACAGCCACACAGCCTGAAGATTCAGCCATCTACTTCTGTGCAGCAAGCACGGAAAACAACAATGCCCCACGATTTGGAGCGGGAACCAAATTATCAGTAAAACCAAACATCCAGAACCCAGAACCTGCTGTGTACCAGTTAAAAGNTCCTCNNTNTCAGGACANCNNNNNNNNNNNNNNNN		Productive	12-2	1-5	1	3	CASSRDNNNQAPLF			CAGTCCAACAGTTTGATGACTATCACTcTGAGATGAACATGAGTGCCTTGGAGCTAGAGGACTCTGCCGTGTACTTCTGTGCCAGCTCTCGGGACAATAACAACCAGGCTCCGCTTTTTGGAGAGGGGACTCGACTTTCT	GNNNTCTCAGTCCAACAGTTTGATGACTATCACTNTGAGATGAACATGAGTGCCTTGGAGCTAGAGGACTCTGCCGTGTACTTCTGTGCCAGCTCTCGGGACAATAACAACCAGGCTCCGCTTTTTGGAGAGGGGACTCGACTTTCTGTTNTAGAGGATCTGAGAAATGTGACTCCACCCAAGGTCTCCTTGTTTGAGCCATCAAAAGCAGAGATTGCAAACAAACAAAAGGCTACCCTCGTGTGCTNGGCCAGGGGNTNNNNNNNNNNNNNNNNN
M1	S1P1B1_F6	F6	F	6	PA	Unproductive	6-7/DV9 or 6D-7 or 6N-7	23	Unidentified CDR3			GAGGTTTTGAAGCTACATATGATAAAGGGACCACCTCCTTCCACTTGCGGAAAGCCTCAGTGCAAGAGTCAGACTCGGCTGTGTACTACTGTGCTCTGGCCCTCCATGAATTATAACCAGGGGAAGCTTATCTTTGGACAGGGAACCAAGTTATCTATCAAGCCCAACATCCAGAACCCAGAACCTGCTGTGTACCAGTTAAA	NNNNNNGNNNNCAGCAGAGGTTTTGAAGCTACATATGATAAAGGGACCACCTCCTTCCACTTGCGGAAAGCCTCAGTGCAAGAGTCAGACTCGGCTGTGTACTACTGTGCTCTGGCCCTCCATGAATTATAACCAGGGGAAGCTTATCTTTGGACAGGGAACCAAGTTATCTATCAAGCCCAACATCCAGAACCCAGAACCTGCTGTGTACCAGTTAAAAGNTCCTCGNTNTCAGGACANCNCCNNNNNNNNNNNNNNNN	out of frame junction	Productive	13-3	1-2	1	2	CASRGQEGSDYTF				NTNTGTACNNNNNNNNCAGGACACGGGGCATGGGCTGAGGCTGATCCATTACTCATATGTCGCTGACAGCACGGAGAAAGGAGATATCCCTGATGGGTACAAGGCCTCCAGACCAAGCCAAGAGAATTTCTCTCTCATTCTGGAGTTGGCTTCCCTTTCTCAGACAGCTGTATATTTCTGTGCCAGCAGGGGACAGGAAGGCTCCGACTACACCTTCGGCTCAGGGACCAGGCTTTTGGTAATAGAGGATCTGAGAAATGTGACTCCACCCAAGGTCTCCTTGTTTGAGCCATCAAAAGCAGAGATTGCAAACAAACAAAAGGCTACCCTCGTGTGCTNNGCCAGGGGNTNNNNNNNNNNNNNNNNNNNN
M1	S1P1B1_F7	F7	F	7	NP	Double									Double
M1	S1P1B1_F8	F8	F	8	NP	Productive	16D/DV11	32	CAMRPNYGSSGNKIIF			NGNNAGAANNNANNNATTNTNTGAACTTTCAGAAGCCAAAAAGTTCCATCGGANTCATCATCACCGCCACACAGATTGAGGACTCAGCAGTATATTTNTGTGCTATGAGACcTAATTATGGGAGCAGTGGCAACAAGaTCATCTTTGGAANtGGGANTNTGCTTTNTGTCAAGCCAAACATCCAGAACCCAGAACNTNNNNNNNCCANNANNNGANNNNNNNCNNNNNNNNNNNNNNNNNNNNNNNNNNNNNNNNNNN	NGNNAGAANNNANNNATTNTNTGAACTTTCAGAAGCCAAAAAGTTCCATCGGANTCATCATCACCGCCACACAGATTGAGGACTCAGCAGTATATTTNTGTGCTATGAGACNTAATTATGGGAGCAGTGGCAACAAGNTCATCTTTGGAANNGGGANTNTGCTTTNTGTCAAGCCAAACATCCAGAACCCAGAACNTNNNNNNNCCANNANNNGANNNNNNNCNNNNNNNNNNNNNNNNNNNNNNNNNNNNNNNNNNN	cleaned up nt in cdr3 region
M1	S1P1B1_F9	F9	F	9	NP										Productive	12-1	1-2	2	1	CASSLTVGGNSDYTF			CTCAGTCCAACAGTTTGATGACTATCACTCTGAAATGAACATGAGTGCCTTGGAACTGGAGGACTCTGCTATGTACTTCTGTGCCAGCTCTCTGACTGTTGGGGGTAACTCCGACTACACCTTCGGCTCAGGGACCAGGCTTTTGGTAATAGAGGATCTGAGAAATGTGACTCCACCCAAGGTCTCCTTGTTTGAGCCATCAAAAGCAGAGATTGCAAACAAACAAAAGGCTACC	TCCAGCAGANTCTCAGTCCAACAGTTTGATGACTATCACTCTGAAATGAACATGAGTGCCTTGGAACTGGAGGACTCTGCTATGTACTTCTGTGCCAGCTCTCTGACTGTTGGGGGTAACTCCGACTACACCTTCGGCTCAGGGACCAGGCTTTTGGTAATAGAGGATCTGAGAAATGTGACTCCACCCAAGGTCTCCTTGTTTGAGCCATCAAAAGCAGAGATTGCAAACAAACAAAAGGCTACCCTCGTGTGCTNGGCCAGGGGNTNNNNNNNNNNNNNNNNNNNNNNN
M1	S1P1B1_F10	F10	F	10	PA	Productive	11	42	CVVGAMTGGSNAKLTF			AGGCAAAGGTCTTGTGTCCCTGACAGTCCTGGTTGACCAAAAAGACAAAACGTCAAATGGGAGATACTCAGCAACTCTGGATAAAGATGCTAAGCACAGCACGCTGCACATCACAGCCACCCTGCTGGATGACACTGCCACCTACATCTGTGTGGTGGGCGCGATGACTGGAGGAAGCAATGCAAAGCTAACCTTCGGGAAAGGCACTAAACTCTCTGTTAAATCAAACATCCAGAACCCAGA	NCAGGCAAAGGTCTTGTGTCCCTGACAGTCCTGGTTGACCAAAAAGACAAAACGTCAAATGGGAGATACTCAGCAACTCTGGATAAAGATGCTAAGCACAGCACGCTGCACATCACAGCCACCCTGCTGGATGACACTGCCACCTACATCTGTGTGGTGGGCGCGATGACTGGAGGAAGCAATGCAAAGCTAACCTTCGGGAAAGGCACTAAACTCTCTGTTAAATCAAACATCCAGAACCCAGAACCTGCTGTGTACCAGTTAAAAGNTCCTCGGTCTCANGACANCNNNNNNNNNNNNNNNNNNN		Productive	2-1	2-4	1	1	CASSQDGAGGADTLYF			CAAGTCGCTTCCAACCTCAAAGTTCAAAGAAAAACCATTTAGACCTTCAGATCACAGCTCTAAAGCCTGATGACTCGGCCACATACTTCTGTGCCAGCAGCCAAGATGGGGCAGGGGGCGCGGACACCTTGTACTTTGGTGCGGGCACCCGACTATCGGTGCTAGAGGATCTGAGAAATGTGACTCCACCCAAGGTCTCCTTGTTTGAGCCATCAAAAGCAGAGATTGCAAACAAACAAAAGGCT	NNTGGNCAATTCNNNNNNCTCAAGTCGCTTCCAACCTCAAAGTTCAAAGAAAAACCATTTAGACCTTCAGATCACAGCTCTAAAGCCTGATGACTCGGCCACATACTTCTGTGCCAGCAGCCAAGATGGGGCAGGGGGCGCGGACACCTTGTACTTTGGTGCGGGCACCCGACTATCGGTGCTAGAGGATCTGAGAAATGTGACTCCACCCAAGGTCTCCTTGTTTGAGCCATCAAAAGCAGAGATTGCAAACAAACAAAAGGCTACCCTCGTGTGCTNGGCCAGGGGNTNTNNNNNNNNNNNNNNNNNNN
M1	S1P1B1_G1	G1	G	1	PA	Productive	12D-2	31	CALSDSSNNRIFF				NNNNTGAACTNNACCTATCAGAGTACTTACTCACCTTTCCTTTTCTGGTATGTGCAACATCTCAACGAAGCCCCTAAGCTACTTTTGAAGAGCTTCACAGACAACAAGAGGCCCGAGCACCAAGGGTTCCACGCCACTCTCCATAAGAGCAGCAGCTCCTTCCATCTGCAGAAGTCCTCAGCGCAGCTGTCAGACTCTGCCCTGTACTACTGTGCTTTGAGTGATAGTAGCAATAACAGAATCTTCTTTGGTGATGGGACGCAGCTGGTGGTGAAGCCCAACATCCAGAACCCAGAACCTGCTGTGTACCAGTTAAAAGNTCCTCGNTCTCNNNNNANCNNNNNNNNNNNNNNNNNN			3
M1	S1P1B1_G2	G2	G	2	NP
M1	S1P1B1_G3	G3	G	3	NP	Not detected									Productive	19	2-4	1	3	CASRPFRENTLYF				NNNNTACCNNNNCNNNNTCAGGGAAAGGATTGAGACTGATCTACTATTCAATAACTGAAAACGATCTTCAAAAAGGCGATCTATCTGAAGGCTATGATGCGTCTCGAGAGAAGAAGTCATCTTTTTCTCTCACTGTGACATCTGCCCAGAAGAACGAGATGGCCGTTTTTCTCTGTGCCAGCAGACCCTTCAGGGAAAACACCTTGTACTTTGGTGCGGGCACCCGACTATCGGTGCTAGAGGATCTGAGAAATGTGACTCCACCCAAGGTCTCCTTGTTTGAGCCATCAAAAGCAGAGATTGCAANCAAACAAAAGGCTACCCTCGTGTGCNNGGCCAGGGGNNNNNNNNNNNNNNNNNNNNN
M1	S1P1B1_G4	G4	G	4	PA	Productive	12N-3	34	CALSASNTNKVVF			CAGACTATTTACTCAAATCCTTTCCTTTTCTGGTATGTGCAACATCTCAATGAATCCCCTCGGCTACTCCTGAAGAGCTTCACAGACAACAAGAGGACCGAGCACCAAGGGTTCCACGCCACTCTCCATAAGAGCAGCAGCTCCTTCCATCTGCAGAAGTCCTCAGCGCAGCTGTCAGACTCTGCCCTGTACTACTGTGCTCTGAGTGCTTCCAATACCAACAAAGTCGTCTTTGGAACAGGGACCAGATTACAAGTATTACCAAACATCCAGAACCCAGA	NATCAGACTATTTACTCAAATCCTTTCCTTTTCTGGTATGTGCAACATCTCAATGAATCCCCTCGGCTACTCCTGAAGAGCTTCACAGACAACAAGAGGACCGAGCACCAAGGGTTCCACGCCACTCTCCATAAGAGCAGCAGCTCCTTCCATCTGCAGAAGTCCTCAGCGCAGCTGTCAGACTCTGCCCTGTACTACTGTGCTCTGAGTGCTTCCAATACCAACAAAGTCGTCTTTGGAACAGGGACCAGATTACAAGTATTACCAAACATCCAGAACCCAGAACCTGCTGTGTACCAGTTAAAAGNTCCTCGNNCTCAGGACAGCN		Productive	19-1 or 19-3	2-1	1	1	CASSAGAEQFF			TCAGGGAAAGGATTGAGACTGATCTACTATTCAATAACTGAAAACGATCTTCAAAAAGGCGATCTATCTGAAGGCTATGATGCGTCTCGAGAGAAGAAGTCATCTTTTTCTCTCACTGTGACATCTGCCCAGAAGAACGAGATGGCCGTTTTTCTCTGTGCCAGCAGTGCAGGGGCTGAGCAGTTCTTCGGACCAGGGACACGACTCACCGTCCTAGAGGATCTGAGAAATGTGACTCCACCCAAGGTCTCCTTGTTTGAGCCATCAAAAGCAGAGATTGCAAACAAACAAAAGGCTACCCTCG	TCAGGGAAAGGATTGAGACTGATCTACTATTCAATAACTGAAAACGATCTTCAAAAAGGCGATCTATCTGAAGGCTATGATGCGTCTCGAGAGAAGAAGTCATCTTTTTCTCTCACTGTGACATCTGCCCAGAAGAACGAGATGGCCGTTTTTCTCTGTGCCAGCAGTGCAGGGGCTGAGCAGTTCTTCGGACCAGGGACACGACTCACCGTCCTAGAGGATCTGAGAAATGTGACTCCACCCAAGGTCTCCTTGTTTGAGCCATCAAAAGCAGAGATTGCAAACAAACAAAAGGCTACCCTCGTGTGCNNGGCCAGGGGNT
M1	S1P1B1_G5	G5	G	5	NP										Productive	12-1	2-7	1	2	CASSLGPSSYEQYF				TCCAGCAGNNNTCTCAGTCCAACAGTTTGATGACTATCACTCTGAAATGAACATGAGTGCCTTGGAACTGGAGGACTCTGCTATGTACTTCTGTGCCAGCTCTCTCGGACCGAGCTCCTATGAACAGTACTTCGGTCCCGGCACCAGGCTCACGGTTTTAGAGGATCTGAGAAATGTGACTCCACCCAAGGTCTCCTTGTTTGAGCCATCAAAAGCAGAGATTGCAAACAAACAAAAGGCTACCCTCGTGTGCTNGGCCAGGGGNTNTNNNNNNNNNNNNNNNNNN
M1	S1P1B1_G6	G6	G	6	NP																				V-gene region 88% similar only
M1	S1P1B1_G7	G7	G	7	PA	Productive	6-6 or 6D-6 or 6-7/DV9	9	CALGDRVGYKLTF			agcagcagagggtttgaagccacatacaataaagaaaccacctccttccacttgcagaaa	GCAGAGGGTTNGAAGCCACATACAATAAAGAAACCACCTCCTTCCACTNGCAGAAAGCNTCAGTGCNAGAGTCAGANTNGGNTGTGTACTANTGTGCTcTGGGTGATcGGGTGGGcTACAAACTTACCTTCGGGACAGGAACAAGCTTGTTGGTTGATCCAAACATCCAGAACCCAGAACCTGCTGTGTACCAGTTAAAAGNTCCTCGNTNTCAGGACAGNNNNNNNNNNNNNNNNNNN		Productive	16-1	1-3	1	2	CASSLGQGGNTLYF			GTACAGACAGACCATTGTGCAGGGCCTGGAGTTCCTGACTTACTTTCGAAATCAAGCTCCTATAGATGATTCAGGGATGCCCAAGGAACGATTCTCAGCTCAGATGCCCAATCAGTCGCACTCAACTCTGAAGATCCAGAGCACGCAACCCCAGGACTCAGCGGTGTATCTTTGTGCAAGCAGCTTAGGACAGGGTGGAAATACGCTCTATTTTGGAGAAGGAAGCCGGCTCATTGTTGTAGAGGATCTGAGAAATGTGACTCCACCCAAGGTCTCCTTGTTTGAGCCATCAAAAGCAGAGATTGCAAACAAACAAAAGGCTACCCTCGTGTG	TNNTGNNGNNNNNTNNNNNNNTNNNNNCATNNCAGGACATAGTGCTGTTTTCTGGTACAGACAGACCATTGTGCAGGGCCTGGAGTTCCTGACTTACTTTCGAAATCAAGCTCCTATAGATGATTCAGGGATGCCCAAGGAACGATTCTCAGCTCAGATGCCCAATCAGTCGCACTCAACTCTGAAGATCCAGAGCACGCAACCCCAGGACTCAGCGGTGTATCTTTGTGCAAGCAGCTTAGGACAGGGTGGAAATACGCTCTATTTTGGAGAAGGAAGCCGGCTCATTGTTGTAGAGGATCTGAGAAATGTGACTCCACCCAAGGTCTCCTTGTTTGAGCCATCAAAAGCAGAGATTGCAAACAAACAAAAGGCTACCCTCGTGTGCTNGGCCAGGGG…
M1	S1P1B1_G8	G8	G	8	PA	Productive	12D-2 or 12N-2	27	CALSHNTNTGKLTF			GTGCAACATCTCAAcGAAGCCCcTAAGcTAcTCCtGAAGAGCTCCACAGACAaCAAGAGGACcGAGCAcCAAGGGTTcTACgcCACTcTCCATAAGAGCAGCAGCTCcTTCCATcTGCAGAAGTCcTCAGtGCAGctGTCAGAcTcTGCCCTGTAcTTTTGTGCTTTGAGCCATAACAcCAATACAGGCAAATTaACCTTTGGGGAtGGGACTGTGCTC	NGCTGAANNNCACCTATCAGACTACTTACTCACCTTTCCTTTTNNNNNANGTGCAACATCTCAANGAAGCCCNTAAGNTANTCCNGAAGAGCTCCACAGACANCAAGAGGACNGAGCANCAAGGGTTNTACNNCACTNTCCATAAGAGCAGCAGCTCNTTCCATNTGCAGAAGTCNTCAGNGCAGNNGTCAGANTNTGCCCTGTANTTTTGTGCTTTGAGCCATAACANCAATACAGGCAAATTNACCTTTGGGGANGGGACTGTGCTCNCAGTGAAGCCAAACATCCAGAACCCAGAACCTGCTGTGTACCAGTTAAAAGNTCCTCGGTNTCAGGACAGCNNCNNNNNNNNNNNNNNN		Productive	29-1 or 29-2	2-7	1	3	CASSYDRDEQYF			TGAtTTATATCTCATACGATGTTGATAGTAACAGcGAAGGaGACATCCcTAAAGGATACAGGGTCTCACGGAAGAAGcGGGAGCATTTCTCCctGaTTCTGGATTcTGcTAAAACAAACCAGACATcTGTGTAcTTcTgTGCTAGCAGTTAcGACAgGGATGAACAGTACTTCGGTCCCG	NNNTNTNNNNNNNTGNCAAGACCNNTGTCNGGGNNNNNNNTGANTTATATCTCATACGATGTTGATAGTAACAGNGAAGGNGACATCCNTAAAGGATACAGGGTCTCACGGAAGAAGNGGGAGCATTTCTCCNNGNTTCTGGATTNTGNTAAAACAAACCAGACATNTGTGTANTTNTNTGCTAGCAGTTANGACANGGATGAACAGTACTTCGGTCCCGGCACCAGGCTCACGGTTTTAGAGGATCTGAGAAATGTGACTCCACCCAAGGTCTCCTTGTTTGAGCCATCAAAAGCAGAGATTGCAAACAAACAAAAGGCTACCCTCGTGTGCTNGGCCAGGGGNTNNNNNNNNNNNNNNNNN	V-gene regon only 75.71% similar
M1	S1P1B1_G9	G9	G	9	NP	Not detected									Productive	19-1 or 19-3	2-4	1	3	CASRPFRENTLYF				NNTNNNNNGTACNNNNNCNNNNTCAGGGAAAGGATTGAGACTGATCTACTATTCAATAACTGAAAACGATCTTCAAAAAGGCGATCTATCTGAAGGCTATGATGCGTCTCGAGAGAAGAAGTCATCTTTTTCTCTCACTGTGACATCTGCCCAGAAGAACGAGATGGCCGTTTTTCTCTGTGCCAGCAGACCCTTCAGGGAAAACACCTTGTACTTTGGTGCGGGCACCCGACTATCGGTGCTAGAGGATCTGAGAAATGTGACTCCACCCAAGGTCTCCTTGTTTGAGCCATCAAAAGCAGAGATTGCAAACAAACAAAAGGCTACCCTCGTGTGCTNGGCCAGGGGNTNTNNNNNNNNNNNNNNNNN
M1	S1P1B1_G10	G10	G	10	PA	Not detected									Productive	31-1 or 31-2	5-1	2	2	CAWSPRLGGKDTQYF				TCTGTTGNNNCAGGTAGAGTCGGTGGTGCAACTGAACCTCTCAGCTTCCAGGCCGAAGGACGACCAATTCATCCTAAGCACGGAGAAGCTGCTTCTCAGCCACTCTGGCTTCTACCTCTGTGCCTGGAGTCCGAGACTGGGGGGGAAAGACACCCAGTACTTTGGGCCAGGCACTCGGCTCCTCGTGTTAGAGGATCTGAGAAATGTGACTCCACCCAAGGTCTCCTTGTTTGAGCCATCAAAAGCAGAGATTGCAAACAAACAAAAGGCTACCCTCGTGTGCTNNGCCAGGGGNTNNNNNNNNNNNNNNNNNNNNN
M1	S1P1B1_H10	H10	H	10	PA	Productive	7-3	4	CAVPSGSFNKLTF			GTGCAACATCTCAAcGAAGCCCcTAAGcTAcTCCtGAAGAGCTCCACAGACAaCAAGAGGACcGAGCAcCAAGGGTTcTACgcCACTcTCCATAAGAGCAGCAGCTCcTTCCATcTGCAGAAGTCcTCAGtGCAGctGTCAGAcTcTGCCCTGTAcTTTTGTGCTTTGAGCCATAACAcCAATACAGGCAAATTaACCTTTGGGGAtGGGACTGTGCTC	NTCAGGGCNTNNNTCAACTGCACTTTCAGCGACAGTGCTTCTCAGTATTTTGCATGGTACAGACAGCATTCTGGGAAAGCCCCCAAGGCACTGATGTCCATCTTCTCCAATGGTGAAAAAGAAGAAGGCAGATTCACAATTCACCTCAATAAAGCCAGTCTGCATTTCTCCCTGCACATCAGAGACTCCCAGCCCAGTGACTCTGCTCTCTACCTCTGTGCAGTTCCATCTGGTAGCTTCAATAAGTTGACCTTTGGAGCAGGGACCAGACTGGCTGTGTGCCCATACATCCAGAACCCAGAACCTGCTGTGTACCAGTTAAAAGNTCCTCGGTCTCAGNNCANCNCNNNNNNNNNNNNNNNN		Productive	31-1 or 31-3	7-1	2	2	CAWSLRLGEDEQYF			CGGTGGTGCAACTGAACCTCTCAGCTTCCAGGCCGAAGGACGACCAATTCATCCTAAGCACGGAGAAGCTGCTTCTCAGCCACTCTGGCTTCTACCTCTGTGCCTGGAGTCTACGACTGGGGGAGGATGAACAGTACTTCGGTCCCGGCACCAGGCTCACGGTTTTAGAGGATCTGAGAAATGTGACTCCACCCAAGGTCTCCTTGTTTGAGCCATCAAAAGCAGAGATTGCAAACAAACAAAAGGC	NTCTGTTGGNNNNNNNAGAGTCGGTGGTGCAACTGAACCTCTCAGCTTCCAGGCCGAAGGACGACCAATTCATCCTAAGCACGGAGAAGCTGCTTCTCAGCCACTCTGGCTTCTACCTCTGTGCCTGGAGTCTACGACTGGGGGAGGATGAACAGTACTTCGGTCCCGGCACCAGGCTCACGGTTTTAGAGGATCTGAGAAATGTGACTCCACCCAAGGTCTCCTTGTTTGAGCCATCAAAAGCAGAGATTGCAAACAAACAAAAGGCTACCCTCGTGTGCTNGGCCAGGGGCTNNNNNNNNNNNNNNNNN
M2	S1P2B2_A1	A1	A	1	NP	Unproductive									Unproductive									NNNNTNTANNNNNNNTGACAAGACCCTGGTCTGGGGCTACAGCTGATTTATATCTCATACGATGTTGATAGTAANNTNNAAGGNNNNNNCNTAANGGNNNCNGGGTNTCACGGAAGAAGCGGGAGCANTTNTNCNTGATTNGGGATTNNGNNAAANCAAACCAGANATNNGNGTANTTNTNNGNNANCANNNNNGGGGNTTNNGAAGTGTTTTTTGGTAANGGAACCAGANTCACAGNNGTNGGANNGNGGNTTTCNTNNNCAAGCCACCACAGNTNTNTNACATNTCAGNGTNGGAGNGAANNNGGAACATCAGAGGATCTGAGAAATGTGACTCCACCCAAGGTCTCCTTGTTTGAGCCATCAAAAGCAGAGATTGCAAACAAACAAAAGGCTACCC…	stop codons, out-of-frame junction
M2	S1P2B2_A2	A2	A	2	NP
M2	S1P2B2_A3	A3	A	3	NP	Productive	16D/DV11 or 16N	23	CAMRGRNYNQGKLIF			TTATTCTCTGAACTTTCAGAAGCCAAAAAGTTCCATCGGACTCATCATCACCGCCACACAGATTGAGGACTCAGCAGTATATTTCTGTGCTATGAGAGGGCGGAATTATAACCAGGGGAAGCTTATCTTTGGACAGGGAACCAAGTTATCTATCAAGCCCAACATCCAGAACCCAGAACCT	TTATTATTCTCTGAACTTTCAGAAGCCAAAAAGTTCCATCGGACTCATCATCACCGCCACACAGATTGAGGACTCAGCAGTATATTTCTGTGCTATGAGAGGGCGGAATTATAACCAGGGGAAGCTTATCTTTGGACAGGGAACCAAGTTATCTATCAAGCCCAACATCCAGAACCCAGAACCTGCTGTGTACCAGTTAAAAGNTCCTCGGTNTCNNNNNNNNNNNNNNNNNNNNNNNNNNNNNNNN		Productive	17-1	2-4	1	3	CASSSRDKSSQNTLYF			ACACTTTTGAGAAGTTCCAATCCAGTCggcctAACAATTCTTTCTGCTCTCTCTACATTGGCTCTGCAGGCCTAGAGTATTCTGCCATGTACCTCTGTGCTAGCAGTAGCCGGGACAAATCTAGTCAAAACACCTTGTACTTTGGTGCGGGCACCCGACTATCGGTGCTAGAGGATCTGAGAAATGTGACTCCACCCAAGGTCTCCTTGTTTGAGCCATCAAAAGCAGAGATTGCAAACAAACAAAAGGC	NAAAGNTTTTTCTTTTNTANTNTGATAAGANNNNNNNCAGGGNNNNNGACACTTTTGAGAAGTTCCAATCCAGTCNNNNNAACAATTCTTTCTGCTCTCTCTACATTGGCTCTGCAGGCCTAGAGTATTCTGCCATGTACCTCTGTGCTAGCAGTAGCCGGGACAAATCTAGTCAAAACACCTTGTACTTTGGTGCGGGCACCCGACTATCGGTGCTAGAGGATCTGAGAAATGTGACTCCACCCAAGGTCTCCTTGTTTGAGCCATCAAAAGCAGAGATTGCAAACAAACAAAAGGCTACCCTCGTGTGCTNGGCCAGGGGNT
M2	S1P2B2_A4	A4	A	4	PA	Unproductive									Productive	3-1	2-4	2	3	CASSRDWGFSQNTLYF				NTGNTNNNNNNNNNNNNTGGTGACCCTCAATTGTGACCCAGTTTCTAATCACCTATATTTTTATTGGTATAAACAGATTTTAGGACAGCAGATGGAGTTTCTGGTTAATTTCTACAATGGTAAAGTCATGGAGAAGTCTAAACTGTTTAAGGATCAGTTTTCAGTTGAAAGACCAGATGGTTCATATTTCACTCTGAAAATCCAACCCACAGCACTGGAGGACTCAGCTGTGTACTTCTGTGCCAGCAGCCGGGACTGGGGGTTTAGTCAAAACACCTTGTACTTTGGTGCGGGCACCCGACTATCGGTGCTAGAGGATCTGAGAAATGTGACTCCACCCAAGGTCTCCTTGTTTGAGCCATCAAAAGCAGAGATTGCAAACAAACAAAAGGCTACCCT…
M2	S1P2B2_A5	A5	A	5	NP	Unproductive	12D-2	22							Productive	5	2-7	1	3	CASSQESSYEQYF				NTGCCAGANNNNANNTTCTCTACAATCTTAAACAGTTGATTCGAAATGAGACGGTGCCCAGTCGTTTTATACCTGAATGCCCAGACAGCTCCAAGCTACTTTTACATATATCTGCCGTGGATCCAGAAGACTCAGCTGTCTATTTTTGTGCCAGCAGCCAAGAAAGCTCCTATGAACAGTACTTCGGTCCCGGCACCAGGCTCACGGTTTTAGAGGATCTGAGAAATGTGACTCCACCCAAGGTCTCCTTGTTTGAGCCATCAAAAGCAGAGATTGCAAANAAACAAAAGGCTACCCTCGTGTGCTNGGCCAGGGGNTNTNNNNNNNNNNNNNNNNNN
M2	S1P2B2_A6	A6	A	6	NP	Productive	16D/DV11 or 16N	23	CAMRGRNYNQGKLIF			TTATTCTCTGAACTTTCAGAAGCCAAAAAGTTCCATCGGACTCATCATCACCGCCACACAGATTGAGGACTCAGCAGTATATTTCTGTGCTATGAGAGGGCGGAATTATAACCAGGGGAAGCTTATCTTTGGACAGGGAACCAAGTTATCTATCAAGCCCAACATCCAGAACCCAGAACCT	TATTATTCTCTGAACTTTCAGAAGCCAAAAAGTTCCATCGGACTCATCATCACCGCCACACAGATTGAGGACTCAGCAGTATATTTCTGTGCTATGAGAGGGCGGAATTATAACCAGGGGAAGCTTATCTTTGGACAGGGAACCAAGTTATCTATCAAGCCCAACATCCAGAACCCAGAACCTGCTGTGTACCAGTTAAAAGNTCCTCGNTCTCAGGACANCNNNNNNNNNNNNNNNNNNNNNN		Productive	17	2-4	1	3	CASSSRDKSSQNTLYF			ACTTTTGAGAAGTTCCAATCCAGTCGGCCTAACAATTCTTTCTGCTCTCTCTACATTGGCTCTGCAGGCCTAGAGTATTCTGCCATGTACCTCTGTGCTAGCAGTAGCCGGGACAAATCTAGTCAAAACACCTTGTACTTTGGTGCGGGCACCCGACTATCGGTGCTAGAGGATCTGAGAAATGTGACTCCACCCAAGGTCTCCTTGTTTGAGCCATCAAAAGCAGAGATTGCAAACAAACAAAAG	TNTNNNNNCAANCCNNNCACNAAAGNNTGNTNTTTTNTAATNTGATAAGATTTTGAACAGGGNNNNNGACACTTTTGAGAAGTTCCAATCCAGTCGGCCTAACAATTCTTTCTGCTCTCTCTACATTGGCTCTGCAGGCCTAGAGTATTCTGCCATGTACCTCTGTGCTAGCAGTAGCCGGGACAAATCTAGTCAAAACACCTTGTACTTTGGTGCGGGCACCCGACTATCGGTGCTAGAGGATCTGAGAAATGTGACTCCACCCAAGGTCTCCTTGTTTGAGCCATCAAAAGCAGAGATTGCAAACAAACAAAAGGCTACCCTCGTGTGCTNNGCCAGGGGNTNNNNNNNNNNNNNNNNN
M2	S1P2B2_A7	A7	A	7	NP	Unproductive	6-7/DV9	32	CALGV##NYGSSGNKLIF						Double										2nd-CYS 104 and PHE 118 not identified, low v region identity
M2	S1P2B2_A8	A8	A	8	NP	Unproductive	6-2	23	Unidentified CDR3			GAAGGTCCACAGCTCCTTTTGAAAGTCACAACAGCCAACAATAANGGAAGCAGCAGAGGTTTTGAAGCTACATATGATAAAGGGACCACGTCCTTCCACTTGCAGAAAGCCTCAGTGCAGGAGTCAGACTCGGCTGTGTACTACTGAATTATAACCAGGGGAAGCTTATCTTTGGACAGGGAACCAAGTTATCTATCAAGCCCAACATCCAGAACCCAGAACCTGCTGTGT		Out of frame junction	Double										2nd-CYS 104 not identified, low v region identity
M2	S1P2B2_A9	A9	A	9	NP	Productive	16D/DV11 or 16N	23	CAMRGRNYNQGKLIF			TGAACTTTCAGAAGCCAAAAAGTTCCATCGGACTCATCATCACCGCCACACAGATTGAGGACTCAGCAGTATATTTCTGTGCTATGAGAGGGCGGAATTATAACCAGGGGAAGCTTATCTTTGGACAGGGAACCAAGTTATCTATCAAGCCCAACATCCAGAACCCAGAACCT	NTATTATTCTCTGAACTTTCAGAAGCCAAAAAGTTCCATCGGACTCATCATCACCGCCACACAGATTGAGGACTCAGCAGTATATTTCTGTGCTATGAGAGGGCGGAATTATAACCAGGGGAAGCTTATCTTTGGACAGGGAACCAAGTTATCTATCAAGCCCAACATCCAGAACCCAGAACCTGCTGTGTACCAGTTAAAAGNTCCTCGNTCTCANNNNNNCNNNNNNNNNNNNNNNNNNNNNNNNNN		Productive	17	2-4	1	3	CASSSRDKSSQNTLYF			GACACTTTTGAGAAGTTCCAATCCAGTCGGCCTAACAATTCTTTCTGCTCTCTCTACATTGGCTCTGCAGGCCTAGAGTATTCTGCCATGTACCTCTGTGCTAGCAGTAGCCGGGACAAATCTAGTCAAAACACCTTGTACTTTGGTGCGGGCACCCGACTATCGGTGCTAGAGGATCTGAGAAATGTGACTCCACCCAAGGTCTCCTTGTTTGAGCCATCAAAAGCAGAGATTGCAAACAAACAAAAG	CAAGCACCAAAGNTTNTTCTTTTNTANTATGATAAGATTTTGAACAGGNNNNNNGACACTTTTGAGAAGTTCCAATCCAGTCGGCCTAACAATTCTTTCTGCTCTCTCTACATTGGCTCTGCAGGCCTAGAGTATTCTGCCATGTACCTCTGTGCTAGCAGTAGCCGGGACAAATCTAGTCAAAACACCTTGTACTTTGGTGCGGGCACCCGACTATCGGTGCTAGAGGATCTGAGAAATGTGACTCCACCCAAGGTCTCCTTGTTTGAGCCATCAAAAGCAGAGATTGCAAACAAACAAAAGGCTACCCTCGTGTGCTNGGCCAGGGGNTNTN
M2	S1P2B2_A10	A10	A	10	NP	Unproductive								No junction found	Productive	17	2-3	1	3	CASSSRDKSSQNTLYF			NNNNNNNGNCAAANCCaAGCACCAAAGCTTNTTCTTTTNTACTaTGATAAGAttttgaaCAGGGaagctGACACTTTTGAGAAGTTCCAATCCAGTCGGCCTAACAATTCTTTCTGCTCTCTCTACATTGGCTCTGCAGGCCTAGAGTATTCTGCCATGTACCTCTGTGCTAGCAGTAGCCGGGACAAATCTAGTCAAAACACCTTGTACTTTGGTGCGGGCACCCGACTATCGGTGCTAGAGGATCTGAGAAATGTGACTCCACCCAAGGTCTCCTTGTTTGAGCCATCAAAAGCAGAGATTGCAAACAAACAAAAGGCTACCCTCGTGTGNNNGCCAGGGGNTNTNNNNNNNNNNNNNNNNN	NNNNNNNGNCAAANCCNAGCACCAAAGCTTNTTCTTTTNTACTNTGATAAGANNNNNNNCAGGGNNNNNGACACTTTTGAGAAGTTCCAATCCAGTCGGCCTAACAATTCTTTCTGCTCTCTCTACATTGGCTCTGCAGGCCTAGAGTATTCTGCCATGTACCTCTGTGCTAGCAGTAGCCGGGACAAATCTAGTCAAAACACCTTGTACTTTGGTGCGGGCACCCGACTATCGGTGCTAGAGGATCTGAGAAATGTGACTCCACCCAAGGTCTCCTTGTTTGAGCCATCAAAAGCAGAGATTGCAAACAAACAAAAGGCTACCCTCGTGTGNNNGCCAGGGGNTNTNNNNNNNNNNNNNNNNN
M2	S1P2B2_B1	B1	B	1	NP	Unproductive	16D/DV11 or 16N								Unproductive	17	2-4	1	3	CASSSRDKSSQNTLYF					Low V-REGION identity (79.50%), Stop codon
M2	S1P2B2_B3	B3	B	3	NP	Productive	6-6 or 6D-6	45	CALGNTEGADRLTF			AAGCAGCAGAGGGTTTGAAGCCACATACAATAAAGAAACCACCTCCTTCCACTTGCAGAAAGCCTCAGTGCAAGAGTCAGACTCGGCTGTGTACTACTGTGCTCTGGGTAATACAGAAGGTGCAGATAGACTCACCTTTGGGAAAGGAACTCAGCTGATCATCCAGCCCTACATCCAGAACCCAGA	TACGGCTGGNNNTANNGGAAGCAGCAGAGGGTTTGAAGCCACATACAATAAAGAAACCACCTCCTTCCACTTGCAGAAAGCCTCAGTGCAAGAGTCAGACTCGGCTGTGTACTACTGTGCTCTGGGTAATACAGAAGGTGCAGATAGACTCACCTTTGGGAAAGGAACTCAGCTGATCATCCAGCCCTACATCCAGAACCCAGAACCTGCTGTGTACCAGTTAAAAGNTCCTCGGTCTCAGGACAGCNCNNNNNNNNNNNNN		Productive	17	2-5	2	3	CASSSRGGRDTQYF			NTTGNNNTNTGCAGGNNNCANGNANNNGAAAGNGTNTTATTTTNTNNTCNNAAAANNTNTTGAACNNGNNNNNNGACACTTTTGAGAAGTTCCAATCCNGTCGGCCTAACAATTCTTTNTGCTCTCTcTACATTGGCTcTGCAGGCCTAGAGTATTCTGCCATGTACCTcTGTGcTAGCAGTAgTaGGGGGGGGAGAGACACCCAGTACTTTGGGCCAGGCACTcGGCTCCTCGTGTTAGAGGATCTGAGAAATGTGACTCCACCCAAGGTCTCCTTGTTTGAGCCATCAAAAGCAGAGATTGCAAACAAACAAAAGGCTACCCTCGTGTGCTNGGCCAGGGGNTNNNNNNNNNNNNNNNNNNNNN	NTTGNNNTNTGCAGGNNNCANGNANNNGAAAGNGTNTTATTTTNTNNTCNNAAAANNTNTTGAACNNGNNNNNNGACACTTTTGAGAAGTTCCAATCCNGTCGGCCTAACAATTCTTTNTGCTCTCTNTACATTGGCTNTGCAGGCCTAGAGTATTCTGCCATGTACCTNTGTGNTAGCAGTANTNGGGGGGGGAGAGACACCCAGTACTTTGGGCCAGGCACTNGGCTCCTCGTGTTAGAGGATCTGAGAAATGTGACTCCACCCAAGGTCTCCTTGTTTGAGCCATCAAAAGCAGAGATTGCAAACAAACAAAAGGCTACCCTCGTGTGCTNGGCCAGGGGNTNNNNNNNNNNNNNNNNNNNNN	Low V-REGION identity (70.93%)
M2	S1P2B2_B4	B4	B	4	NP	Unproductive									Productive	17	2-4	1	3	CASSSRDKSSQNTLYF			CACTTTTGAGAAGTTCCAATCCAGTCGGCCTAACAATTCTTTCTGCTCTCTCTACATTGGCTCTGCAGGCCTAGAGTATTCTGCCATGTACCTCTGTGCTAGCAGTAGCCGGGACAAATCTAGTCAAAACACCTTGTACTTTGGTGCGGGCACCCGACTATCGGTGCTAGAGGATCTGAGAAATGTGACTCCACCCAAGGTCTCCTTGTTTGAGCCATCAAAAGCAGAGATTGCAAACAAACAAAAGGCTACCCTC	NTGAANNCANNNNCNANCNNNAAAGNNTNNTCTTTTNTNNTNNGATAAGANNNNNNNCAGGGNNNNNNACACTTTTGAGAAGTTCCAATCCAGTCGGCCTAACAATTCTTTCTGCTCTCTCTACATTGGCTCTGCAGGCCTAGAGTATTCTGCCATGTACCTCTGTGCTAGCAGTAGCCGGGACAAATCTAGTCAAAACACCTTGTACTTTGGTGCGGGCACCCGACTATCGGTGCTAGAGGATCTGAGAAATGTGACTCCACCCAAGGTCTCCTTGTTTGAGCCATCAAAAGCAGAGATTGCAAACAAACAAAAGGCTACCCTCGTGTGCTNGGCCAGGGGNTNNNNNNNNNNTNNNNNNNN
M2	S1P2B2_B5	B5	B	5	NP	Productive	16D/DV11 or 16N	23	CAMRGRNYNQGKLIF			AACTTTCAGAAGCCAAAAAGTTCCATCGGACTCATCATCACCGCCACACAGATTGAGGACTCAGCAGTATATTTCTGTGCTATGAGAGGGCGGAATTATAACCAGGGGAAGCTTATCTTTGGACAGGGAACCAAGTTATCTATCAAGCCCAACATCCAGAACCCAGAAC	NTATTATTCTCNGAACTTTCAGAAGCCAAAAAGTTCCATCGGACTCATCATCACCGCCACACAGATTGAGGACTCAGCAGTATATTTCTGTGCTATGAGAGGGCGGAATTATAACCAGGGGAAGCTTATCTTTGGACAGGGAACCAAGTTATCTATCAAGCCCAACATCCAGAACCCAGAACCTGCTGTGTACCAGTTAAAAGNTCCTCGNTNTCAGGACANNNNNNNNNNNNNNNNNNNNNNNNN		Productive	17	2-4	1	3	CASSSRDKSSQNTLYF			CACTTTTGAGAAGTTCCAATCCAGTCGGCCTAACAATTCTTTCTGCTCTCTCTACATTGGCTCTGCAGGCCTAGAGTATTCTGCCATGTACCTCTGTGCTAGCAGTAGCCGGGACAAATCTAGTCAAAACACCTTGTACTTTGGTGCGGGCACCCGACTATCGGTGCTAGAGGATCTGAGAAATGTGACTCCACCCAAGGTCTCCTTGTTTGAGCCATCAAAAGCAGAGATTGCAAACAAACAAAA	NNNNNNNNGCCAANNNNNNNCANCAAAGNTTNTTCTTTTNTANTATGATAAGANNNNNNNCAGGGNNNNNNNACACTTTTGAGAAGTTCCAATCCAGTCGGCCTAACAATTCTTTCTGCTCTCTCTACATTGGCTCTGCAGGCCTAGAGTATTCTGCCATGTACCTCTGTGCTAGCAGTAGCCGGGACAAATCTAGTCAAAACACCTTGTACTTTGGTGCGGGCACCCGACTATCGGTGCTAGAGGATCTGAGAAATGTGACTCCACCCAAGGTCTCCTTGTTTGAGCCATCAAAAGCAGAGATTGCAAACAAACAAAAGGCTACCCTCGTGTGCTNGGCCAGGGGNTNNNNNNNNNNNNNNNNNNN
M2	S1P2B2_B6	B6	B	6	NP	Productive	10-2	31	CAASDSNNRIFF				NNNNNNNGGAGNNNNNNNTGTCATCAACTGCACTTACACAGATACTGCTTCATCATACTTCCCTTGGTACAAGCAAGAAGCTGGAAAGAGTCTCCACTTTGTGATAGACATTCGTTCAAATGTGGACAGAAAACAGAGCCAAAGACTTATAGTTTTGTTGGATAAGAAAGCCAAACGATTCTCCCTGCACATCACAGCCACACAGCCTGAAGATTCAGCCATCTACTTCTGTGCAGCAAGCGATAGCAATAACAGAATCTTCTTTGGTGATGGGACGCAGCTGGTGGTGAAGCCCAACATCCAGAACCCAGAACCTGCTGTGTACCAGTTAAAAGNTCCTCGNTNTCAGGACANCNNNNNNNNNNNNNNNN		Double	4 and 19									Double
M2	S1P2B2_B7	B7	B	7	NP	Productive	7D-6 or 7N-6	7	CAVLDYSNNRLTL			CACTTTCAGCAACAGTGCTTCTCAGTCCATCTGGTGGTACCAACAGCATCCTGGGAAAGGCCCCGAAGCACTAATATCCATATTCTCTAATGGCAACAAGAAAGAAGGCAGATTGACAGTTTACCTCAATAGAGCCAGCCTGCATGTTTCCCTGCACATCAGAGACTCCCAGCCCAGTGACTCTGCCGTCTACCTCTGTGCAGTCCTTGACTACAGCAACAACAGACTTACTTTGGGGAAGGGAACCCAGGTGGTGGTGTTACCAAACATCCAGAACCCAGA	NNNNNNGGCNTNNNNTCAACTGCACTTTCAGCAACAGTGCTTCTCAGTCCATCTGGTGGTACCAACAGCATCCTGGGAAAGGCCCCGAAGCACTAATATCCATATTCTCTAATGGCAACAAGAAAGAAGGCAGATTGACAGTTTACCTCAATAGAGCCAGCCTGCATGTTTCCCTGCACATCAGAGACTCCCAGCCCAGTGACTCTGCCGTCTACCTCTGTGCAGTCCTTGACTACAGCAACAACAGACTTACTTTGGGGAAGGGAACCCAGGTGGTGGTGTTACCAAACATCCAGAACCCAGAACCTGCTGTGTACCAGTTAAAAGNTCCTCGNTNTCAGGACANNNNNNNNNNNNNNNNNNNNN		Productive	2	1-6	1	3	CASSQDKRNSHNSPLYF			NNNNNCAANCNGACTGCCTCAAGTCGCTTCCAACCTCAAAGTTCAAAGAAAAACCATTTAGACCTTCAGANNNNNNNCAATNNNGNNGCNNCATGTNGCTTCCAACNTCAAAGTTNAAAGAAAAACCANTNNGACNTTCAGATNNCANCTCTAAAGCNTGATGANTNGNCCACATACTTNTGtGCCAGCAGcCAAGACAAGAGGAAtTcccATAATTcGccccTtTAcTtTGcGGCAGGCACccggctCAgaacGACAGAGGATCTGAGAAATGTGACTCCACCCAAGGTCTCCTTGTTTGAGCCATCAAAAGCAGAGATTGCAAACAAACAAAAGGCTACCCTCGTGTGCTNGGCCAGGGGNNNNNNNNNNNNNNNNNNN	NNNNNCAANCNGACTGCCTCAAGTCGCTTCCAACCTCAAAGTTCAAAGAAAAACCATTTAGACCTTCAGANNNNNNNCAATNNNGNNGCNNCATGTNGCTTCCAACNTCAAAGTTNAAAGAAAAACCANTNNGACNTTCAGATNNCANCTCTAAAGCNTGATGANTNGNCCACATACTTNTGNGCCAGCAGNCAAGACAAGAGGAANTNNNATAATTNGNNNNTNTANTNTGNGGCAGGCACNNNNNNCANNNNGACAGAGGATCTGAGAAATGTGACTCCACCCAAGGTCTCCTTGTTTGAGCCATCAAAAGCAGAGATTGCAAACAAACAAAAGGCTACCCTCGTGTGCTNGGCCAGGGGNNNNNNNNNNNNNNNNNNN	Low V-REGION identity (57.30%), changes in CD3R region
M2	S1P2B2_B8	B8	B	8	NP	Productive	12D-2	22	CALRSASSGSWQLIF			CTATCAGAGTACTTACTCACCTTTCCTTTTCTGGTATGTGCAACATCTCAACGAAGCCCCTAAGCTACTTTTGAAGAGCTTCACAGACAACAAGAGGCCCGAGCACCAAGGGTTCCACGCCACTCTCCATAAGAGCAGCAGCTCCTTCCATCTGCAGAAGTCCTCAGCGCAGCTGTCAGACTCTGCCCTGTACTACTGTGCTTTGAGGTCCGCATCTTCTGGCAGCTGGCAACTCATCTTTGGATCTGGAACCCAACTGACAGTTATGCCTGACATCCAGAACCCAGAA	TGCTGAACTNNACCTATCAGAGTACTTACTCACCTTTCCTTTTCTGGTATGTGCAACATCTCAACGAAGCCCCTAAGCTACTTTTGAAGAGCTTCACAGACAACAAGAGGCCCGAGCACCAAGGGTTCCACGCCACTCTCCATAAGAGCAGCAGCTCCTTCCATCTGCAGAAGTCCTCAGCGCAGCTGTCAGACTCTGCCCTGTACTACTGTGCTTTGAGGTCCGCATCTTCTGGCAGCTGGCAACTCATCTTTGGATCTGGAACCCAACTGACAGTTATGCCTGACATCCAGAACCCAGAACCTGCTGTGNTACCAGTTAAANAGNTCCTCGGTCTCAGGACAGCNCNNNNNNNNNNNNNNNNNNNNN		Productive	5	2-7	1	2	CASSQEGSYEQYF			TCTACAATCTTAAACAGTTGATTCGAAATGAGACGGTGCCCAGTCGTTTTATACCTGAATGCCCAGACAGCTCCAAGCTACTTTTACATATATCTGCCGTGGATCCAGAAGACTCAGCTGTCTATTTTTGTGCCAGCAGCCAAGAGGGATCCTATGAACAGTACTTCGGTCCCGGCACCAGGCTCACGGTTTTAGAGGATCTGAGAAATGTGACTCCACCCAAGGTCTCCTTGTTTGAGC	TTTCTCTACAATCTTAAACAGTTGATTCGAAATGAGACGGTGCCCAGTCGTTTTATACCTGAATGCCCAGACAGCTCCAAGCTACTTTTACATATATCTGCCGTGGATCCAGAAGACTCAGCTGTCTATTTTTGTGCCAGCAGCCAAGAGGGATCCTATGAACAGTACTTCGGTCCCGGCACCAGGCTCACGGTTTTAGAGGATCTGAGAAATGTGACTCCACCCAAGGTCTCCTTGTTTGAGCCNTCAAAAGCAGAGATTGCAAACAAACAAAAGGCTACCCTCGTGTGCTNGGCCAGGGG
M2	S1P2B2_B9	B9	B	9	NP	Productive	10	31	CAASDSNNRIFF			NTNNNGGAGNNNGCGCNGTCATCAACTGCACTTACACAGATACTGCTTCATCATACTTCCCTTGGTACAAGCAAGAAGCTGGAAAGAGTCTCCACTTTGTGATAGACATTCGTTCAAATGTGGACAGAAAACAGAGCCAAAGACTTATAGTTTTGTTGGATAAGAAAGCCAAACGATTCTCCCTGCACATCACANNTNNACAGCCTGAAGATTCAGCCATCTANTTCTGTGCAGCAAGCGATAGCAATAACAGAATcTTCTTTGGTGATGGGACGCAGCTGGTGGTGAAGCCCAACATCCAGAACCCAGAACCTGCTGTGTACCAGTTAAAAGaTCCTCGgTCTCAGGACAGCNNNNNNNNNNNNNNNN	NTNNNGGAGNNNGCGCNGTCATCAACTGCACTTACACAGATACTGCTTCATCATACTTCCCTTGGTACAAGCAAGAAGCTGGAAAGAGTCTCCACTTTGTGATAGACATTCGTTCAAATGTGGACAGAAAACAGAGCCAAAGACTTATAGTTTTGTTGGATAAGAAAGCCAAACGATTCTCCCTGCACATCACANNTNNACAGCCTGAAGATTCAGCCATCTANTTCTGTGCAGCAAGCGATAGCAATAACAGAATNTTCTTTGGTGATGGGACGCAGCTGGTGGTGAAGCCCAACATCCAGAACCCAGAACCTGCTGTGTACCAGTTAAAAGNTCCTCGNTCTCAGGACAGCNNNNNNNNNNNNNNNN		Double										2nd-CYS 104 not identified
M2	S1P2B2_B10	B10	B	10	PA	Not detected									Unproductive					Unidentified CDR3				TGATNTNGGNNCAGATGGTGACCCTCAATTGTGACCCAGTTTCTAATCACCTATATTTTTATTGGTATAAACAGATTTTAGGACAGCAGATGGAGTTTCNNNNNNANNNNNCANTNNNAANNTCATGGAGAANTNTAAATTNNNNNNNGATCAGTTNTCAGTNGAAAGNNNANNNGGTTCNTANTTCNNTNNNNNAATNCAANCCACNNCTNNGGAGGANTTAGNGGNGTATTTNTNNNNNNGCAGCCNGACAGGGACCGGGANNGGNGNACNTATGAACANTNNNTCGGTCCNGGCACCAGGCTCACGGTNTTAGAGGATCTGAGAAATGTGACTCCACCCAAGGTCTCCTTGTTTGAGCCATCAAAAGCAGAGATTGCAAACAAACAAAAGGCTACC…	Low V-REGION identity (48.54%); 2nd-CYS 104 not identified
M2	S1P2B2_C1	C1	C	1	NP	Productive	16D/DV11	38	CAMRESVGDNSKLIW			GAACTTTCAGAAGCCAAAAAGTTCCATCGGACTCATCATCACTGCCACACAGATTGAGGACTCAGCAGTATATTTCTGTGCTATGAGAGAGAGTGTTGGTGACAACAGTAAGCTGATTTGGGGCTTGGGGACAAGTCTGGTAGTAAATCCAAACATCCAGAACCCAGAACCT	NTATTATTCTCTGAACTTTCAGAAGCCAAAAAGTTCCATCGGACTCATCATCACTGCCACACAGATTGAGGACTCAGCAGTATATTTCTGTGCTATGAGAGAGAGTGTTGGTGACAACAGTAAGCTGATTTGGGGCTTGGGGACAAGTCTGGTAGTAAATCCAAACATCCAGAACCCAGAACCTGCTGTGTACCAGTTAAAAGNNCCTCGGTNTCAGGACANCNCCNNNNNNNNNNNNNNNNNNNTT		Productive	13-1	2-2	2	1	CASKGGANTGQLYF			GACACTGGGCATGGGCTGAGGCTGATCCATTACTCATATGGTGCTGGCAACCTTCAAATAGGAGATGTCCCTGATGGGTACAAGGCCACCAGAACAACGCAAGAAGACTTCTTCCTCCTGCTGGAATTGGCTTCTCCCTCTCAGACATCTTTGTACTTCTGTGCCAGCAAGGGGGGGGCGAACACCGGGCAGCTCTACTTTGGTGAAGGCTCAAAGCTGACAGTGCTGGAGGATCTGAGAAATGTGACTCCACCCAAGGTCTCCTTGTTTGAGCCATCAAAAGCAGAGATTGCAAACAAACAAAAG	NNTNCNCTTGNCCNNTCACCCACCAGNTNAGCTNNNTGTGNTNANGNAAGAAGCCNNNNCNNNNNNNNNGAGGTNNNNNTTTNNCNNNNGCNATNNNGCNNTGNGGNNNNAANNAGAGACCNNGGGGANNNNCANTNNNNAGANCNNCNAGCACTNTTAGNNNGAGCNTTNNNNAANGNANAGCTGCCCGNTNTTNNCCCNCCCNNTGCNGGCANNNANGTANNNNNANNNTTNNNNNGAGAAGCCANNTNNNNCNGGAGAAGAANNNTTNTNNGNNNNNNNCNCNNNNNNNCCTNGANNCNNNNNNNCANTAACAGGAGGNNNNNNANCNNNNTNNNGNNTNCNNNTTANTNNNCACANNNNNNNTNCTNGNNNNNNNAGGACACTGGGCATGGGCTG…
M2	S1P2B2_C2	C2	C	2	NP	Unproductive									Productive	17	2-4	1	3	CASSSRDKSSQNTLYF				TNNNNNNNCAANNCNNNNNNCNANNNNNTGNTTTTGTNTNATNTGATAAGNTTTTGAACAGGGNNNNNNACACTTTTGAGAAGTTCCAATCCAGTCGGCCTAACAATTCTTTNTGCTCTCTNTACATTGGCTCTGCAGGCCTAGAGTATTCTGCCATGTACCTCTGTGCTAGCAGTAGCCGGGACAAATCTAGTCAAAACACCTTGTACTTTGGTGCGGGCACCCGACTATCGGTGCTAGAGGATCTGAGAAATGTGACTCCACCCAAGGTCTCCTTGTTTGAGCCATCAAAAGCAGAGATTGCAAACAAACAAAAGGCTACCCTCGTGTGCTNGGCCAGGGGNTNNNNNNNNNNNNNNNNNN	Low V-REGION identity (76.05%)
M2	S1P2B2_C3	C3	C	3	NP	Productive	10-2	31	CAASDSNNRIFF				NNNNNGGGNGNNNNNNNTGTCATCAACTGCACTTACACAGATACTGCTTCATCATACTTCCCTTGGTACAAGCAAGAAGCTGGAAAGAGTCTCCACTTTGTGATAGACATTCGTTCAAATGTGGACAGAAAACAGAGCCAAAGACTTATAGTTTTGTTGGATAAGAAAGCCAAACGATTCTCCCTGCACATCACAGCCACACAGCCTGAAGATTCAGCCATCTACTTCTGTGCAGCAAGCGATAGCAATAACAGAATCTTCTTTGGTGATGGGACGCAGCTGGTGGTGAAGCCCAACATCCAGAACCCAGAACCTGCTGTGTACCAGTTAAAAGNTCCTCGGTCTCAGGACAGCNCNNNNNNNNNNNNNN		Double									NCAGGNNGNNNNNGAAGTGTCTTTCAATTGTAAGCAAACTCTGGGCCACGATACTATGTANTGGTGNNNNCCNNNNANNNNCNNNGAANGGANNGAGANTGATNTNNTANNCNANAANNGAAANCNATNTTAAAAAANNNGATCCATNNNANGNNTNNGNTNNNTCTNGAGAGAAGANNTNNTNNNNNNNTNNCANNNNNNNNTNNNNCNNGANNNNNNNNNNGNCNNNTNNNNTNNNNNNCNNCNGGGNNCNNGNNNNAACNCNNNNTACTTNGGTGCGGGCACCNGNCNNTCGGTGTTAGAGGATCTGAGAAATGTGACTCCACCCAAGGTCTCCTTGTTTGAGCCATCAAAAGCAGAGATTGCAAACAAACAAAAGGCTACCCTCGTGTGCTNGGC…	double
M2	S1P2B2_C4	C4	C	4	NP	Productive	3-3	39	CAVRGNAGAKLTF			TCCGGGAGGGAGACAGTGCCGTTATCACCTGCACCTACACAGACCCTAACAGTTATTACTTCTTCTGGTACAAGCAAGAGCCGGGGGCAAGTCTTCAGTTGCTTATGAAGGTTTTCTCAAGTACGGAAATAAACGAAGGACAAGGATTCACTGTCCTACTGAACAAGAAAGACAAACGACTCTCTCTGAACCTCACAGCTGCCCATCCTGGGGACTCAGCCGCGTACTTCTGCGCAGTCAGGGGGAATGCAGGTGCCAAGCTCACATTCGGAGGGGGAACAAGGTTAACGGTCAGACCCGACATCCAGAACCCAG	NTGCCCTCCNNNNCNNGAGTGTCCGGGAGGGAGACAGTGCCGTTATCACCTGCACCTACACAGACCCTAACAGTTATTACTTCTTCTGGTACAAGCAAGAGCCGGGGGCAAGTCTTCAGTTGCTTATGAAGGTTTTCTCAAGTACGGAAATAAACGAAGGACAAGGATTCACTGTCCTACTGAACAAGAAAGACAAACGACTCTCTCTGAACCTCACAGCTGCCCATCCTGGGGACTCAGCCGCGTACTTCTGCGCAGTCAGGGGGAATGCAGGTGCCAAGCTCACATTCGGAGGGGGAACAAGGTTAACGGTCAGACCCGACATCCAGAACCCAGAACCTGCTGTGTACCAGTTAAAAGNTCCTCGGTCTCAGGACANNNNNNNNNNNNNNNNNNNN		Productive	5	2-7	2	2	CASSQDLGGRYEQYF			CTCTACAATCTTAAACAGTTGATTCGAAATGAGACGGTGCCCAGTCGTTTTATACCTGAATGCCCAGACAGCTCCAAGCTACTTTTACATATATCTGCCGTGGATCCAGAAGACTCAGCTGTCTATTTTTGTGCCAGCAGCCAAGATCTGGGGGGGCGCTATGAACAGTACTTCGGTCCCGGCACCAGGCTCACGGTTTTAGAGGATCTGAGAAATGTGACTCCACCCAAGGTCTCCTTGTTTGAGCCATCAAAAGCAGAGATTGCAAACAAACAAAA	NTGCCAGAGGNNNNNNTTCTCTACAATCTTAAACAGTTGATTCGAAATGAGACGGTGCCCAGTCGTTTTATACCTGAATGCCCAGACAGCTCCAAGCTACTTTTACATATATCTGCCGTGGATCCAGAAGACTCAGCTGTCTATTTTTGTGCCAGCAGCCAAGATCTGGGGGGGCGCTATGAACAGTACTTCGGTCCCGGCACCAGGCTCACGGTTTTAGAGGATCTGAGAAATGTGACTCCACCCAAGGTCTCCTTGTTTGAGCCATCAAAAGCAGAGATTGCAAACAAACAAAAGGCTACCCTCGTGTGCTNGGCCAGGGGNTNNNNNNNNNNNNNNNNNNNN
M2	S1P2B2_C5	C5	C	5	NP	Productive	10-2	31	CAASDSNNRIFF				NNNNGGGNGNNNNNNNNTGTCATCAACTGCACTTACACAGATACTGCTTCATCATACTTCCCTTGGTACAAGCAAGAAGCTGGAAAGAGTCTCCACTTTGTGATAGACATTCGTTCAAATGTGGACAGAAAACAGAGCCAAAGACTTATAGTTTTGTTGGATAAGAAAGCCAAACGATTCTCCCTGCACATCACAGCCACACAGCCTGAAGATTCAGCCATCTACTTCTGTGCAGCAAGCGATAGCAATAACAGAATCTTCTTTGGTGATGGGACGCAGCTGGTGGTGAAGCCCAACATCCAGAACCCAGAACCTGCTGTGTACCAGTTAAAAGNTCCTCGGTCTCAGGACANCACNNNNNNNNNNNNNNN		Productive*									TCAGGNNNNNNNGAAGTGTCTTTCAATTGTAAGCAAACTCTGGGCCACGATACTATGTNNNGNTGGNNCCNNNNNNNNNTCAGGGAAAGGANNGAGANTGATNTANTANNCAATAANNGAAAACNATNTTCAAAAAGNNGATCCATNNGANGGNTNNGNTGNGTNTNGAGAGAAGAAGTCATNTTTTTNTNTCANTNNGACATNTNCCCAGAAGANNNNNATGGCCGTTTTTNTNNNNNCCAGCCGGGNNNNNNGTCANAACNCNNNNTACTTTGGTGCGGGCACCNGACNATCGGTGNTAGAGGATCTGAGAAATGTGACTCCACCCAAGGTCTCCTTGTTTGAGCCATCAAAAGCAGAGATTGCAAACAAACAAAAGGCTACCCTCGTGTGCTGGCC…	Low V-REGION identity (56.72%); 2nd-CYS 104 not identified:
M2	S1P2B2_C6	C6	C	6	NP	Productive	7-6	56	CAAPGATGGNNKLTF			CAGCAGAGCCCAGAATCCCTCATTGTCCCAGAGGGAGCCATGGTCTCCCTCAACTGCAGTTTCAGCGACAGTGCTTCTCAGTCCATCTGGTGGTACCAACAGCATCCTGGGAAAGGCCCCAAAGCACTAATATCCATCTTCTcTAATGGCAACAAGAAAGAAGGCAGATTGACAGTTTACCTCAATAGAGCCAGCCTGCATGTTTCCCTGCACATCAAAGACTCCCAGCCCAGTGACTCCGCTGTCTACCTCTGTGCAGCGCCGGGGGCTACTGGAGGCAATAATAAGCTGACTTTTGGTCAAGGAACCGTTCTGAGTGTTATACCAGACATCCAGAACCCAGAACCT	NTANNNGGTGCAGCAGAGCCCAGAATCCCTCATTGTCCCAGAGGGAGCCATGGTCTCCCTCAACTGCAGTTTCAGCGACAGTGCTTCTCAGTCCATCTGGTGGTACCAACAGCATCCTGGGAAAGGCCCCAAAGCACTAATATCCATCTTCTNTAATGGCAACAAGAAAGAAGGCAGATTGACAGTTTACCTCAATAGAGCCAGCCTGCATGTTTCCCTGCACATCAAAGACTCCCAGCCCAGTGACTCCGCTGTCTACCTCTGTGCAGCGCCGGGGGCTACTGGAGGCAATAATAAGCTGACTTTTGGTCAAGGAACCGTTCTGAGTGTTATACCAGACATCCAGAACCCAGAACCTGCTGNNTCNCNNNNNNAAGNNNNTCGGNNTCNNNNNNNNNN…		Productive	1	1-6	1	3	CTCSADRRNSYNSPLYF			GGTATCAGCAGGATCTCCAAAAGCAACTACAGTGGCTGTTCACTCTGCGGAGTCCTGGGGACAAAGAGGTCAAATCTCTTCCCGGTGCTGATTACCTGGCCACACGGGTCACTGATACGGAGCTGAGGCTGCAAGTGGCCAACATGAGCCAGGGCAGAACCTTGTACTGCACCTGCAGTGCAGATCGCAGAAATTCCTATAATTCGCCCCTCTACTTTGCGGCAGGCACCCGGCTCACTGTGACAGAGGATCTGAGAAATGTGACTCCACCCAAGGTCTCCTTGTTTGAGCCATCAAAAGCAGAGATTGCAAACAAACAAAAGGCT	NTNTNTNCCNNNNNNNNCTGGTATCAGCAGGATCTCCAAAAGCAACTACAGTGGCTGTTCACTCTGCGGAGTCCTGGGGACAAAGAGGTCAAATCTCTTCCCGGTGCTGATTACCTGGCCACACGGGTCACTGATACGGAGCTGAGGCTGCAAGTGGCCAACATGAGCCAGGGCAGAACCTTGTACTGCACCTGCAGTGCAGATCGCAGAAATTCCTATAATTCGCCCCTCTACTTTGCGGCAGGCACCCGGCTCACTGTGACAGAGGATCTGAGAAATGTGACTCCACCCAAGGTCTCCTTGTTTGAGCCATCAAAAGCAGAGATTGCAAACAAACAAAAGGCTACCCTCGTGTGCTNGGCCAGGGGNTNTNNNNNNNNNNNNNNNN
M2	S1P2B2_C7	C7	C	7	NP	Double	12D-3 and							Out of frame junction	Productive*	13-3	2-5	2	2	Unidentified CDR3				TNTCNNGNNNNNNNNNNGACNNNGGGCATGGGNTGAGGNTGATNCATTANTNATANGTCGNTGACAGCANGGAGAAAGGAGATATCCNTGANGGGTACAAGGCCTCCAGACCAAGCCAAGAGAATTTNTNTNTCATTNNGGAGTNGGNTTNCCTTTCTCAGACAGNNGTNTANTTNTGTGCCAGCAGNGANNTGGGGGGGNGANGNCANGACANNCAGTATTTTGGGCCAGGCACTCGGCTCNTNGTGTTAGAGGATCTGAGAAATGTGACTCCACCCAAGGTCTCCTTGTTTGAGCCATCAAAAGCAGAGATTGCAAACAAACAAAAGGCTACCCTCGTGTGCTNGGCCAGGGGNTNNNNNNNNNNNNNNNNNN
M2	S1P2B2_C8	C8	C	8	NP	Productive	10	31	CAASDSNNRIFF			TCATCAACTGCACTTACACAGATACTGCTTCATCATACTTCCCTTGGTACAAGCAAGAAGCTGGAAAGAGTCTCCACTTTGTGATAGACATTCGTTCAAATGTGGACAGAAAACAGAGCCAAAGACTTATAGTTTTGTTGGATAAGAAAGCCAAACGATTCTCCCTGCACATCACAGCCACACAGCCTGAAGATTCAGCCATCTACTTCTGTGCAGCAAGCGATAGCAATAACAGAATCTTCTTTGGTGATGGGACGCAGCTGGTGGTGAAGCCCAACATCCAGAACCCAGAACCTGCTG	TGTCATCAACTGCACTTACACAGATACTGCTTCATCATACTTCCCTTGGTACAAGCAAGAAGCTGGAAAGAGTCTCCACTTTGTGATAGACATTCGTTCAAATGTGGACAGAAAACAGAGCCAAAGACTTATAGTTTTGTTGGATAAGAAAGCCAAACGATTCTCCCTGCACATCACAGCCACACAGCCTGAAGATTCAGCCATCTACTTCTGTGCAGCAAGCGATAGCAATAACAGAATCTTCTTTGGTGATGGGACGCAGCTGGTGGTGAAGCCCAACATCCAGAACCCAGAACCTGCTGTGTACCAGTTAAAAGNTCCTCGNTNTCAGNACANCNCNNNNNNNNNNNNNNN		Productive	19	2-4	1	3	CASRDLSQNTLYF			CAGGGAAAGGATTGAGACTGATcTACTATTCAATAACTGAAAACGATCTTCAAAAAGGCGATCTATcTGAAGGCTaTGATGCGTCTcGAGAGAAGAAGTCATCTTTTTCTCTCACTGTGACATCTGCCCAGAAGAACGAGATGGCCGTTTTTCTCTGTGCCAGCCGGGACtTTAGTCAAAACACCTTGTACTTTGGTGCGGGCACCCGACTATCGGTGCTAGAGGATCTGAGA	NCAGGTGGGAAATGAAGTGTCTTTCAATTGTAAGCAAACTCTGGGCCACGATACTATNTTNTNTTNGNNNCCNNNNCNNNNTCAGGGAAAGGATTGAGACTGATNTACTATTCAATAACTGAAAACGATCTTCAAAAAGGCGATCTATNTGAAGGCTNTGATGCGTCTNGAGAGAAGAAGTCATCTTTTTCTCTCACTGTGACATCTGCCCAGAAGAACGAGATGGCCGTTTTTCTCTGTGCCAGCCGGGACNTTAGTCAAAACACCTTGTACTTTGGTGCGGGCACCCGACTATCGGTGCTAGAGGATCTGAGAAATGTGACTCCACCCAAGGTCTCCTTGTTTGAGCCATCAAAAGCAGAGATTGCAAACAAACAAAAGGCTACCCTCGTGTGCTNG…
M2	S1P2B2_C9	C9	C	9	NP	Productive	10	31	CAASDSNNRIFF				NNNNNNNGGNNNNNNNNNTGTCATCAACTGCACTTACACAGATACTGCTTCATCATACTTCCCTTGGTACAAGCAAGAAGCTGGAAAGAGTCTCCACTTTGTGATAGACATTCGTTCAAATGTGGACAGAAAACAGAGCCAAAGACTTATAGTTTTGTTGGATAAGAAAGCCAAACGATTCTCCCTGCACATCACANCCACACAGCCTGAAGATTCAGCCATCTACTTCTGTGCAGCAAGCGATAGCAATAACAGAATCTTCTTTGGTGATGGGACGCAGCTGGTGGTGAAGCCCAACATCCAGAACCCAGAACCTGCTGTGTACCAGTTAAAAGNTCCTCGGTCTCAGGACAGCNCCNNNNNNNNNNNNNNN		Productive*	19	2-4	1	3	Unidentified CDR3				NTTNNTCAGGTNNNNAATGAAGTGTCTTTCAATTGTAAGCAAACTCTGGGCCACGATACTANNNNNNNNTTGNNNCNNNNCGGNTTNNAGGAAANGGANGAGNATGATTTNNTNNNNNANNAANNAAAACNATTTTNAAAAAAGNNNTNNATTNNAANGNTNNNNTNNNTCTNGAGAGAAGAAGTCATNTTTTTCTNTCANTGNGACATNNGCCCAGAAGANNNNNATGGCCGTTTTTCTNTGNNCCAGCCGGGNNNNNNGTCAAAACNCNNNNTACTTTGGTGCGGGCACCCGACNATCGGTGCTAGAGGATCTGAGAAATGTGACTCCACCCAAGGTCTCCTTGTTTGAGCCATCAAAAGCAGAGATTGCAAACAAACAAAAGGCTACCCTCGTGTG…	Low V-REGION identity (52.67%)
M2	S1P2B2_C10	C10	C	10	PA	Double									Double	4 and				Unidentified CDR3				TCAGGTGGGAAATGAAGTGTCTTTCAATTGTAAGCAAACTCTGGGCCACGATACTATGTATTGGTACAAGCAAGACTCTAAGAAATTGCNNNNNNCNGNGNTNNGTNCNNNNANAATCNNNNCCNNNTNATNGAAACNNNTNCANGGNNCNTNTCNCNTCNNTNNTNNNNNNNNNNNCNTNCNATNTNNGNNTCAANTNNTNNGANCNNNNNNNCTNNGNNTNNNNTNTNTGTNCCAGCANNNNNNNNNNNGGNNNTNNNNACNCNCNGTACTTTGGTGCGGGCACCNGNCTNTCGGTGTTAGAGGATCTGAGAAATGTGACTCCACCCAAGGTCTCCTTGTTTGAGCCATCAAAAGCAGAGATTGCAAACAAACAAAAGGCTACCCTCGTGTGCTNGG…
M2	S1P2B2_D1	D1	D	1	PA	Productive	6D-4	34	CALVPSNTNKVVF			GCTCCTTCTGAAAGTCACAACTGCCAACAACAAGGGAATCAGCAGAGGCTTTGAAGCTACATATGACAAAGGGACCACCTCCTTCCACTTACAGAAAGCCTCAGTGCAGGAGTCAGACTCAGCCGTGTACTTCTGTGCTCTGGTTCCCTCCAATACCAACAAAGTCGTCTTTGGAACAGGGACCAGATTACAAGTATTACCAAACATCCAGAACCCAGAACCTGCTGTGTACCAGT	GAAGNNCCACAGCTCCTTCTGAAAGTCACAACTGCCAACAACAAGGGAATCAGCAGAGGCTTTGAAGCTACATATGACAAAGGGACCACCTCCTTCCACTTACAGAAAGCCTCAGTGCAGGAGTCAGACTCAGCCGTGTACTTCTGTGCTCTGGTTCCCTCCAATACCAACAAAGTCGTCTTTGGAACAGGGACCAGATTACAAGTATTACCAAACATCCAGAACCCAGAACCTGCTGTGTACCAGTTAAAAGNTCCTCGGTNTCAGGACAGCNNNNNNNNNNNNNNNNNNNN		Productive	29	1-1	1	1	CASMGTEVFF			CAAGACCCTGGTCTGGGGCTACAGCTGATTTATATcTCaTACGATGTTGATAGTAACAGCGAAGGAGACATCCCTAAAGGATACAGGGTCTCACGGAAGAAGCGGGAGCATTTCTCCCTGATTcTGGATTCTGcTAAAACAAACCAGACATCTGTGTACTTCTGTGCTAGCATGGGCACAGAAGTcTTCTTTGGTAAAGGAACCAGACTCACAGTTGTAGAGGATCTGAGAAATGTGACTCCACCCAAGGTCTCCTTGTTTGAGCCATCAAAAGCAGAGATTGCAAACAAACAAAAGGCTACCCT	NTNNNNNACTGGNNNNNNCAAGACCCTGGTCTGGGGCTACAGCTGATTTATATCTCATACGATGTTGATAGTNNNNTNTANNNNNNTGNCAAGACCCTGGTCTGGGGCTACAGCTGATTTATATNTCNTACGATGTTGATAGTAACAGCGAAGGAGACATCCCTAAAGGATACAGGGTCTCACGGAAGAAGCGGGAGCATTTCTCCCTGATTNTGGATTCTGNTAAAACAAACCAGACATCTGTGTACTTCTGTGCTAGCATGGGCACAGAAGTNTTCTTTGGTAAAGGAACCAGACTCACAGTTGTAGAGGATCTGAGAAATGTGACTCCACCCAAGGTCTCCTTGTTTGAGCCATCAAAAGCAGAGATTGCAAACAAACAAAAGGCTACCCTCGTGT…
M2	S1P2B2_D2	D2	D	2	PA	Double	12-3 and 6-1 or 6-2					cagaggttttgaagctatcT		Double	Productive	12-2	2-3	2	3	CASSLVVWGGEGAETLYF				TCCAGCNNNNNNTCAGTCCAACAGTTTGATGACTATCACTCTGAGATGAACATGAGTGCCTTGGAGCTAGAGGACTCTGCCGTGTACTTCTGTGCCAGCTCTCTCGTAGTCTGGGGGGGCGAAGGTGCAGAAACGCTGTATTTTGGCTCAGGAACCAGACTGACTGTTCTCGAGGATCTGAGAAATGTGACTCCACCCAAGGTCTCCTTGTTTGAGCCATCAAAAGCAGAGATTGCAAACAAACAAAAGGCTACCCTCGTGTGCTNGGNCAGGGGNTNNNCNNNNNNNNNNNNNNNN
M2	S1P2B2_D3	D3	D	3	PA	Productive	12D-2	34	CAESDGNTNKVVF			ACATcTCAacGAAGCcccTaAgctacTTttGAAGAGcTTCACAGAcaACAAGAGGCccGAGCacCAaGGgtTcCaCgcCACTCTCcATAAGAGCAGCAGCTCcttccaTctGCAGAAGTccTcAGCGCAGcTGTCAGTcTctgCCcTGTAcTAcTGTGcTttGAGtGATGgCAATACCAACAAAGTCGTCTTTGGAACAGGGACCAGATTACAAGTATTACCAAACATCCAGAACCCAGAACCTGCTGTGTACCAGTTAAAA	NNTGNTGANNNNCNCNTNTNNGANTANNNNNTCNCNTNNNNTTTTNNNGTATGNNNNACATNTCANNGAAGCNNNTNANNNNNTTNNGAAGAGNTTCACAGANNACAAGAGGCNNGAGCNNCANGGNNTNCNCNNCACTCTCNATAAGAGCAGCAGCTCNNNNNNTNNGCAGAAGTNNTNAGCGCAGNTGTCAGTNTNNNCCNTGTANTANTGTGNTNNGAGNGATGNCAATACCAACAAAGTCGTCTTTGGAACAGGGACCAGATTACAAGTATTACCAAACATCCAGAACCCAGAACCTGCTGTGTACCAGTTAAAAGNTCCTCGGTNTCAGGACAGCNNNNNNNNNTNNNNNNNNN		Productive	3	2-3	2	3	CASSPDWGFSAETLYF			TTTTTATTGGTATAAACAGATTTTAGGACAGCAGATGGAGTTTCTGGTTAATTTCTACAATGGTAAAGTCATGGAGAAGTCTAAACTGTTTAAGGATCAGTTTTCAGTTGAAAGACCAGATGGTTCATATTTCACTCTGAAAATCCAACCCACAGCACTGGAGGACTCAGCTGTGTACTTCTGTGCCAGCAGCCCAGACTGGGGGTTTAGTGCAGAAACGCTGTATTTTGGCTCAGGAACCAGACTGACTGTTCTCGAGGATCTGAGAAATGTGACTCCACCCAAGGTCTCCTTGTTTGAGCCATCAAAAGCAGAGATTGCAAACAAACAAAA	TTNATNNNGGGGNNNNNNNGTGACCCTCAATTGTGACCCAGTTTCTAATCACCTATATTTTTATTGGTATAAACAGATTTTAGGACAGCAGATGGAGTTTCTGGTTAATTTCTACAATGGTAAAGTCATGGAGAAGTCTAAACTGTTTAAGGATCAGTTTTCAGTTGAAAGACCAGATGGTTCATATTTCACTCTGAAAATCCAACCCACAGCACTGGAGGACTCAGCTGTGTACTTCTGTGCCAGCAGCCCAGACTGGGGGTTTAGTGCAGAAACGCTGTATTTTGGCTCAGGAACCAGACTGACTGTTCTCGAGGATCTGAGAAATGTGACTCCACCCAAGGTCTCCTTGTTTGAGCCATCAAAAGCAGAGATTGCAAACAAACAAAAGGCTACCCT…
M2	S1P2B2_D4	D4	D	4	NP	Productive	10-2	31	CAASDSNNRIFF				NNNNNGGGAGNNNNNNNTGTCATCAACTGCACTTACACAGATACTGCTTCATCATACTTCCCTTGGTACAAGCAAGAAGCTGGAAAGAGTCTCCACTTTGTGATAGACATTCGTTCAAATGTGGACAGAAAACAGAGCCAAAGACTTATAGTTTTGTTGGATAAGAAAGCCAAACGATTCTCCCTGCACATCACANNCACACAGCCTGAAGATTCAGCCATCTACTTCTGTGCAGCAAGCGATAGCAATAACAGAATCTTCTTTGGTGATGGGACGCAGCTGGTGGTGAAGCCCAACATCCAGAACCCAGAACCTGCTGTGTACCAGTTAAAAGNTCCTCGNTCTCAGGACANCNNNNNNNNNNNNNNNNN		Double
M2	S1P2B2_D5	D5	D	5	NP	Productive	13-4/DV7	47	CAPNYANKMIF				TTGCAGTGGTTTTACCAACGTCCTGGGGGAAGCCTCGTCAGCCTGTTGTCCAATCCTTCTGGGACAAAGCACACTGGAAGACTGACATCCACCACAGTCACTAAAGAACGTCGCGGCTCTTTGCACATTTCCTCCTCCCAGATCACAGACTCAGGCACTTATCTCTGTGCTCCTAACTATGCAAACAAGATGATCTTTGGCTTGGGAACCATTTTGAGAGTCAGACCTCACATCCAGAACCCAGAACCTGCTGTGTACCAGTTAAAAGNTCCTCGNTCTCANGACANCNCCNNNNNNNNNNNNNNNNNNN		Productive*					Unidentified CDR3					Low V-REGION identity (63.53%), PHE not identified
M2	S1P2B2_D6	D6	D	6	PA	Not detected								Broken sequencing	Double	29 and									low regon, unidentified cdr3
M2	S1P2B2_D7	D7	D	7	PA	Unproductive	6-7/DV9 or 6D-7 or 6N-7	23	CALAL#MNYNQGKLIF				GCAGAGGTTTTGAAGCTACATATGATAAAGGGACCACCTCCTTCCACTTGCGGAAAGCCTCAGTGCAAGAGTCAGACTCGGCTGTGTACTACTGTGCTCTGGCCCTCCATGAATTATAACCAGGGGAAGCTTATCTTTGGACAGGGAACCAAGTTATCTATCAAGCCCAACATCCAGAACCCAGAACCTGCTGTGTACC	out-of-frame junction	Productive	13-3	1-2	1	2	CASRGQEGSDYTF				NNTGTACTGGNNNTGGCAGGACACGGGGCATGGGCTGAGGCTGATCCATTACTCATATGTCGCTGACAGCACGGAGAAAGGAGATATCCNTGATGGGTACAAGGCCTCCAGACCAAGCCAAGAGAATTTCTCTCTCATTCTGGAGTTGGCTTCCCTTTCTCAGACAGCTGTATATTTCTGTGCCAGCAGGGGACAGGAAGGCTCCGACTACACCTTCGGCTCAGGGACCAGGCTTTTGGTAATAGAGGATCTGAGAAATGTGACTCCACCCAAGGTCTCCTTGTTTGAGCCATCAAAAGCAGAGATTGCAAACAAACAAAAGGCTACCCTCGTGTGCTNGGCCAGGGGNTNNNNNNNNNNNNNNNNNNN
M2	S1P2B2_D8	D8	D	8	NP	Productive	16D/DV11 or 16N	23	CAMRGRNYNQGKLIF			ATTATTCTCTGAACTTTCAGAAGCCAAAAAGTTCCATCGGACTCATCATCACCGCCACACAGATTGAGGACTCAGCAGTATATTTCTGTGCTATGAGAGGGCGGAATTATAACCAGGGGAAGCTTATCTTTGGACAGGGAACCAAGTTATCTATCAAGCCCAACATCCAGAACCCAGAACCTG	TTATTATTCTCTGAACTTTCAGAAGCCAAAAAGTTCCATCGGACTCATCATCACCGCCACACAGATTGAGGACTCAGCAGTATATTTCTGTGCTATGAGAGGGCGGAATTATAACCAGGGGAAGCTTATCTTTGGACAGGGAACCAAGTTATCTATCAAGCCCAACATCCAGAACCCAGAACCTGNNNNNNNCNGNAANNNNNNNNGNNNNNNNNNNNNNNNNNNNNNNNNNNNNNNNNNNNNNN		Productive	17	2-4	1	3	CASSSRDKSSQNTLYF			CACTTTTGAGAAGTTCCAATCCAGTCGGCCTAACAATTCTTTCTGCTCTCTCTACATTGGCTCTGCAGGCCTAGAGTATTCTGCCATGTACCTCTGTGCTAGCAGTAGCCGGGACAAATCTAGTCAAAACACCTTGTACTTTGGTGCGGGCACCCGACTATCGGTGCTAGAGGATCTGAGAAATGTGACTCCACCCAAGGTCTCCTTGTTTGAGCCATCAAAAGCAGAGATTGCAAACAAACAAAAGGCTACCC	TNTNNNNNCAAANNCNAAGCACCAAAGNNTGTTCTTTTNTAATNTGATAAGANNNNNNNNCAGGGNNNNNNACACTTTTGAGAAGTTCCAATCCAGTCGGCCTAACAATTCTTTCTGCTCTCTCTACATTGGCTCTGCAGGCCTAGAGTATTCTGCCATGTACCTCTGTGCTAGCAGTAGCCGGGACAAATCTAGTCAAAACACCTTGTACTTTGGTGCGGGCACCCGACTATCGGTGCTAGAGGATCTGAGAAATGTGACTCCACCCAAGGTCTCCTTGTTTGAGCCATCAAAAGCAGAGATTGCAAACAAACAAAAGGCTACCCTCGTGTGCTNNGCCAGGGGNTNNNNNNNNNNNNNNNNN
M2	S1P2B2_D9	D9	D	9	NP	Productive	3-3	31	CAVGSNNRIFF			GTGTCCGGGAGGGAGACAGTGCCGTTATCACCTGCACCTACACAGACCCTAACAGTTATTACTTCTTCTGGTACAAGCAAGAGCCGGGGGCAAGTCTTCAGTTGCTTATGAAGGTTTTCTCAAGTACGGAAATAAACGAAGGACAAGGATTCACTGTCCTACTGAACAAGAAAGACAAACGACTCTCTCTGAACCTCACAGCTGCCCATCCTGGGGACTCAGCCGCGTACTTCTGCGCAGTCGGGAGCAATAACAGAATCTTCTTTGGTGATGGGACGCAGCTGGTGGTGAAGCCCAACATCCAGAACCCAG	TGAGTGTCCGGGAGGGAGACAGTGCCGTTATCACCTGCACCTACACAGACCCTAACAGTTATTACTTCTTCTGGTACAAGCAAGAGCCGGGGGCAAGTCTTCAGTTGCTTATGAAGGTTTTCTCAAGTACGGAAATAAACGAAGGACAAGGATTCACTGTCCTACTGAACAAGAAAGACAAACGACTCTCTCTGAACCTCACAGCTGCCCATCCTGGGGACTCAGCCGCGTACTTCTGCGCAGTCGGGAGCAATAACAGAATCTTCTTTGGTGATGGGACGCAGCTGGTGGTGAAGCCCAACATCCAGAACCCAGAACCTGCTGTGTACCAGTTAAAAGNTCCTCGGTCTCAGGACANCNCNNNNNNNNNNNNNNNN		Productive	13	2-5	1	3	CASSDHRGRGKDTQYF			ACAAGGCCACCAGAACAACGCAAGAAGAcTTcTTCcTCcTGCTGGAATTGGCTTCTCCCTcTCAGACATcTTTGTACTTcTGTgCCAGCAGTGATCaCAGGGGAAGGGGGAAAGACACCCAGTACTTTGGGCCAGGCA	NGTANTGGNNNNGGCAGGNNNNNGGGCNNGGGNNGNGGNTGATCCANNANTNATATGGTGNNGGCAACNTTNAANTNGGAGANGTCCNTGNNNNNNACAAGGCCACCAGAACAACGCAAGAAGANTTNTTCNTCNTGCTGGAATTGGCTTCTCCCTNTCAGACATNTTTGTACTTNTGTNCCAGCAGTGATCNCAGGGGAAGGGGGAAAGACACCCAGTACTTTGGGCCAGGCACTNGGCTCCTCGTGTTAGAGGATCTGAGAAATGTGACTCCACCCAAGGTCTCCTTGTTTGAGCCATNAAAAGCAGAGATTGCAAACAAACAAAAGGCTACCCTCGTGTGCTNGGCCAGGGGNTNTNNNNNNNNNNNNNNNNN	cleaned up v region, cleaned up cdr3
M2	S1P2B2_D10	D10	D	10	PA	Double							TGNTGCAGCANNNGAGACAAAGTCCCCAATCTCTGACNNNNNGGGAAGGAGAGACAGCAATTNTGAANTGCAGTTATGAGGACAGCACTTTTGACTACTTCCCATGNNNNNGGCAGTTCCCTAGGGAAAGCCCTGCACTCNTGATANCCATACGTCCAGTGTCCAATAAAAANGNAGANGGANGATTCACNATNTTNTTCAATAAAAGGGAGAAAAAGNTNTCCTTGCACATCACAGACTNTCAGCCNGGAGANTCAGCTACNTANTTNTGNGCAGCAAGTGGGGGGNGAGGTTCAGCNTTAGGGAGGNTGCATTTGGAGCTGGGANTCAGNTGATTGTCATACNTGACATCCAGAACCCAGAACCTGCTGTGTACCAGTTAAAAGNTCCTCGGTCTCA…	complicated, three peaks	Productive	12-2	1-2	1	1	CASSLKGGTGRNSDYTF				TCCAGCAGANNNTCAGTCCAACAGTTTGATGACTATCACTNTGAGATGAACATGAGTGCCTTGGAGCTAGAGGACTCTGCCGTGTACTTCTGTGCCAGCTCTCTAAAGGGAGGGACAGGGAGAAACTCCGACTACACCTTCGGCTCAGGGACCAGGCTTTTGGTAATAGAGGATCTGAGAAATGTGACTCCACCCAAGGTCTCCTTGTTTGAGCCATCAAAAGCAGAGATTGCAAACAAACAAAAGGCTACCCTCGTGTGCTNGGCCAGGGGNTNNNNNNNNCNNNNNNNNNNNNN
M2	S1P2B2_E1	E1	E	1	PA	Productive	13D-1	49	CALENTGYQNFYF			TTACCAACGTCCTGGGGGAAGTCTCGTCAGCctGTTCTACAATCCTTCTGGGACAAAGCATAGTGGGAGACTGACATCCACTACAGTCATCAAAGAACGTCGCAGCTCTTTGCACATTTCCTCCTCCCAGACAACAGAcTCAGGCACTTATCTCTGTGCTTTGGAAAACACGGGTTACCAGAACTTCTATTTTGGGAAAGGAACAAGTTTGACTGTCATTCCAAACATCCAGAACCCAGAACCTGCTGTGTACCAG	TATNCGTTCAAATATGGAAAGAAAGCAGATCCAAGAACTCATCGTTTTATTTGCAGTGNNTTTACCAACGTCCTGGGGGAAGTCTCGTCAGCNNGTTCTACAATCCTTCTGGGACAAAGCATAGTGGGAGACTGACATCCACTACAGTCATCAAAGAACGTCGCAGCTCTTTGCACATTTCCTCCTCCCAGACAACAGANTCAGGCACTTATCTCTGTGCTTTGGAAAACACGGGTTACCAGAACTTCTATTTTGGGAAAGGAACAAGTTTGACTGTCATTCCAAACATCCAGAACCCAGAACCTGCTGTGTACCAGTTAAAAGNTCCTCGNTCTCAGGACANCNCCNNNNNNNNNNNNNNNN		Productive	19	1-1	1	2	CASSIWASNTEVFF			CAGGGAAAGGATTGAGACTGATCTACTATTCAATAACTGAAAACGATCTTCAAAAAGGCGATCTATCTGAAGGCTATGATGCGTCTCGAGAGAAGAAGTCATCTTTTTCTCTCACTGTGACATCTGCCCAGAAGAACGAGATGGCCGTTTTTCTCTGTGCCAGCAGTATTTGGGCATCAAACACAGAAGTCTTCTTTGGTAAAGGAACCAGACTCACAGTTGTAGAGGATCTGAGAAATGTGACTCCACCCAAGGTCTCCTTGTTTGAGCCATCAAAAGCAGAGATTGCAAACAAACAAAA	TNNTGTNNTGGNNCNNNNCNNNNTCAGGGAAAGGATTGAGACTGATCTACTATTCAATAACTGAAAACGATCTTCAAAAAGGCGATCTATCTGAAGGCTATGATGCGTCTCGAGAGAAGAAGTCATCTTTTTCTCTCACTGTGACATCTGCCCAGAAGAACGAGATGGCCGTTTTTCTCTGTGCCAGCAGTATTTGGGCATCAAACACAGAAGTCTTCTTTGGTAAAGGAACCAGACTCACAGTTGTAGAGGATCTGAGAAATGTGACTCCACCCAAGGTCTCCTTGTTTGAGCCATCAAAAGCAGAGATTGCAAACAAACAAAAGGCTACCCTCGTGTGCTNGGCCAGGGGNTNNNNNNNNNNNNNNNNNNNN
M2	S1P2B2_E2	E2	E	2	NP	Productive	7-2 or 7D-2	42	CAARGSGGSNAKLTF			ACTGCACTTCCAGTGATCGTAATGTTGACTACTTCTGGTGGTACAGACAGCACTCTGGGAAAAGCCCCAAGATGCTGATGTCTATCTTCTCCAATGGTGAAAAGGAAGAAGGCAGATTCACAGTTCACCTCAATAAAGCCAGCCTGCATACTTCCCTGCACATCAGAGACTCCCAGCCCAGTGACTCTGCTCTCTACCTCTGTGCAGCAAGAGGGTCTGGAGGAAGCAATGCAAAGCTAACCTTCGGGAAAGGCACTAAACTCTCTGTTAAATCAAACATCCAGAACCCAGA	TTCAACTGCACTTCCAGTGATCGTAATGTTGACTACTTCTGGTGGTACAGACAGCACTCTGGGAAAAGCCCCAAGATGCTGATGTCTATCTTCTCCAATGGTGAAAAGGAAGAAGGCAGATTCACAGTTCACCTCAATAAAGCCAGCCTGCATACTTCCCTGCACATCAGAGACTCCCAGCCCAGTGACTCTGCTCTCTACCTCTGTGCAGCAAGAGGGTCTGGAGGAAGCAATGCAAAGCTAACCTTCGGGAAAGGCACTAAACTCTCTGTTAAATCAAACATCCAGAACCCAGAACCTGCTGTGTACCAGTTAAAAGNTCCTCGGTCTCAGGACANCNNNNNNNNNNNNNNNNN		Productive	13	1-1	1	1	CASSDATKTEVFF			GGACACGGGGCATGGGCTGAGGCTGATCCATTACTCATATGTCGCTGACAGCACGGAGAAAGGAGATATCCCTGATGGGTACAAGGCCTCCAGACCAAGCCAAGAGAATTTCTCTCTCATTCTGGAGTTGGCTTCCCTTTCTCAGACAGCTGTATATTTCTGTGCCAGCAGTGATGCGACAAAAACAGAAGTCTTCTTTGGTAAAGGAACCAGACTCACAGTTGTAGAGGATCTGAGAAATGTGACTCCACCCAAGGTCTCCTTGTTTGAGCCATCAAAAGCAGAGATTGCAAACAAACAAA	NNNGNTGNNNNNCNNNNNNNNNNNNNAAGCNNGGNGGCAGTAACNGGANGAAAGGTGACNNTGAGNCGTCACCNGANTNATNNCCANGACTATATGTACTGNNNTGGCAGGACACGGGGCATGGGCTGAGGCTGATCCATTACTCATATGTCGCTGACAGCACGGAGAAAGGAGATATCCCTGATGGGTACAAGGCCTCCAGACCAAGCCAAGAGAATTTCTCTCTCATTCTGGAGTTGGCTTCCCTTTCTCAGACAGCTGTATATTTCTGTGCCAGCAGTGATGCGACAAAAACAGAAGTCTTCTTTGGTAAAGGAACCAGACTCACAGTTGTAGAGGATCTGAGAAATGTGACTCCACCCAAGGTCTCCTTGTTTGAGCCATCAAAAGCAGAGATTG…	Low V-REGION identity (66.54%), can't clean up v region
M2	S1P2B2_E3	E3	E	3	NP	Double									Productive	2	1-6	1	1	CASSQDKRNSYNSPLYF				NNNNACANNNNNNNNNCCTCAAGTCGCTTCCAACCTCAAAGTTCAAAGAAAAACCATTTAGACCTTCAGATCACAGCTCTAAAGCCTGATGACTCGGCCACATACTTCTGTGCCAGCAGCCAAGATAAGAGAAATTCCTATAATTCGCCCCTCTACTTTGCGGCAGGCACCCGGCTCACTGTGACAGAGGATCTGAGAAATGTGACTCCACCCAAGGTCTCCTTGTTTGAGCCATCAAAAGCAGAGATTGCAAACAAACAAAAGGCTACCCTCGTGTGCTNGGCCAGGGGNTNNNNNNNNNNNNNNNNNN
M2	S1P2B2_E4	E4	E	4	NP	Productive	3-3	31	CAVGSNNRIFF			CCGGGAGGGAGACAGTGCCGTTATCACCTGCACCTACACAGACCCTAACAGTTATTACTTCTTCTGGTACAAGCAAGAGCCGGGGGCAAGTCTTCAGTTGCTTATGAAGGTTTTCTCAAGTACGGAAATAAACGAAGGACAAGGATTCACTGTCCTACTGAACAAGAAAGACAAACGACTCTCTCTGAACCTCACAGCTGCCCATCCTGGGGACTCAGCCGCGTACTTCTGCGCAGTCGGGAGCAATAACAGAATCTTCTTTGGTGATGGGACGCAGCTGGTGGTGAAGCCCAACATCCAGAACCCAGA	NTGCCCTNNNNNNNNNAGTGTCCGGGAGGGAGACAGTGCCGTTATCACCTGCACCTACACAGACCCTAACAGTTATTACTTCTTCTGGTACAAGCAAGAGCCGGGGGCAAGTCTTCAGTTGCTTATGAAGGTTTTCTCAAGTACGGAAATAAACGAAGGACAAGGATTCACTGTCCTACTGAACAAGAAAGACAAACGACTCTCTCTGAACCTCACAGCTGCCCATCCTGGGGACTCAGCCGCGTACTTCTGCGCAGTCGGGAGCAATAACAGAATCTTCTTTGGTGATGGGACGCAGCTGGTGGTGAAGCCCAACATCCAGAACCCAGAACCTGCTGTGTACCAGTTAAAAGNTCCTCGGTCTCAGGACANCNCNNNNNNNNNNNNNNN		Productive	13-1	2-5	1	3	CASSDHRGRGKDTQYF			ACAAGGCCACCAGAACAACGCAAGAAGAcTTcTTCcTCcTGCTGGAATTGGCTTCTCCCTcTCAGACATcTTTGTACTTcTGTgCCAGCAGTGATCaCAGGGGAAGGGGGAAAGACACCCAGTACTTTGGGCCAGGCACT	NNNNTGGNNNNNNNAGGANNCNNGGCNNGGGNNGNGGNTGATCCNNNNNTNATATGGNGNNGGCAACNNTNNNNTNGGAGANNTNCNTGNNNNNNACAAGGCCACCAGAACAACGCAAGAAGANTTNTTCNTCNTGCTGGAATTGGCTTCTCCCTNTCAGACATNTTTGTACTTNTGTNCCAGCAGTGATCNCAGGGGAAGGGGGAAAGACACCCAGTACTTTGGGCCAGGCACTNGGCTCCTNGTGTTAGAGGATCTGAGAAATGTGACTCCACCCAAGGTCTCCTTGTTTGAGCCATCAAAAGCAGAGATTGCAAACAAACAAAAGGCTACCCTCGTGTGCTNGGCCAGGGGNTNTNNNNNNNNNNNNNNNNNN	cleaned up v region, cleaned up cdr3, Low V-REGION identity (82.76%) after clean up
M2	S1P2B2_E5	E5	E	5	NP	Productive	7-2 or 7D-2	15	CAASGEGGRALIF				NNNNNGGCNTNNNTTCAACTGCACTTCCAGTGATCGTAATGTTGACTACTTCTGGTGGTACAGACAGCACTCTGGGAAAAGCCCCAAGATGCTGATGTCTATCTTCTCCAATGGTGAAAAGGAAGAAGGCAGATTCACAGTTCACCTCAATAAAGCCAGCCTGCATACTTCCCTGCACATCAGAGACTCCCAGCCCAGTGACTCTGCTCTCTACCTCTGTGCAGCAAGCGGGGAGGGAGGCAGAGCTCTGATATTTGGAACAGGAACCACGGTATCAGTCAGCCCCAACATCCAGAACCCAGAACCTGCTGTGTACCAGTTAAAAGNTCCTCGNTCTCAGGACANCNNNNNNNNNNNNNNNNNNN		Double
M2	S1P2B2_E6	E6	E	6	NP	Productive	16D/DV11 or 16N	23	CAMRGRNYNQGKLIF			GAACTTTCAGAAGCCAAAAAGTTCCATCGGACTCATCATCACCGCCACACAGATTGAGGACTCAGCAGTATATTTCTGTGCTATGAGAGGGCGGAATTATAACCAGGGGAAGCTTATCTTTGGACAGGGAACCAAGTTATCTATCAAGCCCAACATCCAGAACCCAGAACCTGCT	TTATTATTCTCTGAACTTTCAGAAGCCAAAAAGTTCCATCGGACTCATCATCACCGCCACACAGATTGAGGACTCAGCAGTATATTTCTGTGCTATGAGAGGGCGGAATTATAACCAGGGGAAGCTTATCTTTGGACAGGGAACCAAGTTATCTATCAAGCCCAACATCCAGAACCCAGAACCTGCTGTGTACNCAGTTAAAAGNNCCTCGGTNTCANNNCNNNNNNNNNNNNNNNNNNNNNNNNNNNNNN		Productive	17	2-4	1	3	CASSSRDKSSQNTLYF			CACTTTTGAGAAGTTCCAATCCAGTCGGCCTAACAATTCTTTCTGCTCTCTCTACATTGGCTCTGCAGGCCTAGAGTATTCTGCCATGTACCTCTGTGCTAGCAGTAGCCGGGACAAATCTAGTCAAAACACCTTGTACTTTGGTGCGGGCACCCGACTATCGGTGCTAGAGGATCTGAGAAATGTGACTCCACCCAAGGTCTCCTTGTTTGAGCCATCAAAAGCAGAGATTGCAAACAAACAAAAGGCTACCCTCGTGTGC	NNNNNNGCCAAANCCAAGCACCAAAGCTTCTTCTTTTCTACTATGATAAGANNNNNNNCAGGGNNNNNGACACTTTTGAGAAGTTCCAATCCAGTCGGCCTAACAATTCTTTCTGCTCTCTCTACATTGGCTCTGCAGGCCTAGAGTATTCTGCCATGTACCTCTGTGCTAGCAGTAGCCGGGACAAATCTAGTCAAAACACCTTGTACTTTGGTGCGGGCACCCGACTATCGGTGCTAGAGGATCTGAGAAATGTGACTCCACCCAAGGTCTCCTTGTTTGAGCCATCAAAAGCAGAGATTGCAAACAAACAAAAGGCTACCCTCGTGTGCTNGGCCAGGGGNTNNNNNNNNNNNNNNNNNNNN
M2	S1P2B2_E7	E7	E	7	NP	Not detected									Productive	17	2-4	1	3	CASSSRDKSSQNTLYF			NNNNNNNGCCANNNNCAAGCACCAAAGCTTNTTCTTTTNTANTATGATAAGAtttNNgaaCAGGGNNNctgACACTTTTGAGAAGTTCCAATCCAGTCGGCCTAACAATTCTTTCTGCTCTCTCTACATTGGCTCTGCAGGCCTAGAGTATTCTGCCATGTACCTCTGTGCTAGCAGTAGCCGNGACAAATCTAGTCAAAACACCTTGTACTTTGGTGCGGGCACCCGACTATCGGTGCTAGAGGATCTGAGAAATGTGACTCCACCCAAGGTCTCCTTGTTTGAGCCATCAAAAGCAGAGATTGCAAACAAACAAAAGGCTACCCTCGTGTGCTNGGCCAGGGGNNNNNNNNNACNNNNNNNNN	NNNNNNNGCCANNNNCAAGCACCAAAGCTTNTTCTTTTNTANTATGATAAGANNNNNNNNCAGGGNNNNNNACACTTTTGAGAAGTTCCAATCCAGTCGGCCTAACAATTCTTTCTGCTCTCTCTACATTGGCTCTGCAGGCCTAGAGTATTCTGCCATGTACCTCTGTGCTAGCAGTAGCCGNGACAAATCTAGTCAAAACACCTTGTACTTTGGTGCGGGCACCCGACTATCGGTGCTAGAGGATCTGAGAAATGTGACTCCACCCAAGGTCTCCTTGTTTGAGCCATCAAAAGCAGAGATTGCAAACAAACAAAAGGCTACCCTCGTGTGCTNGGCCAGGGGNNNNNNNNNACNNNNNNNNN	Low V-REGION identity (75.93%) after clean up
M2	S1P2B2_E8	E8	E	8	NP	Unproductive	11	32	Unidentified CDR3				TANNTAACAGGACNCAGGCAAAGGTNTTGTGTCCCTGACAGTCNTGGTNGACCAAAAAGACAAAANGTCAAATGGGAGATANTCAGCAANTCTGGATAAAGATGNTAAGCACAGCACGNTGCACATCACAGCCACCNTGNTGGATGACACTGCCACCTACATNTGTGTGGTGGAATTATGGGAGCAGTGGCAACAAGNTCATNTTTGGAANNGGGANTNTGCTTTCTGTCAAGCCAAACATCCAGAACCCAGAACCTGCTGTGTACCAGTTAAAAGNTCCTCGNTNTCAGNNCNNCNCNNNNNNNNNNNNNNNNNNNNN	stop codons, out-of-frame junction	Productive	13-1	2-2	2	1	CASSGGSNTGQLYF				NNNTGTACTGGNNNNNCAGGACACTGGGCATGGGCTGAGGCTGATCCATTACTCATATGGTGCTGGCAACCTTCAAATAGGAGATGTCCCTGATGGGTACAAGGCCACCAGAACAACGCAAGAAGACTTCTTCCTCCTGCTGGAATTGGCTTCTCCCTCTCAGACATCTTTGTACTTCTGTGCCAGCAGCGGGGGGTCAAACACCGGGCAGCTCTACTTTGGTGAAGGCTCAAAGCTGACAGTGCTGGAGGATCTGAGAAATGTGACTCCACCCAAGGTCTCCTTGTTTGAGCCNNNAAAAGCAGAGATTGCAAACAAACAAAAGGCTACCCTCGTGTGCTNGGCCAGGGGNTNNNNNNNNNNNNNNNNNNNN
M2	S1P2B2_E9	E9	E	9	PA	Unproductive	14-3 or 14D-3/DV8	31	Unidentified CDR3				NTCTNTNNNNNNNNNNGGAAGGAGAGACCGCAATTCTAAACTGCAGTTATGAGAACAGTGCTTTTGACTACTTCCCATGGTACCAGCAGTTCCCTGGGGAAGGCCCTGCTCTCCTGATAGCCATACGTTCAGTGTCCGATAAAAAGGAAGATGGACGATTCACAATCTTCTTCAATAAAAGGGAGAAAAAGCTCTCCTTGCACATCACAGACTCTCAGCCTGGAGACTCAGCCACTTACTTCTGTGCAGCAAGTCGGGGGCAATAACAGAATCTTCTTTGGTGATGGGACGCAGCTGGTGGTGAAGCCCAACATCCAGAACCCAGAACCTGCTGTGTACCAGTTAAAAGNTCCTCGNNCTCAGGACAGCNCNNNNNNNNNNNNN	stop codons, out-of-frame junction	Productive	16	2-7	1	1	CASSFQGDEQYF				TTNTGAAGCANNNTNNNNNNNNTGAGNNNNNNTCNGGACATAGTGCTGTTTTTTGGTACAGACAGACCATTGTGCAGGGCCTGGAGTTCCTGACTTACTTTCGAAATCAAGCTCCTATAGATGATTCAGGGATGCCCAAGGAACGATTCTCAGCTCAGATGCCCAATCAGTCGCACTCAACTCTGAAGATCCAGAGCACGCAACCCCAGGACTCAGCGGTGTATCTTTGTGCAAGCAGCTTCCAAGGGGATGAACAGTACTTCGGTCCCGGCACCAGGCTCACGGTTTTAGAGGATCTGAGAAATGTGACTCCACCCAAGGTCTCCTTGTTTGAGCCATCAAAAGCAGAGATTGCAAACAAACAAAAGGCTACCCTCGTGTGCTNGGCCAGGGGNTNNN…
M2	S1P2B2_E10	E10	E	10	PA	Productive	7D-3	24	CAVTPTTASLGKLQF				NNNNNGGCNNNNNTCAACTGCACTTTCAGCGACAGTGCTTCTCAGTATTTTGCATGGTACAGACAGCATTCTGGGAAAGCCCCCAAGGCACTGATGTCCATCTTCTCCAATGGTGAAAAAGAAGAAGGCAGATTCACAATTCACCTCAATAAAGCCAGTCTGCATTTCTCGCTACACATCAGAGACTCCCAGCCCAGTGACTCTGCTCTCTACCTCTGTGCAGTGACCCCGACAACTGCCAGTTTGGGGAAACTGCAGTTTGGAACAGGAACCCAGGTTGTGGTGACCCCAGACATCCAGAACCCAGAACCTGCTGTGTACCAGTTAAAAGNTCCTCGNTCTCANNACANCNCNNNNNNNNNNNNNNNN		Unproductive									TGCTNNNNNNNNTGNNNNNNNNNNNNNNNNNNNAAAGGANTGAGNNNGATNTANTNTTCAATANNNNNNANNGATNTTNAAAAAGGCNATCCATNNGNNNNNNTNNGNNGNNTNNNNNGAGAAGAANTCNTNTTTTTTTNNCNNNGTGACATNNGCCCTGANGAANNAGANGGCCGTTTTTTTNNGNGCCAGCAGTANGCCGGGACNGNNNNNNTNNNCCCTNTACTNTGNGGCAGGCACCNGGCTCANTGTGACAGAGGATCTGAGAAATGTGACTCCACCCAAGGTCTCCTTGTTTGAGCCATCAAAAGCAGAGATTGCAAACAAACAAAAGGCTACCCTCGTGTGCTNGGCCAGGGGNTNNNNNNNNNNNNNNNNNN	Low V-REGION identity (37.43%); 2nd-CYS 104 not identified
M3	S1P2B3_A1	A1	A	1	NP	Productive	6-7/DV9	56	CALRSTGGNNKLTF			AGGTTTTGAAGCTACATATGATAAAGGGACCACCTCCTTCCACTTGCGGAAAGCTTCAGTGCAAGAGTCAGACTCGGCTGTGTACTACTGTGCTCTGAGGAGTACTGGAGGCAATAATAAGCTGACTTTTGGTCAAGGAACCGTTCTGAGTGTTATACCAGACATCCAGAACCCAGAACCTGCTGTGTACCAGTTAAAA	NNNNNNNGGANNNNNNNNAGGTTTTGAAGCTACATATGATAAAGGGACCACCTCCTTCCACTTGCGGAAAGCTTCAGTGCAAGAGTCAGACTCGGCTGTGTACTACTGTGCTCTGAGGAGTACTGGAGGCAATAATAAGCTGACTTTTGGTCAAGGAACCGTTCTGAGTGTTATACCAGACATCCAGAACCCAGAACCTGCTGTGTACCAGTTAAAAGNTCCTCGNTNTCAGNACAGCNCNNNNNNNNNNNNN		Not detected
M3	S1P2B3_A2	A2	A	2	PA	Productive	7-2	48	CAVNYGNEKITF			TGCACTTTCAGCGACAGTGCTTCTCAGTATTTTGCATGGTACAGACAGCATTCTGGGAAAGCCCCCAAGGCACTGATGTCCATCTTCTCCAATGGTGAAAAAGAAGAAGGCAGATTCACAATTCACCTCAATAAAGCCAGTCTGCATTTCTCCCTGCACATCAGAGACTCCCAGCCCAGTGACTCTGCTCTCTACCTCTGTGCAGTGAATTATGGAAATGAGAAAATAACTTTTGGGGCTGGAACCAAACTCACCATTAAACCCAACATCCAGAACCCAGAACCTG	NNNNNNGGCNNNNTTCAACTGCACTTTCAGCGACAGTGCTTCTCAGTATTTTGCATGGTACAGACAGCATTCTGGGAAAGCCCCCAAGGCACTGATGTCCATCTTCTCCAATGGTGAAAAAGAAGAAGGCAGATTCACAATTCACCTCAATAAAGCCAGTCTGCATTTCTCCCTGCACATCAGAGACTCCCAGCCCAGTGACTCTGCTCTCTACCTCTGTGCAGTGAATTATGGAAATGAGAAAATAACTTTTGGGGCTGGAACCAAACTCACCATTAAACCCAACATCCAGAACCCAGAACCTGCTGTGTACCAGTTAAAAGNTCCTCGNTCTCAGGACANCACNNNNNNNNNNNNNNN		Productive	29	2-7	1	3	CASSLFSYEQYF			CCCTGGTCTGGGGCTACAGCTGATTTATATCTCATACGATGTTGATAGTAACAGCGAAGGAGACATCCCTAAAGGATACAGGGTCTCACGGAAGAAGCGGGAGCATTTCTCCCTGATTCTGGATTCTGCTAAAACAAACCAGACATCTGTGTACTTCTGTGCTAGCAGTTTATTCAGTTATGAACAGTACTTCGGTCCCGGCACCAGGCTCACGGTTTTAGAGGATCT	NNNNNNNNNNNNNNNNNNNNGACCCTGGTCTGGGGCTACAGCTGATTTATATCTCATACGATGTTGATAGTAACAGCGAAGGAGACATCCCTAAAGGATACAGGGTCTCACGGAAGAAGCGGGAGCATTTCTCCCTGATTCTGGATTCTGCTAAAACAAACCAGACATCTGTGTACTTCTGTGCTAGCAGTTTATTCAGTTATGAACAGTACTTCGGTCCCGGCACCAGGCTCACGGTTTTAGAGGATCTGNNNNNANGTGACTCCACNNNNAGGTCTCCTTGTTTGAGCCATCAAAAGCAGAGATTGCAAACAAACAAAAGGCTACCCTCGTGTGCTNGGCCAGGGGNNNTNNNNNNNNNNNNNNN
M3	S1P2B3_A3	A3	A	3	PA	Productive	12D-2 or 12N-2	50	CALTVASSSFSKLVF			TACTTACTCACCTTTCCTTTTCTGGTATGTGCAACATCTCAACGAAGCCCCTAAGCTACTCCTGAAGAGCTCCACAGACAACAAGAGGACCGAGCACCAAGGGTTCTACGCCACTCTCCATAAGAGCAGCAGCTCCTTCCATCTGCAGAAGTCCTCAGTGCAGCTGTCAGACTCTGCCCTGTACTTCTGTGCTTTGACCGTAGCATCCTCCTCCTTCAGCAAGCTGGTGTTTGGGCAGGGGACATCCTTATCAGTCGTTCCAAACATCCAGAACCCAGAA	TACTTACTCACCTTTCCTTTTCTGGTATGTGCAACATCTCAACGAAGCCCCTAAGCTACTCCTGAAGAGCTCCACAGACAACAAGAGGACCGAGCACCAAGGGTTCTACGCCACTCTCCATAAGAGCAGCAGCTCCTTCCATCTGCAGAAGTCCTCAGTGCAGCTGTCAGACTCTGCCCTGTACTTCTGTGCTTTGACCGTAGCATCCTCCTCCTTCAGCAAGCTGGTGTTTGGGCAGGGGACATCCTTATCAGTCGTTCCAAACATCCAGAACCCAGAA		Productive	2	2-5	2	3	CASSQDRGVRDTQYF			CAAGTCGCTTCCAACCTCAAAGTTCAAAGAAAAACCATTTAGACCTTCAGATCACAGCTCTAAAGCCTGATGACTCGGCCACATACTTCTGTGCCAGCAGCCAAGACCGGGGGGTACGAGACACCCAGTACTTTGGGCCAGGCACTCGGCTCCTCGTGTTAGAGGATCTGAGAAATGTGACTCC	NNNGACNATNNNNNNNNNCTCAAGTCGCTTCCAACCTCAAAGTTCAAAGAAAAACCATTTAGACCTTCAGATCACAGCTCTAAAGCCTGATGACTCGGCCACATACTTCTGTGCCAGCAGCCAAGACCGGGGGGTACGAGACACCCAGTACTTTGGGCCAGGCACTCGGCTCCTCGTGTTAGAGGATCTGAGAAATGTGACTCCACNCNNNGTCTCCTTGTTTGAGCCATCAAAAGCAGAGATTGCAAACAAACAAAAGGCTACCCTCGTGTGCTGGCCAGGGGNTNNNNNNNNNNNNNNNNNNNN
M3	S1P2B3_A4	A4	A	4	PA	Productive	12D-2 or 12N-2	7	CALSDYSNNRLTL			TTACTCACCTTTCCTTTTcTGGTATGTGCAACATcTCAACGAAGCCCCTAAGcTACTCCTGAAGAGCTCCACAGACAACAAGAGGACCGAGCACCAAGGGTTcTACGCCACTCTCCATAAGAGCAGCAGCTCCTTCCATCTGCAGAAGTCCTCAGTGCAGCTGTCAGAcTcTGCCCTGTACTTCTGTGCTTTGAGTGAcTACAGCAACAACAGACTTACTTTGGGGAAGGGAACCCAGGTGGTGGTGTTACCAAACATCCAGAACCCAGAACCTGCTGTGTACCAGTTAAAAG	NCAGGNNTGNNGAANNNCACNTATCAGANTACTTACTCACCTTTCCTTTTNTGGTATGTGCAACATNTCAACGAAGCCCCTAAGNTACTCCTGAAGAGCTCCACAGACAACAAGAGGACCGAGCACCAAGGGTTNTACGCCACTCTCCATAAGAGCAGCAGCTCCTTCCATCTGCAGAAGTCCTCAGTGCAGCTGTCAGANTNTGCCCTGTACTTCTGTGCTTTGAGTGANTACAGCAACAACAGACTTACTTTGGGGAAGGGAACCCAGGTGGTGGTGTTACCAAACATCCAGAACCCAGAACCTGCTGTGTACCAGTTAAAAGNTCCTCGNTCTCAGGACANCNNNNNNNNNNNNNNNN		Productive	3	2-4	2	3	CASSFDWGVSQNTLYF			TTTCAGTTGAAAGACCAGATGGTTCATATTTCANTNNGAAAATCCAACCCACAGCACTGGAGGANTCAGNTGTGTANTTCTGTGCCAGCAGcTTCGAcTGGGGGGTTAGTCAAAACACCTTGTACTTTGGTGCGGGCACCCGACTATCGGTGCTAGAGGATCTGAGAAATGTGACTCCACCCAAGGTCTCCTTGTTTGAGCCATCAAAAGCAGAGATTGC	NTNATNNNNNNNNNNGNNNCCCTCAATTGTGACCCAGTTTNTAATNACCCATATTTTTATTGGTATAAACAGATTTTAGGACAGCAGANGGNNNNTNTGGTTAATTTNTACAATGGTAAAGTCANGGAGAAGTNTAAANNGTTTAAGGATCAGTTTTCAGTTGAAAGACCAGATGGTTCATATTTCANTNNGAAAATCCAACCCACAGCACTGGAGGANTCAGNTGTGTANTTCTGTGCCAGCAGNTTCGANTGGGGGGTTAGTCAAAACACCTTGTACTTTGGTGCGGGCACCCGACTATCGGTGCTAGAGGATCTGAGAAATGTGACTCCACCCAAGGTCTCCTTGTTTGAGCCATCAAAAGCAGAGATTGCAAACAAACAAAAGGCTACCCTCGTG…
M3	S1P2B3_A5	A5	A	5	PA	Productive	14D-3/DV8 or 14N-3	21	CAASGSNYNVLYF			CTACAGTGAGTTTGGTGCCAGATCCGAAGTAAAGCACGTTGTAATTAGATCCACTTGCTGCACAGAAGTAGGTGGCTGAGTCTCCAGGCTGAGAGTCTTTGATGTGCAAGGAGAGATTTTTCTCCCTTTTATTGAAGAAGATTGTGAATCGTCCATCTTCCTTTTTATCGGACACTGAACGTATGGCTATCAGGAGAGCAGGGCCTTCCCCAGGGAACTGCTGGTACCATGGGAAGTAGTCAAAAGCACTGTTCTCATAACTGCAGTTCAGAA	NNNNNNNNNNNNNNNNGNTGTCCTGAGANCGAGGNNCTTTTAACTGGTACACAGCAGGTTCTGGGTTCTGGATGTTTGGCTCTACAGTGAGTTTGGTGCCAGATCCGAAGTAAAGCACGTTGTAATTAGATCCACTTGCTGCACAGAAGTAGGTGGCTGAGTCTCCAGGCTGAGAGTCTTTGATGTGCAAGGAGAGATTTTTCTCCCTTTTATTGAAGAAGATTGTGAATCGTCCATCTTCCTTTTTATCGGACACTGAACGTATGGCTATCAGGAGAGCAGGGCCTTCCCCAGGGAACTGCTGGTACCATGGGAAGTAGTCAAAAGCACTGTTCTCATAACTGCAGTTCAGAATTGCGGTCTCTCCTTCNNNNNNNNNNANAGAN		Productive	13-1	2-5	1	1	CASSDGFYQDTQYF			GATGTCCCTGATGGGTACAAGGCCACCAGAACAACGCAAGAAGACTTCTTCCTCCTGCTGGAATTGGCTTCTCCCTCTCAGACATCTTTGTACTTCTGTGCCAGCAGTGATGGCTTTTACCAAGACACCCAGTACTTTGGGCCAGGCACTCGGCTCCTCGTGTTAGAGGATCTGAGAAATGTGACTCCACCCAAGGTCTCCTTGTTTGAGCCATCAAAAGCAGAGATTGCA	NNNTTGTACTNNNNNTGGCAGGACACTGGGCATGGGCTGAGGCTGATCCATTACTCATATGGTGCTGGCAACCTTCAAATAGGAGATGTCCCTGATGGGTACAAGGCCACCAGAACAACGCAAGAAGACTTCTTCCTCCTGCTGGAATTGGCTTCTCCCTCTCAGACATCTTTGTACTTCTGTGCCAGCAGTGATGGCTTTTACCAAGACACCCAGTACTTTGGGCCAGGCACTCGGCTCCTCGTGTTAGAGGATCTGAGAAATGTGACTCCACCCAAGGTCTCCTTGTTTGAGCCATCAAAAGCAGAGATTGCAAACAAACAAAAGGCTACCCTCGTGTGCTNGGCCAGGGGNTNTNNNNNNNNNNNNNNNN
M3	S1P2B3_A6	A6	A	6	PA	Productive	13-2 or 13D-2 or 13N-2	11	CAIHSGYNKLTF			TTGCAGTGGTTTTTACCAAAGTCCTGGGGGAAGCCTCGTCAGCCTGTTGTCCAATCCTTCTGGGACAAAGCACACTGGAAGACTGACATCCACCACAGTCACTAAGGAACGTCGCAGCTCTTTGCACATTTCCTCCTCCCAGACAACAGACTCAGGCACTTATCTCTGTGCTATACACTCGGGATACAACAAACTCACTTTTGGAAAGGGCACGGTGCTTCTAGTCTCTCCAGACA	TTGCAGTGGTTTTTACCAAAGTCCTGGGGGAAGCCTCGTCAGCCTGTTGTCCAATCCTTCTGGGACAAAGCACACTGGAAGACTGACATCCACCACAGTCACTAAGGAACGTCGCAGCTCTTTGCACATTTCCTCCTCCCAGACAACAGACTCAGGCACTTATCTCTGTGCTATACACTCGGGATACAACAAACTCACTTTTGGAAAGGGCACGGTGCTTCTAGTCTCTCCAGACATCCAGAACCCAGAACCTGCTGTGTACCAGTTAAAAGNTCCTCGGTNTCAGGACAGCNNNNNNNNNNNNNNNNNNNN		Unproductive										Low V-REGION identity (51.24%); 2nd-CYS 104 not identified
M3	S1P2B3_A7	A7	A	7	NP	unproductive	3D-3 or 3N-3	49	XAVXEXGXXEIX#F (2nd-CYS 104 not identified)					Out of frame junction
M3	S1P2B3_A8	A8	A	8	PA	Productive	16 or 16D/DV11	33	CAMREGGYQLIW				TTATTATTCTCTGAACTTTCAGAAGCCAAAAAGTTCCATCGGACTCATCATCACTGCCACACAGATTGAGGACTCAGCAGTATATTTCTGTGCTATGAGAGAGGGAGGCTATCAGTTGATCTGGGGCTCTGGGACCAAGCTAATTATAAAGCCAGACATCCAGAACCCAGAACCTGCTGTGTACCAGTTAAA		Productive	19	2-3	2	2	CASSIGLGRSAETLYF				AGGGAAAGGATTGAGACTGATCTACTATTCAATAACTGAAAACGATCTTCAAAAAGGCGATCTATCTGAAGGCTATGATGCGTCTCGAGAGAAGAAGTCATCTTTTTCTCTCACTGTGACATCTGCCCAGAAGAACGAGATGGCCGTTTTTCTCTGTGCCAGCAGTATAGGGCTGGGGCGTAGTGCAGAAACGCTGTATTTTGGCTCAGGAACCAGACTGACTGTTCTCGAGGATCTGAGAAATGTGACTCCACCCAAGGTCTCCTTGTTTGAGCCATCAAAAGCAGAGA
M3	S1P2B3_A9	A9	A	9	NP	Productive	9-2	31	CVLSASSNNRIFF			GTGGTTCAAGGAGTGAATGGCTTCGAGGCTGAGTTCAGCAAGAGTAACTCTTCCTTCCACCTGCGGAAAGCCTCTGTGCACTGGAGCGACTCTGCTGTGTACTTCTGTGTTTTGAGCGCGAGTAGCAATAACAGAATCTTCTTTGGTGATGGGACGCAGCTGGTGGTGA	TCAGTTGCTCCTCAAGTACTATTCAGGNGNNCCAGTGGTTCAAGGAGTGAATGGCTTCGAGGCTGAGTTCAGCAAGAGTAACTCTTCCTTCCACCTGCGGAAAGCCTCTGTGCACTGGAGCGACTCTGCTGTGTACTTCTGTGTTTTGAGCGCGAGTAGCAATAACAGAATCTTCTTTGGTGATGGGACGCAGCTGGTGGTGA		Productive	16	2-7	1	2	CASSLARDEQYF			ACATAGTGCTGTTTTCTGGTACAGACAGACCATTGTGCAGGGCCTGGAGTTCCTGACTTACTTTCGAAATCAAGCTCCTATAGATGATTCAGGGATGCCCAAGGAACGATTCTCAGCTCAGATGCCCAATCAGTCGCACTCAACTCTGAAGATCCAGAGCACGCAACCCCAGGACTCAGCGGTGTATCTTTGTGCAAGCAGCTTAGCACGAGATGAACAGTACTTCGGTCCCGGCACCAGGCTCACGGTTTTAGAGGATCTGAGAAATGTGACTCCACCCAAGGTCTCCTTGTTTGAGCCATCAAAAGCAGAGATTGCAAACAAACAAAAGGC	TTTTCTGGTACAGACAGACCATTGTGCAGGGCCTGGAGTTCCTGACTTACTTTCGAAATCAAGCTCCTATAGATGATTCAGGGATGCCCAAGGAACGATTCTCAGCTCAGATGCCCAATCAGTCGCACTCAACTCTGAAGATCCAGAGCACGCAACCCCAGGACTCAGCGGTGTATCTTTGTGCAAGCAGCTTAGCACGAGATGAACAGTACTTCGGTCCCGGCACCAGGCTCACGGTTTTAGAGGATCTGAGAAATGTGACTCCACCCAAGGTCTCCTTGTTTGAGCCATCAAAAGCAGAGATTGCAAACAA
M3	S1P2B3_A10	A10	A	10	PA	Productive	7-2 or 7D-2	22	CAAASSGSWQLIF			ACTGCACTTCCAGTGATCGTAATGTTGACTACTTNTGGTGGTNCAGACAGCACTNTGGGAAAAGCCCCAAGATGCTGATGTCTATNTTCTCCAATGGTGAAAAGGAAGAAGGCAGATTCACAGTTCACCTCAATAAAGCCAGCCTGCATACTTCCCTGCACATCAGAGACTCCCAGCCCAGTGACTNTGCTCTNTACCTCTGTGCAGCGGCATCTTCTGGCAGCTGGCAACTCATCTTTGGATCTGGAACCCAANTGACAGTTATGCCTGACATCCAGAACCCAGAACCTGCTGTGTACC	NCAGGGCNTNNNTCAACTGCACTTCCAGTGATCGTAATGTTGACTACTTNTGGTGGTNCAGACAGCACTNTGGGAAAAGCCCCAAGATGCTGATGTCTATNTTCTCCAATGGTGAAAAGGAAGAAGGCAGATTCACAGTTCACCTCAATAAAGCCAGCCTGCATACTTCCCTGCACATCAGAGACTCCCAGCCCAGTGACTNTGCTCTNTACCTCTGTGCAGCGGCATCTTCTGGCAGCTGGCAACTCATCTTTGGATCTGGAACCCAANTGACAGTTATGCCTGACATCCAGAACCCAGAACCTGCTGTGTACCAGTTAAAAGNTCCTCGGTCTCAGGACAGCNNNNNNNNNNNNNNNNNN		Not detected					XTCXXXQGXERLFX					Low V-REGION identity (79.76%); 2nd-CYS 104 not identified
M3	S1P2B3_B1	B1	B	1	NP	Productive/Double	16	42	XAXXGXXGSXAKLTF (2nd-CYS 104 not identified)	17					Productive	13-1	2-2	1	3	CASSGGSNTGQLYF			ACACTGGGCATGGGCTGAGGCTGATCCATTACTCATATGGTGCTGGCAACCTTCAAATAGGAGATGTCCCTGATGGGTACAAGGCCACCAGAACAACGCAAGAAGACTTCTTCCTCCTGCTGGAATTGGCTTCTCCCTCTCAGACATCTTTGTACTTCTGTGCCAGCAGTGGGGGGTCAAACACCGGGCAGCTCTACTTTGGTGAAGGCTCAAAGCTGACAGTGCTGGAGGATCTGAGAAATGTGACTCCACCCAAGGTCTCCTTGTTTGAGCCATCAAAAGCAGAGATTGCAANCAAACA	NNNCCTTGNNNNTTCNCCCACCAGNNNAGCTNCANNTGNTNNNNNNNNAAGCCCNGGCNNNNNNNNNGAGNNANNNNTTNNCGTGNCNNNNNGNNNGNNGNNNNAANNNGAGACCNNGGGGGAGNNNCANNTNTNAGANNNTCNAGCANNNNNGNNNTGAGCNNTNANCNAANGNANAGNNNCCCGGTGTTNGACCNCNCNNNGNNGGCNNAGANNTNNANNNNNTNNAGANNGNGAAGCCANNTCNAGNNGGAGGAAGAANNNNTNTGNTGNTTNTCNCNCNNNGNNCNNNNNNCAANGTNTCAGTAACAGGAGGNAANNNNNCANNNNTNNNGTNNTNCNNNNTAANNNCCACANCNNNNNNNTNCNNGNNNNNNNAGGACACTGGGCATGGGCTGA…
M3	S1P2B3_B2	B2	B	2	NP	Unproductive	4-3 or 4-4/DV10 or 4D-3	31	CGXEAIAITE#FF					Low V-REGION identity (80.87%): this may indicate potential nucleotide insertion(s) and/or deletion(s)	Productive	5	2-7	1	1	CASSQEGTGQYF			TTTCTCTACAATCTTAAACAGTTGATTCGAAATGAGACGGTGCCCaGTCGTTTTATACCTGAATGCCCAGACAGcTCCAAGcTAcTTTTACATATATCTGCCGTGGATCCAGAAGACTCAGCtGTcTATTTTTGtgcCaGCAGCCAAGAAGGAACAGGTCAGTAcTTCGGTCCCGGCACCAGGCTCACGGTTTTAGAGGATCTGAGAAATGTGACTCCACCCAAGGTCTCCTTGTTTGAGCCATCAAAAGCAGAGATTGCAAA	NTGCCAGAGGNNCNNGTTTCTCTACAATCTTAAACAGTTGATTCGAAATGAGACGGTGCCCNGTCGTTTTATACCTGAATGCCCAGACAGNTCCAAGNTANTTTTACATATATCTGCCGTGGATCCAGAAGACTCAGCNGTNTATTTTTGNNNCNGCAGCCAAGAAGGAACAGGTCAGTANTTCGGTCCCGGCACCAGGCTCACGGTTTTAGAGGATCTGAGAAATGTGACTCCACCCAAGGTCTCCTTGTTTGAGCCATCAAAAGCAGAGATTGCAAANAAACAAAAGGCTACCCTCGTGTNNNNNNCANGGGNNNTNNNNNNNNNNNNNNNNN
M3	S1P2B3_B3	B3	B	3	NP	Productive	16D/DV11 or 16N	17	CAMRDNSAGNKLTF			AACTTTCAGAAGCCAAAAAGTTCCATCGGACTCATCATCACCGCCACACAGATTGAGGACTCAGCAGTATATTTCTGTGCTATGAGAGATAACAGTGCAGGGAACAAGCTAACTTTTGGAATCGGAACCAGGGTGCTGGTCAGGCCAGACATCCAGAACCCAGAACCTGCTGTGTACCAGTTAA	ATTATTCTNNGAACTTTCAGAAGCCAAAAAGTTCCATCGGACTCATCATCACCGCCACACAGATTGAGGACTCAGCAGTATATTTCTGTGCTATGAGAGATAACAGTGCAGGGAACAAGCTAACTTTTGGAATCGGAACCAGGGTGCTGGTCAGGCCAGACATCCAGAACCCAGAACCTGC		Productive	13-1	2-2	1	1	CASSGGGRTGQLYF			GACACTGGGCATGGGCTGAGGCTGATCCATTACTCATATGGTGCTGGCAACCTTCAAATAGGAGATGTCCCTGATGGGTACAAGGCCACCAGAACAACGCAAGAAGACTTCTTCCTCCTGCTGGAATTGGCTTCTCCCTCTCAGACATCTTTGTACTTCTGTGCCAGCAGTGGAGGGGGCCGGACCGGGCAGCTCTACTTTGGTGAAGGCTCAAAGCTGACAGTGCTGGAGGATCTGAGAAATGTGACTCCACCCAAGGTCTCCTTGTTTGAGCCATCAAAAGCAGAGATTG	GACACTGGGCATGGGCTGAGGCTGATCCATTACTCATATGGTGCTGGCAACCTTCAAATAGGAGATGTCCCTGATGGGTACAAGGCCACCAGAACAACGCAAGAAGACTTCTTCCTCCTGCTGGAATTGGCTTCTCCCTCTCAGACATCTTTGTACTTCTGTGCCAGCAGTGGAGGGGGCCGGACCGGGCAGCTCTACTTTGGTGAAGGCTCAAAGCTGACAGTGCTGGAGGATCTGAGAAATGTGACTCCACCCAAGGTCTCCTTGTTTGAGCCATCAAAAGCAGAGATTG
M3	S1P2B3_B4	B4	B	4	NP	Productive/Double	3-4	49	XAXXXXGXXEIX#F (2nd-CYS 104 not identified)	3D-3 or 3N-3					Unproductive	13-1	2-7	1	2	XXXXXXXX#SYEQYF (2nd-CYS 104 not identified)					Low V-REGION identity (53.04%); 2nd-CYS 104 not identified
M3	S1P2B3_B5	B5	B	5	NP	Productive	6-7/DV9	56	CALRSTGGNNKLTF			GAGGTTTTGAAGCTACATATGATAAAGGGACCACCTCCTTCCACTTGCGGAAAGCTTCAGTGCAAGAGTCAGACTCGGCTGTGTACTACTGTGCTCTGAGGAGTACTGGAGGCAATAATAAGCTGACTTTTGGTCAAGGAACCGTTCTGAGTGTTATACCAGACATCCAGAACCCAGA	NNNNNNNNNNNNNNNNAGAGGTTTTGAAGCTACATATGATAAAGGGACCACCTCCTTCCACTTGCGGAAAGCTTCAGTGCAAGAGTCAGACTCGGCTGTGTACTACTGTGCTCTGAGGAGTACTGGAGGCAATAATAAGCTGACTTTTGGTCAAGGAACCGTTCTGAGTGTTATACCAGACATCCAGAACCCAGAACCTGCTGTGTACCAGTTAAAAGNTCCTCGNTCTCAGGACAGCNNNNNNNNNNNNNNNN		Productive	5	2-7	2	2	CASSQDLGGVYEQYF			TCTACAATCTTAAACAGTTGATTCGAAATGAGACGGTGCCCAGTCGTTTTATACCTGAATGCCCAGACAGCTCCAAGCTACTTTTACATATATCTGCCGTGGATCCAGAAGACTCAGCTGTCTATTTTTGTGCCAGCAGCCAAGATCTGGGGGGGGTCTATGAACAGTACTTCGGTCCCGGCACCAGGCTCACGGTTTTAGAGGATCTGAGAAATGTGACTCCACCCAAGGTCTCCTTGTTTGAGCCATCAAAAGCAGAGATTGCAAACAAACAAAAGGCTACC	NTNNCAGAGTGNNNNNNTTCTCTACAATCTTAAACAGTTGATTCGAAATGAGACGGTGCCCAGTCGTTTTATACCTGAATGCCCAGACAGCTCCAAGCTACTTTTACATATATCTGCCGTGGATCCAGAAGACTCAGCTGTCTATTTTTGTGCCAGCAGCCAAGATCTGGGGGGGGTCTATGAACAGTACTTCGGTCCCGGCACCAGGCTCACGGTTTTAGAGGATCTGAGAAATGTGACTCCACCCAAGGTCTCCTTGTTTGAGCCATCAAAAGCAGAGATTGCAAACAAACAAAAGGCTACCCTCGTGTGNNGNCCAGGGGNTNNNNNNNNNNNNNNNNNNN
M3	S1P2B3_B6	B6	B	6	NP	Unproductive	3D-3 or 3N-3	49	XAVXEXGXPEIXX# (2nd-CYS 104 and PHE 118 not identified)						Unproductive	13-1	2-7	1	2	XXXXSXXE#SYEQYF (2nd-CYS 104 not identified)					Low V-REGION identity (64.75%); 2nd-CYS 104 not identified
M3	S1P2B3_B7	B7	B	7	PA	Productive	16 or 16D/DV11	33	CAMREGGYQLIW			CTTTCAGAAGCCAAAAAGTTCCATCGGACTCATCATCACTGCCACACAGATTGAGGACTCAGCAGTATATTTCTGTGCTATGAGAGAGGGAGGCTATCAGTTGATCTGGGGCTCTGGGACCAAGCTAATTATAAAGCCAGACATCCAGAACCCAGAACCTGCTGTGTACCAGTTAAAA	NTTATTATTCTNNGAACTTTCAGAAGCCAAAAAGTTCCATCGGACTCATCATCACTGCCACACAGATTGAGGACTCAGCAGTATATTTCTGTGCTATGAGAGAGGGAGGCTATCAGTTGATCTGGGGCTCTGGGACCAAGCTAATTATAAAGCCAGACATCCAGAACCCAGAACCTGCTGTGTACCAGTTAAAAGNTCCTCGNTCTCAGGACANCNCNNNNNNNNNNNNNNNN		Productive	19	2-3	2	2	CASSIGLGRSAETLYF			GGGAAAGGATTGAGACTGATCTACTATTCAATAACTGAAAACGATCTTCAAAAAGGCGATCTATCTGAAGGCTATGATGCGTCTCGAGAGAAGAAGTCATCTTTTTCTCTCACTGTGACATCTGCCCAGAAGAACGAGATGGCCGTTTTTCTCTGTGCCAGCAGTATAGGGCTGGGGCGTAGTGCAGAAACGCTGTATTTTGGCTCAGGAACCAGACTGACTGTTCTCGAGGATCTGAGAAATGTGACTCCACCCAAGGTCTCCTTGTTTGAGCCATCAAAAGCAGAG	NNTNTNNTTGNNNCNNNNNNNNNTCAGGGAAAGGATTGAGACTGATCTACTATTCAATAACTGAAAACGATCTTCAAAAAGGCGATCTATCTGAAGGCTATGATGCGTCTCGAGAGAAGAAGTCATCTTTTTCTCTCACTGTGACATCTGCCCAGAAGAACGAGATGGCCGTTTTTCTCTGTGCCAGCAGTATAGGGCTGGGGCGTAGTGCAGAAACGCTGTATTTTGGCTCAGGAACCAGACTGACTGTTCTCGAGGATCTGAGAAATGTGACTCCACCCAAGGTCTCCTTGTTTGAGCCATCAAAAGCAGAGATTGCAANCAAACAAAAGGCTACCCTCGTGTGCTNGGCCAGGGGNTNNNNNNNNNNNNNNNNNNNN
M3	S1P2B3_B8	B8	B	8	NP	Productive	3-1	17	CAVSVGSAGNKLTF			TGTCCGGGAGGGAGACAGCGCCATTATCATCTGCACCTACACAGACAGTGCCACTGCTTACTTCTCCTGGTACAAGCAAGAGGCGGGGGCAGGTCTTCAGTTGCTTATGAGTGTCCTTTCAAATGTGGACAGAAAAGAAGAACAAGGACTCACTGTCTTACTGAACAAGAAAGACAAACGACTCTCTCTGAACCTCACAGCTGCCCATCCTGGGGACTCAGCCGTGTACTTCTGCGCAGTCAGTGTGGGCAGTGCAGGGAACAAGCTAACTTTTGGAATCGGAACCAGGGTGCTGGTCAGGCCAGACATCCAGAACCCAGAACCTGCT	TGCCCTTNNNTNNNNNNNAGTGTCCGGGAGGGAGACAGCGCCATTATCATCTGCACCTACACAGACAGTGCCACTGCTTACTTCTCCTGGTACAAGCAAGAGGCGGGGGCAGGTCTTCAGTTGCTTATGAGTGTCCTTTCAAATGTGGACAGAAAAGAAGAACAAGGACTCACTGTCTTACTGAACAAGAAAGACAAACGACTCTCTCTGAACCTCACAGCTGCCCATCCTGGGGACTCAGCCGTGTACTTCTGCGCAGTCAGTGTGGGCAGTGCAGGGAACAAGCTAACTTTTGGAATCGGAACCAGGGTGCTGGTCAGGCCAGACATCCAGAACCCAGAACCTGCTGTGTACCAGTTAAAAGNTCCTCGNTCTCAGGACAGCACNNNNNNNNNNNNNN		Productive	16	2-1	2	3	CASSPWGYAEQFF			GACATAGTGCTGTTTTCTGGTACAGACAGACCATTGTGCAGGGCCTGGAGTTCCTGACTTACTTTCGAAATCAAGCTCCTATAGATGATTCAGGGATGCCCAAGGAACGATTCTCAGCTCAGATGCCCAATCAGTCGCACTCAACTCTGAAGATCCAGAGCACGCAACCCCAGGACTCAGCGGTGTATCTTTGTGCAAGCAGCCCATGGGGCTATGCTGAGCAGTTCTTCGGACCAGGGACACGACTCACCGTCCTAGAGGATCTGAGAAATGTGACTCCACCCAAGGTCTCCTTGTTTGAGCCATCAAAAGCAGAGATTGCAAACAAACAAAAGGCTACC	NNTNNAGCAANNNNNNNNNNTGANNNNNNNNCAGGACATAGTGCTGTTTTCTGGTACAGACAGACCATTGTGCAGGGCCTGGAGTTCCTGACTTACTTTCGAAATCAAGCTCCTATAGATGATTCAGGGATGCCCAAGGAACGATTCTCAGCTCAGATGCCCAATCAGTCGCACTCAACTCTGAAGATCCAGAGCACGCAACCCCAGGACTCAGCGGTGTATCTTTGTGCAAGCAGCCCATGGGGCTATGCTGAGCAGTTCTTCGGACCAGGGACACGACTCACCGTCCTAGAGGATCTGAGAAATGTGACTCCACCCAAGGTCTCCTTGTTTGAGCCATCAAAAGCAGAGATTGCAAACAAACAAAAGGCTACCCTCGTGTGCTNGGCCAGGGGNTNT…
M3	S1P2B3_B9	B9	B	9	NP	Productive	12D-2 or 12N-2	50	CALTRASSSFSKLVF			ATCAGACTACTTACTCACCTTTCCTTTTCTGGTATGTGCAACATCTCAACGAAGCCCCTAAGCTACTCCTGAAGAGCTCCACAGACAACAAGAGGACCGAGCACCAAGGGTTCTACGCCACTCTCCATAAGAGCAGCAGCTCCTTCCATCTGCAGAAGTCCTCAGTGCAGCTGTCAGACTCTGCCCTGTACTTCTGTGCTTTGACTCGTGCATCCTCCTCCTTCAGCAAGCTGGTGTTTGGGCAGGGGACATCCTTATCAGTCGTTCCAAACATCCAGAACCCAGAACCT	NTGCTGAACNNNNNTATCAGACTACTTACTCACCTTTCCTTTTCTGGTATGTGCAACATCTCAACGAAGCCCCTAAGCTACTCCTGAAGAGCTCCACAGACAACAAGAGGACCGAGCACCAAGGGTTCTACGCCACTCTCCATAAGAGCAGCAGCTCCTTCCATCTGCAGAAGTCCTCAGTGCAGCTGTCAGACTCTGCCCTGTACTTCTGTGCTTTGACTCGTGCATCCTCCTCCTTCAGCAAGCTGGTGTTTGGGCAGGGGACATCCTTATCAGTCGTTCCAAACATCCAGAACCCAGAACCTGCTGTGTACCAGTTAAAAGNTCCTCGGTNTCAGGACAGCNCNNNNNNNNNNNNNNNN		Productive	2	2-3	2	1	CASSQDRGARETLYF			TCAAGTCGCTTCCAACCTCAAAGTTCAAAGAAAAACCATTTAGACCTTCAGATCACAGCTCTAAAGCCTGATGACTCGGCCACATACTTCTGTGCCAGCAGCCAAGATCGGGGGGCGCGAGAAACGCTGTATTTTGGCTCAGGAACCAGACTGACTGTTCTCGAGGATCTGAGAAATGTGACTCCACCCAAGGTCTCCTTGTTTGAGCCATCAAAAGCAGAGATTGCAAACAAACAAAAGGCTACCC	NTGGNCNNTNNNNNNNGNCTCAAGTCGCTTCCAACCTCAAAGTTCAAAGAAAAACCATTTAGACCTTCAGATCACAGCTCTAAAGCCTGATGACTCGGCCACATACTTCTGTGCCAGCAGCCAAGATCGGGGGGCGCGAGAAACGCTGTATTTTGGCTCAGGAACCAGACTGACTGTTCTCGAGGATCTGAGAAATGTGACTCCACCCAAGGTCTCCTTGTTTGAGCCATCAAAAGCAGAGATTGCAAACAAACAAAAGGCTACCCTCGTGTGCTNGGCCAGGGGNTNNNCNNNNNNNNNNNNNNN
M3	S1P2B3_B10	B10	B	10	PA	Productive*	6-6 or 6D-6	40	XXLGPXGTGXYXXVX (2nd-CYS 104 and PHE 118 not identified)						Productive	29	2-7	1	3	CASSPDRGEQYF			TGGGGCTACAGCTGATTTATATNTCATACGATGTTGATAGTAACAGCGAAGGAGACATCCCTAAAGGATACAGGGTCTCACGGAAGAAGCGGGAGCATTTCTCCNTGATTCTGGATTNTGNTAAAACAAACCAGACATCTGTGTACTTCTGTGCTAGCAGCCCAGACAGGGGTGAACAGTACTTCGGTCCCGGCACCAGGCTCACGGTTTTAGAGGATCTGAGAAATGTGACTCCACCCAAGGTCTCCTTGTTTGAGCCATCAAAAGCAGAGATTG	NNACACTNCNNNTANNNTNTANNNGNNNTGNCAAGACCCTGGTCTGGGGCTACAGCTGATTTATATNTCATACGATGTTGATAGTAACAGCGAAGGAGACATCCCTAAAGGATACAGGGTCTCACGGAAGAAGCGGGAGCATTTCTCCNTGATTCTGGATTNTGNTAAAACAAACCAGACATCTGTGTACTTCTGTGCTAGCAGCCCAGACAGGGGTGAACAGTACTTCGGTCCCGGCACCAGGCTCACGGTTTTAGAGGATCTGAGAAATGTGACTCCACCCAAGGTCTCCTTGTTTGAGCCATCAAAAGCAGAGATTGCAAACAAACAAAAGGCTACCCTCGTGTGCNNGGCCAGGGGNTNTNCNNNNCNNNNNNNNN
M3	S1P2B3_C1	C1	C	1	PA	Productive	7D-4	57	CAARLNQGGSAKLIF			TGCACTTCAAGTGATCGTAATTTTCAGTACTTCTGGTGGTACAGACAGCATTCTGGAGAAGGCCCCAAGGCACTGATGTCCATCTTCTCTGATGGTGACAAGAAAGAAGGCAGATTCACAGCTCACCTCAATAAGGCCAGCCTGCATGTTTCCCTGCACATCAGAGACTCCCAGCCCAGTGACTCCGCTCTCTACTTCTGTGCAGCTAGGCTGAATCAAGGAGGGTCTGCGAAGCTCATCTTTGGGGAGGGGACAAAGCTGACAGTGAGCTCATACATCCAGAACCCAGAA	NNNNNNNNGGTGCAGCAGAGCCCAGAATCCCTCAGTGTCCCAGAGGGNNNNNNNGCNTNCCNTCAACTGCACTTCAAGTGATCGTAATTTTCAGTACTTCTGGTGGTACAGACAGCATTCTGGAGAAGGCCCCAAGGCACTGATGTCCATCTTCTCTGATGGTGACAAGAAAGAAGGCAGATTCACAGCTCACCTCAATAAGGCCAGCCTGCATGTTTCCCTGCACATCAGAGACTCCCAGCCCAGTGACTCCGCTCTCTACTTCTGTGCAGCTAGGCTGAATCAAGGAGGGTCTGCGAAGCTCATCTTTGGGGAGGGGACAAAGCTGACAGTGAGCTCATACATCCAGAACCCAGAACCTGCTGTGTACCAGTTAAAAGNTCCTCNNTCTCAGGACAG…		Productive	5	1-1	1	3	CASSQDITEVFF			TCTCTACAATCTTAAACAGTTGATTCGAAATGAGACGGTGCCCAGTCGTTTTATACCTGAATGCCCAGACAGCTCCAAGCTACTTTTACATATATCTGCCGTGGATCCAGAAGACTCAGCTGTCTATTTTTGTGCCAGCAGCCAAGACATAACAGAAGTCTTCTTTGGTAAAGGAACCAGACTCACAGTTGTAGAGGATCTGAGAAATGTGACTCCACCCAAGGTCTCCTTGTTTGAGCCATCAAAAGCAGAGATTGCAAACAAACAAAAGGCTACCCTC	NTNCCAGNGGNNNCANNTTCTCTACAATCTTAAACAGTTGATTCGAAATGAGACGGTGCCCAGTCGTTTTATACCTGAATGCCCAGACAGCTCCAAGCTACTTTTACATATATCTGCCGTGGATCCAGAAGACTCAGCTGTCTATTTTTGTGCCAGCAGCCAAGACATAACAGAAGTCTTCTTTGGTAAAGGAACCAGACTCACAGTTGTAGAGGATCTGAGAAATGTGACTCCACCCAAGGTCTCCTTGTTTGAGCCATCAAAAGCAGAGATTGCAAACAAACAAAAGGCTACCCTCGTGTGCTNGGCCAGGGGNTNNNNNNNNNNNNNNNNNNNN
M3	S1P2B3_C2	C2	C	2	NP	Unproductive/ Double	16	53	Unidentified CDR3	3D-3 or 3N-3					Productive	5	2-7	2	2	CASSQDLGGVYEQYF			TACAATCTTAAACAGTTGATTCGAAATGAGACGGTGCCCAGTCGTTTTATACCTGAATGCCCAGACAGCTCCAAGCTACTTTTACATATATCTGCCGTGGATCCAGAAGACTCAGCTGTCTATTTTTGTGCCAGCAGCCAAGATCTGGGGGGCGTCTATGAACAGTACTTCGGTCCCGGCACCAGGCTCACGGTTTTAGAGGATCTGAGAAATGTGACTCCACCCAAGGTCTCCTTGTTTGAGCCATCAAAAGCAGAGATTGCAAACAAACAAAAGGCTACCC	NNNCCAGAGNNNNNNNTTTCTCTACAATCTTAAACAGTTGATTCGAAATGAGACGGTGCCCAGTCGTTTTATACCTGAATGCCCAGACAGCTCCAAGCTACTTTTACATATATCTGCCGTGGATCCAGAAGACTCAGCTGTCTATTTTTGTGCCAGCAGCCAAGATCTGGGGGGCGTCTATGAACAGTACTTCGGTCCCGGCACCAGGCTCACGGTTTTAGAGGATCTGAGAAATGTGACTCCACCCAAGGTCTCCTTGTTTGAGCCATCAAAAGCAGAGATTGCAAACAAACAAAAGGCTACCCTCGTGTGCNNGGCCAGGGGNTNTNCNNNNNNNNNNNNNNNNN
M3	S1P2B3_C3	C3	C	3	NP	Productive	6-7/DV9 or 6D-7 or 6N-7	49	CALVSNTGYQNFYF			TTTTGAAGCTACATATGATAAAGGGACCACCTCCTTCCACTTGCGGAAAGCCTCAGTGCAAGAGTCAGACTCGGCTGTGTACTACTGTGCTCTGGTCTCGAACACGGGTTACCAGAACTTCTATTTTGGGAAAGGAACAAGTTTGACTGTCATTCCAAACATCCAGAACCCAGAACCTGCTGTGTACCAGTTAAAAG	NNNNNNGGNNNNNNNNNAGGTTTTGAAGCTACATATGATAAAGGGACCACCTCCTTCCACTTGCGGAAAGCCTCAGTGCAAGAGTCAGACTCGGCTGTGTACTACTGTGCTCTGGTCTCGAACACGGGTTACCAGAACTTCTATTTTGGGAAAGGAACAAGTTTGACTGTCATTCCAAACATCCAGAACCCAGAACCTGCTGTGTACCAGTTAAAAGNTCCTCGNTCTCAGGACAGCACNNNNNNNNNNNNNN		Productive	31	2-5	2	2	CAWSTRLGGHQDTQYF			AANTGAACNTNTNAGCNTNCNGGNNGAAGGANGANCANTTNNTNCTAAGCANNGAGAAGCTGNTTNTCANCCANTNNNNNTTCNACNTNTGTGCCTGGAGTaCCcGccTGGGGGGACACCAAGACACCCAGTACTTTGGGCCAGGCACTNGGCTCCTNGTGTTAGAGGATCTGAGAAATGTGACTCCACCCAAGGTCTCCTTGTTTGAGCCATCAAAAGCAGAGATTGCAAACAAACAAAAGGCTAC	TAAGCANNGAGAAGCTGNTTNTCANCCANTNNNNNTTCNACNTNTGTGCCTGGAGTNCCNGNNTGGGGGGACACCAAGACACCCAGTACTTTGGGCCAGGCACTNGGCTCCTNGTGTTAGAGGATCTGAGAAATGTGACTCCACCCAAGGTCTCCTTGTTTGAGCCATCAAAAGCAGAGATTGCAAACAAACAAAA	cleaned up CDR3
M3	S1P2B3_C4	C4	C	4	PA	Unproductive	3D-3 or 3N-3	49	XAVXEXGXPEIX#F (2nd-CYS 104 not identified)						Productive	2	1-5	1	2	CASSQDPQAPLF			CAAGTCGCTTCCAACCTCAAAGTTCAAAGAAAAACCATTTAGACCTTCAGATCACAGCTCTAAAGCCTGATGACTCGGCCACATACTTCTGTGCCAGCAGCCAAGATCCCCAGGCTCCGCTTTTTGGAGAGGGGACTCGACTTTCTGTTCTAGAGGATCTGAGAAATGTGACTCCACCCAAGGTCTCCTTGTTTGAGCCATCAAAAGCAGAGATTGCAAACAAACAAAAGGCTACCCTCGTGTGCT	NNNNNNNNNNNCAATCAGACTGCCTCAAGTCGCTTCCAACCTCAAAGTTCAAAGAAAAACCATTTAGACCTTCAGANNNNNNGNCAATNCNNNNNNCTCAAGTCGCTTCCAACCTCAAAGTTCAAAGAAAAACCATTTAGACCTTCAGATCACAGCTCTAAAGCCTGATGACTCGGCCACATACTTCTGTGCCAGCAGCCAAGATCCCCAGGCTCCGCTTTTTGGAGAGGGGACTCGACTTTCTGTTCTAGAGGATCTGAGAAATGTGACTCCACCCAAGGTCTCCTTGTTTGAGCCATCAAAAGCAGAGATTGCAAACAAACAAAAGGCTACCCTCGTGTGCTNGGCCANNNNNTNTNNNNNNNNNNNNNNN
M3	S1P2B3_C5	C5	C	5	NP	Productive	6-7/DV9	56	CALRSTGGNNKLTF			AGGTTTTGAAGCTACATATGATAAAGGGACCACCTCCTTCCACTTGCGGAAAGCTTCAGTGCAAGAGTCAGACTCGGCTGTGTACTACTGTGCTCTGAGGAGTACTGGAGGCAATAATAAGCTGACTTTTGGTCAAGGAACCGTTCTGAGTGTTATACCAGACATCCAGAACCCAGAACCTGCTGTGTACCAGTTAAA	NNNNNNGGANNNNNCNNAGGTTTTGAAGCTACATATGATAAAGGGACCACCTCCTTCCACTTGCGGAAAGCTTCAGTGCAAGAGTCAGACTCGGCTGTGTACTACTGTGCTCTGAGGAGTACTGGAGGCAATAATAAGCTGACTTTTGGTCAAGGAACCGTTCTGAGTGTTATACCAGACATCCAGAACCCAGAACCTGCTGTGTACCAGTTAAAAGNTCCTCGNTCTCAGGACAGCNNNNNNNNNNNNNNNNNN		Unproductive	13-1	2-7	1	3	Unidentified CDR3
M3	S1P2B3_C6	C6	C	6	PA	Unproductive	3D-3 or 3N-3	49	XAVSEHGLPEXX#F (2nd-CYS 104 not identified)					out of frame junction	Productive	13-3	2-4	2	1	CASSGAGGQNTLYF			ACGGGGCATGGGCTGAGGCTGATCCATTACTCATATGTCGCTGACAGCACGGAGAAAGGAGATATCCCTGATGGGTACAAGGCCTCCAGACCAAGCCAAGAGAATTTCTCTCTCATTCTGGAGTTGGCTTCCCTTTCTCAGACAGCTGTATATTTCTGTGCCAGCAGTGGGGCTGGGGGTCAAAACACCTTGTACTTTGGTGCGGGCACCCGACTATCGGTGCTAGAGGATCTGAGAAATGTGACTCCACCCAAGGTCTCCTTGTTTGAGCCATCAAAAGCAGAGATTGCAAACAAACAAAAG	TNTGNNGCNNNNNNNAAANTCCAAGAAGCAAGGTGGCAGTAACAGGAGGAAAGGTGACATTGAGCTGTCACCAGANTAATAACCATGACNATNTGTACTGGNNNNNNNAGGACACGGGGCATGGGCTGAGGCTGATCCATTACTCATATGTCGCTGACAGCACGGAGAAAGGAGATATCCCTGATGGGTACAAGGCCTCCAGACCAAGCCAAGAGAATTTCTCTCTCATTCTGGAGTTGGCTTCCCTTTCTCAGACAGCTGTATATTTCTGTGCCAGCAGTGGGGCTGGGGGTCAAAACACCTTGTACTTTGGTGCGGGCACCCGACTATCGGTGCTAGAGGATCTGAGAAATGTGACTCCACCCAAGGTCTCCTTGTTTGAGCCATCAAAAGCAGAGA…
M3	S1P2B3_C7	C7	C	7	PA	Productive	16 or 16D/DV11	33	CAMREGGYQLIW			ACTTTCAGAAGCCAAAAAGTTCCATCGGACTCATCATCACTGCCACACAGATTGAGGACTCAGCAGTATATTTCTGTGCTATGAGAGAGGGAGGCTATCAGTTGATCTGGGGCTCTGGGACCAAGCTAATTATAAAGCCAGACATCCAGAACCCAGAACCTGCTGTGTACCAGTTAAAAG	NTATTATTCTNNGAACTTTCAGAAGCCAAAAAGTTCCATCGGACTCATCATCACTGCCACACAGATTGAGGACTCAGCAGTATATTTCTGTGCTATGAGAGAGGGAGGCTATCAGTTGATCTGGGGCTCTGGGACCAAGCTAATTATAAAGCCAGACATCCAGAACCCAGAACCTGCTGTGTACCAGTTAAAAGNTCCTCGNTCTCAGGACAGCNCNNNNNNNNNNNNNNNNN		Productive	19	2-3	2	2	CASSIGLGRSAETLYF			TCAGGGAAAGGATTGAGACTGATCTACTATTCAATAACTGAAAACGATCTTCAAAAAGGCGATCTATCTGAAGGCTATGATGCGTCTCGAGAGAAGAAGTCATCTTTTTCTCTCACTGTGACATCTGCCCAGAAGAACGAGATGGCCGTTTTTCTCTGTGCCAGCAGTATAGGGCTGGGGCGTAGTGCAGAAACGCTGTATTTTGGCTCAGGAACCAGACTGACTGTTCTCGAGGATCTGAGAAATGTGACTCCACCCAAGGTCTCCTTGTTTGAGCCATCAAAAGCAGAGATTGCAAACAAACAAAAGGCTACCCTCG	NTNNGTNTTGGTNCCGNNNCNNANTCAGGGAAAGGATTGAGACTGATCTACTATTCAATAACTGAAAACGATCTTCAAAAAGGCGATCTATCTGAAGGCTATGATGCGTCTCGAGAGAAGAAGTCATCTTTTTCTCTCACTGTGACATCTGCCCAGAAGAACGAGATGGCCGTTTTTCTCTGTGCCAGCAGTATAGGGCTGGGGCGTAGTGCAGAAACGCTGTATTTTGGCTCAGGAACCAGACTGACTGTTCTCGAGGATCTGAGAAATGTGACTCCACCCAAGGTCTCCTTGTTTGAGCCATCAAAAGCAGAGATTGCAAACAAACAAAAGGCTACCCTCGTGTGCTNNGCCAGGGGNTNTNNNNNNNNNNNNNNNNNN
M3	S1P2B3_C8	C8	C	8	NP	Productive	3-1	17	CAVSVGSAGNKLTF			TCCGGGAGGGAGACAGCGCCATTATCATCTGCACCTACACAGACAGTGCCACTGCTTACTTCTCCTGGTACAAGCAAGAGGCGGGGGCAGGTCTTCAGTTGCTTATGAGTGTCCTTTCAAATGTGGACAGAAAAGAAGAACAAGGACTCACTGTCTTACTGAACAAGAAAGACAAACGACTCTCTCTGAACCTCACAGCTGCCCATCCTGGGGACTCAGCCGTGTACTTCTGCGCAGTCAGTGTGGGCAGTGCAGGGAACAAGCTAACTTTTGGAATCGGAACCAGGGTGCTGGTCAGGCCAGACATCCAGAACCCAG	NTNCCNNNNNNNNNCNNNAGTGTCCGGGAGGGAGACAGCGCCATTATCATCTGCACCTACACAGACAGTGCCACTGCTTACTTCTCCTGGTACAAGCAAGAGGCGGGGGCAGGTCTTCAGTTGCTTATGAGTGTCCTTTCAAATGTGGACAGAAAAGAAGAACAAGGACTCACTGTCTTACTGAACAAGAAAGACAAACGACTCTCTCTGAACCTCACAGCTGCCCATCCTGGGGACTCAGCCGTGTACTTCTGCGCAGTCAGTGTGGGCAGTGCAGGGAACAAGCTAACTTTTGGAATCGGAACCAGGGTGCTGGTCAGGCCAGACATCCAGAACCCAGAACCTGCTGTGTACCAGTTAAAAGNTCCTCNNTCTCAGGACAGCACNNNNNNNNNNNNN…		Productive	2	1-6	1	3	CASSPDRRNSYNSPLYF			CATGTcGCTTCCAACcTCAAAGTTCAAAGAAAAACCATTTAGACcTTCAGATCACAGCTCTAAAGCcTGATGAcTcGGCCACATACTTcTGTGCCAGCAGCCCGGACAGGAGGAATTCCTATAATTcGcCccTtTACTtTGCGGCAGGCACCCGGCTC	CATGTNGCTTCCAACNTCAAAGTTCAAAGAAAAACCATTTAGACNTTCAGATCACAGCTCTAAAGCNTGATGANTNGGCCACATACTTNTGTGCCAGCAGCCCGGACAGGAGGAATTCCTATAATTNGNCNNTNTACTNTGCGGCAGGCACCCGGCTCANTGTGACAGAGGATCTGAGAAATGTGACTCCACCCAAGGTCTCCTTGTTTGAGCCATCAAAAGCAGAGATTGCAAACAAACAAAAGGCTACCCTC	cleaned up CDR3
M3	S1P2B3_C9	C9	C	9	PA	Productive	12D-2 or 12N-2	50	CALTRASSSFSKLVF			TATCAGACTACTTACTCACCTTTCCTTTTCTGGTATGTGCAACATCTCAACGAAGCCCCTAAGCTACTCCTGAAGAGCTCCACAGACAACAAGAGGACCGAGCACCAAGGGTTCTACGCCACTCTCCATAAGAGCAGCAGCTCCTTCCATCTGCAGAAGTCCTCAGTGCAGCTGTCAGACTCTGCCCTGTACTTCTGTGCTTTGACTCGTGCATCCTCCTCCTTCAGCAAGCTGGTGTTTGGGCAGGGGACATCCTTATCAGTCGTTCCAAACATCCAGAACCCAGAACC	TGCTGAACNNNNNTATCAGACTACTTACTCACCTTTCCTTTTCTGGTATGTGCAACATCTCAACGAAGCCCCTAAGCTACTCCTGAAGAGCTCCACAGACAACAAGAGGACCGAGCACCAAGGGTTCTACGCCACTCTCCATAAGAGCAGCAGCTCCTTCCATCTGCAGAAGTCCTCAGTGCAGCTGTCAGACTCTGCCCTGTACTTCTGTGCTTTGACTCGTGCATCCTCCTCCTTCAGCAAGCTGGTGTTTGGGCAGGGGACATCCTTATCAGTCGTTCCAAACATCCAGAACCCAGAACCTGCTGTGTACCAGTTAAAAGNTCCTCGGTCTCAGGACAGCNCNNNNNNNNNNNNNNNNN		Productive*	5	2-7	1	2	Unidentified CDR3					2nd-CYS 104 not identified
M3	S1P2B3_C10	C10	C	10	PA	Productive*	6-6 or 6D-6 or 6-7/DV9	40	CXXGPXGTGXYXXVX (PHE 118 not identified)						Productive*	19	2-7	1	3	Unidentified CDR3					Low V-REGION identity (66.67%); 2nd-CYS 104 not identified
M3	S1P2B3_D1	D1	D	1	NP	Unproductive	3D-3 or 3N-3	49	XAVXEXGXPEIX#F (2nd-CYS 104 not identified)						Unproductive	13-1	2-7	2	1	CXXXXWXGX#YEQYF					Low V-REGION score
M3	S1P2B3_D2	D2	D	2	NP	Productive*	3D-3 or 3N-3	53	Unidentified CDR3						Unproductive	13-1	2-7	1	1	CXXXXXXEX#YEQYF					Low V-REGION identity (45.13%); stop codons, out-of-frame junction
M3	S1P2B3_D3	D3	D	3	PA	Unproductive	7N-4	47	Unidentified CDR3						Productive	12-2	2-5	2	3	CASSQWGFNQDTQYF			NCCAACAGTTTGATGACTATCACTTTGAGATGAACATGAGTGCCTTGGAGCTAGAGGACTCTGCCGTGTACTTCTGTGCCAGCTCTCAATGGGGGTTTAACCAAGACACCCAGTACTTTGGGCCAGGCACTCGGCTCCTCGTGTTAGAGGATCTGAGAAATGTGACTCCACCCAAGGTCTCCTTGTTTGAGCCATCAAAAGC	NCAGGTGGGAAANTGAAGTGTCTTTCAATTGTAAGCAAACTCTGGGCCACGATACTANNTNNNNGTACAAGCAAGACTCTAAGAAATTGCTGAAGATTATGTTTAGCTACAATAATAAGCAACTCATTGTAAACGAAACAGTTCCANTCCAGCANNNNNNNNCCAACAGTTTGATGACTATCACTTTGAGATGAACATGAGTGCCTTGGAGCTAGAGGACTCTGCCGTGTACTTCTGTGCCAGCTCTCAATGGGGGTTTAACCAAGACACCCAGTACTTTGGGCCAGGCACTCGGCTCCTCGTGTTAGAGGATCTGAGAAATGTGACTCCACCCAAGGTCTCCTTGTTTGAGCCATCAAAAGCAGAGATTGCAAACAAACAAAAGGCTACCCTCGTGTG…
M3	S1P2B3_D4	D4	D	4	NP	Productive	6-7/DV9	47	CALSVDYANKMIF			GAGGTTTTGAAGCTACATATGATAAAGGGACCACCTCCTTCCACTTGCGGAAAGCTTCAGTGCAAGAGTCAGACTCGGCTGTGTACTACTGTGCTCTGAGTGTGGACTATGCAAACAAGATGATCTTTGGCTTGGGAACCATTTTGAGAGTCAGACCTCACATCCAGAACCCAGAACCTGCTGTGTACCAGTTA	NNNNNNGGAAGNNNCAGAGGTTTTGAAGCTACATATGATAAAGGGACCACCTCCTTCCACTTGCGGAAAGCTTCAGTGCAAGAGTCAGACTCGGCTGTGTACTACTGTGCTCTGAGTGTGGACTATGCAAACAAGATGATCTTTGGCTTGGGAACCATTTTGAGAGTCAGACCTCACATCCAGAACCCAGAACCTGCTGTGTACCAGTTAAAAGNTCCTCGNTNTCAGGACAGCACNNNNNNNNNNNNNNN		Productive*	29	1-4	-	-	Unidentified CDR3					Low V-REGION identity (79.17%); 2nd-CYS 104 not identified
M3	S1P2B3_D5	D5	D	5	NP	Unproductive	6-7/DV9	56	CAMRSTGGNNKLTF				AGAGGTTTNGAAGNTACATATGATAAAGGGACCACCTCNTTCCACNTGNGGAAAGCTTCAGTGCAAGAGTCAGANTNGNNNNNGTNNTACTGTGCTNTGAGGAGTANTGGAGGCAATAATAAGNTGACTTTTGGTCAAGGAACCGTTNTGAGTGTTATACCAGACATCCAGAACCCAGAACCTGCTGTGT	can't call bases in CDR3	Productive	5	2-7	2	2	CASSQDLGGVYEQYF			TCTCTACAATCTTAAACAGTTGATTCGAAATGAGACGGTGCCCAGTCGTTTTATACCTGAATGCCCAGACAGCTCCAAGCTACTTTTACATATATCTGCCGTGGATCCAGAAGACTCAGCTGTCTATTTTTGTGCCAGCAGCCAAGATCTGGGGGGGGTCTATGAACAGTACTTCGGTCCCGGCACCAGGCTCACGGTTTTAGAGGATCTGAGAAATGTGACTCCACCCAAGGTCTCCTTGTTTGAGCCATCAAAAGCAGAGATTGCAAACAAACAAAAGGCTACCC	NTNCNNNNNNNNNNNNTTCTCTACAATCTTAAACAGTTGATTCGAAATGAGACGGTGCCCAGTCGTTTTATACCTGAATGCCCAGACAGCTCCAAGCTACTTTTACATATATCTGCCGTGGATCCAGAAGACTCAGCTGTCTATTTTTGTGCCAGCAGCCAAGATCTGGGGGGGGTCTATGAACAGTACTTCGGTCCCGGCACCAGGCTCACGGTTTTAGAGGATCTGAGAAATGTGACTCCACCCAAGGTCTCCTTGTTTGAGCCATCAAAAGCAGAGATTGCAAACAAACAAAAGGCTACCCTCGTGTGCNNGGCCAGGGGNTNTNNNNNNNNNNNNNNNNN
M3	S1P2B3_D6	D6	D	6	PA	Productive	6D-6 or 6N-6	53	CAFSGGSNYKLTF			AAGCAGCAGAGGGTTTGAAGCCACATACAATAAAGAAGCCACCTCCTTCCACTTGCAGAAAGCCTCAGTGCAAGAGTCAGACTcGGcTGTGTAcTACTGCGCTTTCAGTGGAGGCAGCAATTACAAACTGACATTT	NNNNTGACTNNTCAAGAGGGAGGGATATCGATCCTGAATTGTGACTACGAGAATGATATGTTTGACTATTTTGCCTGGTACAAAAAATACCCTGACAACAGCCCCACACTCCTGATATCCGTACNTACGGCTGGNNNTANNGGAAGCAGCAGAGGGTTTGAAGCCACATACAATAAAGAAGCCACCTCCTTCCACTTGCAGAAAGCCTCAGTGCAAGAGTCAGACTNGGNTGTGTANTACTGCGCTTTCAGTGGAGGCAGCAATTACAAACTGACATTTGGGAAAGGAACTNTNTTAACTGTGACTCCAAACATCCAGAACCCAGAACCTGCTGTGTACCAGTTAAAAGNTCCTCGNTCTCAGGACAGNNNNNNNNNNNNNNNNN		Productive	29	1-1	1	1	CASSYGGEVFF			AGACCCTGGTCTGGGGCTACAGCTGATTTATATcTCaTACGATGTTGATAGTAACAGCGAAGGAGACATCCCTAAAGGATACAGGGTCTCACGGAAGAAGCGGGAGCATTTCTCCCTGATTCTGGATTCTGCTAAAACAAACCAGACATCTGTGTACTTCTGTGCTAGCAGTTACGGGGGAGAAGTCTTCTTTGGTAAAGGAACCAGACTCACAGTTGTAGAGGATCTGAGAAATGTGACTCCACCCAAGGTCTCCTTGTTTGAGCCATCAAAAGCAGAGATTGCAAACAAACAAA	NNNTGTACTGGNNNNNNCAAGACCCTGGTCTGGGGCTACAGCTGATTTATATCTCATACGATGTTGATAGTANNNNNNNCTNGNNNNNNNAAGACCCTGGTCTGGGGCTACAGCTGATTTATATNTCNTACGATGTTGATAGTAACAGCGAAGGAGACATCCCTAAAGGATACAGGGTCTCACGGAAGAAGCGGGAGCATTTCTCCCTGATTCTGGATTCTGCTAAAACAAACCAGACATCTGTGTACTTCTGTGCTAGCAGTTACGGGGGAGAAGTCTTCTTTGGTAAAGGAACCAGACTCACAGTTGTAGAGGATCTGAGAAATGTGACTCCACCCAAGGTCTCCTTGTTTGAGCCATCAAAAGCAGAGATTGCAAACAAACAAAAGGCTACCCTCG…
M3	S1P2B3_D7	D7	D	7	PA	Not detected								Unidentified/ messy sequence	Productive	3	2-3	1	2	CASSLEGSRSSAETLYF			GACCCTCAATTGTGACCCAGTTTCTAATCACCTATATTTTTATTGGTATAAACAGATTTTAGGACAGCAGATGGAGTTTCTGGTTAATTTCTACAATGGTAAAGTCATGGAGAAGTCTAAACTGTTTAAGGATCAGTTTTCAGTTGAAAGACCAGATGGTTCATATTTCACTCTGAAAATCCAACCCACAGCACTGGAGGACTCAGCTGTGTACTTCTGTGCCAGCAGCTTAGAGGGATCGCGCTCTAGTGCAGAAACGCTGTATTTTGGCTCAGGAACCAGACTGACTGTTCTCGAGGATCTGAGAAATGTGACTCCACCCAAGGTCTCCTTGTTTGAGCCATCAAAAGCAGAGATTGCAAACAAACAAAAGGC	NTNNTNNNNNNNNCNNNNGTGACCCTCAATTGTGACCCAGTTTCTAATCACCTATATTTTTATTGGTATAAACAGATTTTAGGACAGCAGATGGAGTTTCTGGTTAATTTCTACAATGGTAAAGTCATGGAGAAGTCTAAACTGTTTAAGGATCAGTTTTCAGTTGAAAGACCAGATGGTTCATATTTCACTCTGAAAATCCAACCCACAGCACTGGAGGACTCAGCTGTGTACTTCTGTGCCAGCAGCTTAGAGGGATCGCGCTCTAGTGCAGAAACGCTGTATTTTGGCTCAGGAACCAGACTGACTGTTCTCGAGGATCTGAGAAATGTGACTCCACCCAAGGTCTCCTTGTTTGAGCCATCAAAAGCAGAGATTGCAAACAAACAAAAGGCTACC…
M3	S1P2B3_D8	D8	D	8	PA	Productive	14D-3/DV8 or 14N-3	21	CAASGSNYNVLYF			AGGAGAGACCGCAATTCTGAACTGCAGTTATGAGAACAGTGCTTTTGACTACTTCCCATGGTACCAGCAGTTCCCTGGGGAAGGCCCTGCTCTCCTGATAGCCATACGTTCAGTGTCCGATAAAAAGGAAGATGGACGATTCACAATCTTCTTCAATAAAAGGGAGAAAAATCTCTCCTTGCACATCAAAGACTCTCAGCCTGGAGACTCAGCCACCTACTTCTGTGCAGCAAGTGGATCTAATTACAACGTGCTTTACTTCGGATCTGGCACCAAACTCACTGTAGAGCCAAACATCCAGAACCCAG	NTCTNTGACNNNNNNNGAAGGAGAGACCGCAATTCTGAACTGCAGTTATGAGAACAGTGCTTTTGACTACTTCCCATGGTACCAGCAGTTCCCTGGGGAAGGCCCTGCTCTCCTGATAGCCATACGTTCAGTGTCCGATAAAAAGGAAGATGGACGATTCACAATCTTCTTCAATAAAAGGGAGAAAAATCTCTCCTTGCACATCAAAGACTCTCAGCCTGGAGACTCAGCCACCTACTTCTGTGCAGCAAGTGGATCTAATTACAACGTGCTTTACTTCGGATCTGGCACCAAACTCACTGTAGAGCCAAACATCCAGAACCCAGAACCTGCTGTGTACCAGTTAAAAGNTCCTCGGTCTCAGGACAGCNNNNNNNNNNNNNNNN		Productive	13-1	2-5	1	1	CASSDGFYQDTQYF			GCAACCTTCAAATAGGAGATGTCCcTGAtGGGTACAAGGCCACCAGAACAACGCAAGAAGAcTTTTTCCTCcTGcTGGAATTGGCTTcTCCcTcTCAGACATCTTTGTAcTTCTGTGCCAGCAGTGATGGCTTTTACCAAGACACCCAGTACTTTGGGCCAGGCACT	TNNNNTNNNNNTGGNNNTNGCAGGACACNGGGCNTGGGGNGNGGNNNNTCCATTANTCATATGGTGNNGGCAACCTTCAAATAGGAGATGTCCNTGANGGGTACAAGGCCACCAGAACAACGCAAGAAGANTTTTTCCTCNTGNTGGAATTGGCTTNTCCNTNTCAGACATCTTTGTANTTCTGTGCCAGCAGTGATGGCTTTTACCAAGACACCCAGTACTTTGGGCCAGGCACTNGGCTCCTCGTGTTAGAGGATCTGAGAAATGTGACTCCACCCAAGGTCTCCTTGTTTGAGCCATCAAAAGCAGAGATTGCAAACAAACAAAAGGCTACCCTCGTGTGCTNGGCCAGGGGNTNNNNNNNNNNNNNNNNNN
M3	S1P2B3_D9	D9	D	9	PA	Productive	7-2 or 7D-2	17	CAASPPNSAGNKLTF			CTGCACTTCCAGTGATCGTAATGTTGACTACTTCTGGTGGTACAGACAGCACTCTGGGAAAAGCCCCAAGATGCTGATGTCTATCTTCTCCAATGGTGAAAAGGAAGAAGGCAGATTCACAGTTCACCTCAATAAAGCCAGCCTGCATACTTCCCTGCACATCAGAGACTCCCAGCCCAGTGACTCTGCTCTCTACCTCTGTGCAGCAAGCCCTCCTAACAGTGCAGGGAACAAGCTAACTTTTGGAATCGGAACCAGGGTGCTGGTCAGGCCAGACATCCAGAACCCAGAACCTGCTGTGTACCAG	NNNTCAGGGNNNNNTTCAACTGCACTTCCAGTGATCGTAATGTTGACTACTTCTGGTGGTACAGACAGCACTCTGGGAAAAGCCCCAAGATGCTGATGTCTATCTTCTCCAATGGTGAAAAGGAAGAAGGCAGATTCACAGTTCACCTCAATAAAGCCAGCCTGCATACTTCCCTGCACATCAGAGACTCCCAGCCCAGTGACTCTGCTCTCTACCTCTGTGCAGCAAGCCCTCCTAACAGTGCAGGGAACAAGCTAACTTTTGGAATCGGAACCAGGGTGCTGGTCAGGCCAGACATCCAGAACCCAGAACCTGCTGTGTACCAGTTAAAAGNTCCTCGGTCTCAGGACAGCNCNNNNNNNNNNNNNNN		Productive*	29	1-1	1	1	CXSXXGTXVXF
M3	S1P2B3_D10	D10	D	10	NP	Productive	6-7/DV9	56	CALRSTGGNNKLTF			AGAGGTTTTGAAGCTACATATGATAAAGGGACCACCTCCTTCCACTTGCGGAAAGCTTCAGTGCAAGAGTCAGACTCGGCTGTGTACTACTGTGCTCTGAGGAGTACTGGAGGCAATAATAAGCTGACTTTTGGTCAAGGAACCGTTCTGAGTGTTATACCAGACATCCAGAACCCAGAACCTGCTGTGTACCA	NNNNNGGAAGCANCAGAGGTTTTGAAGCTACATATGATAAAGGGACCACCTCCTTCCACTTGCGGAAAGCTTCAGTGCAAGAGTCAGACTCGGCTGTGTACTACTGTGCTCTGAGGAGTACTGGAGGCAATAATAAGCTGACTTTTGGTCAAGGAACCGTTCTGAGTGTTATACCAGACATCCAGAACCCAGAACCTGCTGTGTACCAGTTAAAAGNTCCTCGNTNTCAGGACAGCNNNNNNNNNNNNNNNN		Productive	5	2-7	2	2	CASSQDLGGVYEQYF			CTCTACAATCTTAAACAGTTGATTCGAAATGAGACGGTGCCCAGTCGTTTTATACCTGAATGCCCAGACAGCTCCAAGCTACTTTTACATATATCTGCCGTGGATCCAGAAGACTCAGCTGTCTATTTTTGTGCCAGCAGCCAAGATCTGGGGGGGGTCTATGAACAGTACTTCGGTCCCGGCACCAGGCTCACGGTTTTAGAGGATCTGAGAAATGTGACTCCACCCAAGGTCTCCTTGTTTGAGCCATCAAAAGCAGAGATTGCAAACAAACAAAAGGCTACCCTC	NNNNCAGANNNNCNNGTTTCTCTACAATCTTAAACAGTTGATTCGAAATGAGACGGTGCCCAGTCGTTTTATACCTGAATGCCCAGACAGCTCCAAGCTACTTTTACATATATCTGCCGTGGATCCAGAAGACTCAGCTGTCTATTTTTGTGCCAGCAGCCAAGATCTGGGGGGGGTCTATGAACAGTACTTCGGTCCCGGCACCAGGCTCACGGTTTTAGAGGATCTGAGAAATGTGACTCCACCCAAGGTCTCCTTGTTTGAGCCATCAAAAGCAGAGATTGCAAACAAACAAAAGGCTACCCTCGTGTGCTNGGCCAGGGGNTNNNNNNNNNNNNNNNNNNN
M3	S1P2B3_E1	E1	E	1	NP	Unproductive	7-5	50	CAV##SFSKLVF					out of frame junction	Productive	1	1-6	1	1	CTCSADRRNSYNSPLYF			ATCAGCAGGATCTCCAAAAGCAACTACAGNGGCTGTTCACTCTGCGGAGTCCTGGGGACAAAGAGGTCAAATCTCTTCCCGGTGCTGATTACCTGGCCACACGGGTCACTGATANGGAGCTGAGGCTGCAAGTGGCCAACATGAGCCAGGGCAGAACCTTGTACTGCACCTGCAGTGCAGATAGAAGGAATTCCTATAATTCGCCCCTNTACTTTGCGGCAGGCACCCGGCTCACTGTGACAGAGGATCTGAGAAATGTGACTCCACCCAAGGTCTCCTTGTTTGAGCCATCAAAAGCAGAGATTGCAAACAAACAAAAGGC	NTTGTATCCCNNGATGAGCTGGTATCAGCAGGATCTCCAAAAGCAACTACAGTGGCTGTTCACTTTGCGGANTTTNNNNNCCNNNNNNNNCTGGTATCAGCAGGATCTCCAAAAGCAACTACAGNGGCTGTTCACTCTGCGGAGTCCTGGGGACAAAGAGGTCAAATCTCTTCCCGGTGCTGATTACCTGGCCACACGGGTCACTGATANGGAGCTGAGGCTGCAAGTGGCCAACATGAGCCAGGGCAGAACCTTGTACTGCACCTGCAGTGCAGATAGAAGGAATTCCTATAATTCGCCCCTNTACTTTGCGGCAGGCACCCGGCTCACTGTGACAGAGGATCTGAGAAATGTGACTCCACCCAAGGTCTCCTTGTTTGAGCCATCAAAAGCAGAGAT…
M3	S1P2B3_E2	E2	E	2	PA	Productive	10	15	CAASIQGGRALIF			TCAACTGCACTTACACAGATACTGCTTCATCATACTTCCCTTGGTACAAGCAAGAAGCTGGAAAGAGTCTCCACTTTGTGATAGACATTCGTTCAAATGTGGACAGAAAACAGAGCCAAAGACTTATAGTTTTGTTGGATAAGAAAGCCAAACGATTCTCCCTGCACATCACAGCCACACAGCCTGAAGATTCAGCCATCTACTTCTGTGCAGCAAGCATACAGGGAGGCAGAGCTCTGATATTTGGAACAGGAACCACGGTATCAGTCAGCCCCAACATCCAGAACCCAGAACCTGCTGTGTACCAGTTAAAAG	NNNNGGGNGNNAGCGCNGTCATCAACTGCACTTACACAGATACTGCTTCATCATACTTCCCTTGGTACAAGCAAGAAGCTGGAAAGAGTCTCCACTTTGTGATAGACATTCGTTCAAATGTGGACAGAAAACAGAGCCAAAGACTTATAGTTTTGTTGGATAAGAAAGCCAAACGATTCTCCCTGCACATCACAGCCACACAGCCTGAAGATTCAGCCATCTACTTCTGTGCAGCAAGCATACAGGGAGGCAGAGCTCTGATATTTGGAACAGGAACCACGGTATCAGTCAGCCCCAACATCCAGAACCCAGAACCTGCTGTGTACCAGTTAAAAGNTCCTCGNTCTCAGGACAGNNNNNNNNNNNNNNNNNN		Productive	5	2-1	2	1	CASRPGGSYAEQFF			TCTCTACAATCTTAAACAGTTGATTCGAAATGAGACGGTGCCCAGTCGTTTTATACCTGAATGCCCAGACAGCTCCAAGCTACTTTTACATATATCTGCCGTGGATCCAGAAGACTCAGCTGTCTATTTTTGTGCCAGCAGGCCTGGGGGGTCCTATGCTGAGCAGTTCTTCGGACCAGGGACACGACTCACCGTCCTAGAGGATCTGAGAAATGTGACTCCACCCAAGGTCTCCTTGTTTGAGCCATCAAAAGCAGAGATTGCAAACAAACAAAAGGCTACCCTCGTG	NTGCCAGAGGNCANTTTCTCTACAATCTTAAACAGTTGATTCGAAATGAGACGGTGCCCAGTCGTTTTATACCTGAATGCCCAGACAGCTCCAAGCTACTTTTACATATATCTGCCGTGGATCCAGAAGACTCAGCTGTCTATTTTTGTGCCAGCAGGCCTGGGGGGTCCTATGCTGAGCAGTTCTTCGGACCAGGGACACGACTCACCGTCCTAGAGGATCTGAGAAATGTGACTCCACCCAAGGTCTCCTTGTTTGAGCCATCAAAAGCAGAGATTGCAAACAAACAAAAGGCTACCCTCGTGTGCNNGGCCAGGGGNTNNNNNNNNNNNNNNNNNNN
M3	S1P2B3_E3	E3	E	3	NP	Productive	16 or 16D/DV11	42	CAMRGSGGSNAKLTF			CTTTCAGAAGCCAAAAAGTTCCATCGGACTCATCATCACCGCCACACAGATTGAGGACTCGGCAGTATATTTCTGTGCTATGAGAGGGTCTGGAGGAAGCAATGCAAAGCTAACCTTCGGGAAAGGCACTAAACTCTCTGTTAAATCAAACATCCAGAACCCAGAACCTGCTG	CACNTTATGAAGGAGCCTCCCTGGAGCTCAGATGCAGTTATTCATACAGTGCAGCACCTTACCTCTTNTGGTACGTGCAGTATCCTGGCCAGAGCCTCCAGTTTCTCCTCAAATACATCACAGGAGACACCGTTGTTAAAGGNNNNNNATTCTNNGAACTTTCAGAAGCCAAAAAGTTCCATCGGACTCATCATCACCGCCACACAGATTGAGGACTCGGCAGTATATTTCTGTGCTATGAGAGGGTCTGGAGGAAGCAATGCAAAGCTAACCTTCGGGAAAGGCACTAAACTCTCTGTTAAATCAAACATCCAGAACCCAGAACCTGCTGTGTACCAGTTAAAAGNTCCTCGGTNTCAGGACAGCNNCNNNNNNNNNNNNNNNN		Productive	13-1	2-2	1	3	CASSGGSNTGQLYF			GACACTGGGCATGGGCTGAGGCTGATCCATTACTCATATGGTGCTGGCAACCTTCAAATAGGAGATGTCCCTGATGGGTACAAGGCCACCAGAACAACGCAAGAAGACTTCTTCCTCCTGCTGGAATTGGCTTCTCCCTCTCAGACATCTTTGTACTTCTGTGCCAGCAGTGGGGGGTCAAACACCGGGCAGCTCTACTTTGGTGAAGGCTCAAAGCTGACAGTGCTGGAGGATCTGAGAAATGTGACTCCACCCAAGGTCTCCTTGTTTGAGCCATCAAAAGCAGAGATTGCAAACAAACAAAAGGCTACCCTCG	TNNTCCCTTNGCCNNTCACCNNCAGNNNNNNTNNNNNGNNTNNNGNNAGAAGNNNNGGCNAAGNNANNNAGNGNAGNNNTTTGNCGTGTGCANNNTGCNNNGNGGCTCNNAANCANGAGACNNNGGGNGAGNNNCANNNNNTNAGANNTNNAGCACNNNNAGCTNTGAGCNTTNNCCAANNNNAGNNNCCCGGTNTNTGNNCNCNCNNNGCNGGNNNNNANGTNNNNNNNNTNNNCNNNGAGAAGCCANNTCNAGCNGGAGAAGAAGNGTNNNNNNNGCNNTCACCCAAAGCCCTAGAAACAAGNNNNCAGTAACAGGAGGAAACGNGACAGNNNNNNGTNTCCAGATTAATAGCCACAANNNNNNNTACTNGNNNNNNNAGGACACTGGGCATGGGCT…
M3	S1P2B3_E4	E4	E	4	PA	Productive	16 or 16D/DV11	33	CAMREGGYQLIW			AACTTTCAGAAGCCAAAAAGTTCCATCGGACTCATCATCACTGCCACACAGATTGAGGACTCAGCAGTATATTTCTGTGCTATGAGAGAGGGAGGCTATCAGTTGATCTGGGGCTCTGGGACCAAGCTAATTATAAAGCCAGACATCCAGAACCCAGAACCTGCTGTGTACCAG	NTANTATTCTNNGAACTTTCAGAAGCCAAAAAGTTCCATCGGACTCATCATCACTGCCACACAGATTGAGGACTCAGCAGTATATTTCTGTGCTATGAGAGAGGGAGGCTATCAGTTGATCTGGGGCTCTGGGACCAAGCTAATTATAAAGCCAGACATCCAGAACCCAGAACCTGCTGTGTACCAGTTAAAAGNTCCTCGNTNTCAGGACANCNNNNNNNNNNNNNNNNN		Productive	19	2-3	2	2	CASSIGLGRSAETLYF			AGGGAAAGGATTGAGACTGATCTACTATTCAATAACTGAAAACGATCTTCAAAAAGGCGATCTATCTGAAGGCTATGATGCGTCTCGAGAGAAGAAGTCATCTTTTTCTCTCACTGTGACATCTGCCCAGAAGAACGAGATGGCCGTTTTTCTCTGTGCCAGCAGTATAGGGCTGGGGCGTAGTGCAGAAACGCTGTATTTTGGCTCAGGAACCAGACTGACTGTTCTCGAGGATCTGAGAAATGTGACTCCACCCAAGGTCTCCTTGTTTGAGCCATCAAAAGCAGAGATTGCAAACAAACAAAAGGCTACCCTC	NNTNNNNTGGTACNNNNNCNNANTCAGGGAAAGGATTGAGACTGATCTACTATTCAATAACTGAAAACGATCTTCAAAAAGGCGATCTATCTGAAGGCTATGATGCGTCTCGAGAGAAGAAGTCATCTTTTTCTCTCACTGTGACATCTGCCCAGAAGAACGAGATGGCCGTTTTTCTCTGTGCCAGCAGTATAGGGCTGGGGCGTAGTGCAGAAACGCTGTATTTTGGCTCAGGAACCAGACTGACTGTTCTCGAGGATCTGAGAAATGTGACTCCACCCAAGGTCTCCTTGTTTGAGCCATCAAAAGCAGAGATTGCAAACAAACAAAAGGCTACCCTCGTGTGCTNGGCCAGGGGNTNTNNNNNNNNNNNNNNNNNN
M3	S1P2B3_E5	E5	E	5	NP	Unproductive	14D-1 or 14N-1	32	CAAS##YGSSGNKLIF					out of frame junction	Productive*	13-1	2-2	2	1	Unidentified CDR3					Low V-REGION identity (42.59%); 2nd-CYS 104 not identified
M3	S1P2B3_E6	E6	E	6	NP	Productive	6-7/DV9	56	CALRSTGGNNKLTF			GTTTTGAAGCTACATATGATAAAGGGACCACCTCCTTCCACTTGCGGAAAGCTTCAGTGCAAGAGTCAGACTCGGCTGTGTACTACTGTGCTCTGAGGAGTACTGGAGGCAATAATAAGCTGACTTTTGGTCAAGGAACCGTTCTGAGTGTTATACCAGACATCCAGAACCCAGAACCTGCTGTGTACCAGTTAAAAG	NNNNNGGANNNNNNNNNAGGTTTTGAAGCTACATATGATAAAGGGACCACCTCCTTCCACTTGCGGAAAGCTTCAGTGCAAGAGTCAGACTCGGCTGTGTACTACTGTGCTCTGAGGAGTACTGGAGGCAATAATAAGCTGACTTTTGGTCAAGGAACCGTTCTGAGTGTTATACCAGACATCCAGAACCCAGAACCTGCTGTGTACCAGTTAAAAGNTCCTCNGTNTCAGGACAGCNNNNNNNNNNNNNNN		Productive	5	2-7	2	2	CASSQDLGGVYEQYF				TACAATCTTAAACAGTTGATTCGAAATGAGACGGTGCCCAGTCGTTTTATACCTGAATGCCCAGACAGCTCCAAGCTACTTTTACATATATCTGCCGTGGATCCAGAAGACTCAGCTGTCTATTTTTGTGCCAGCAGCCAAGATCTGGGGGGGGTCTATGAACAGTACTTCGGTCCCGGCACCAGGCTCACGGTTTTAGAGGATCTGAGAAATGTGACTCCACCCAAGGTCTCCTTGTTTGAGCCATCAAAAGCAGAGATTGCAAACAAACAAAAGGCTACCCTCGTG
M3	S1P2B3_E7	E7	E	7	NP	Productive	16 or 16D/DV11	42	CAMRGSGGSNAKLTF			TTTCAGAAGCCAAAAAGTTCCATCGGACTCATCATCACCGCCACACAGATTGAGGACTCGGCAGTATATTTCTGTGCTATGAGAGGGTCTGGAGGAAGCAATGCAAAGCTAACCTTCGGGAAAGGCACTAAACTCTCTGTTAAATCAAACATCCAGAACCCAGAACCTGCTGTGTACCAGTTAAAA	NTATTATTCTNNNNCTTTCAGAAGCCAAAAAGTTCCATCGGACTCATCATCACCGCCACACAGATTGAGGACTCGGCAGTATATTTCTGTGCTATGAGAGGGTCTGGAGGAAGCAATGCAAAGCTAACCTTCGGGAAAGGCACTAAACTCTCTGTTAAATCAAACATCCAGAACCCAGAACCTGCTGTGTACCAGTTAAAAGNTCCTCGNTNTCAGGACAGCNCNNNNNNNNNNNNNNNNNN		Productive	13-1	2-2	1	3	CASSGGSNTGQLYF			GGCAGGACACTGGGCATGGGCTGAGGCTGATCCATTACTCATATGGTGCTGGCAACCTTCAAATAGGAGATGTCCCTGATGGGTACAAGGCCACCAGAACAACGCAAGAAGACTTCTTCCTCCTGCTGGAATTGGCTTCTCCCTCTCAGACATCTTTGTACTTCTGTGCCAGCAGTGGGGGGTCAAACACCGGGCAGCTCTACTTTGGTGAAGGCTCAAAGCTGACAGTGCTGGAGGATCTGAGAAATGTGACTCCACCCAAGGTCTCCTTGTTTGAGCCATCAAAAGCAGAGATTGCAAACAAACAAAAGGCTACCCTCGTGTGCT	NNCNTCCCTTGNNCNTTNANNACAGNTNANNNNNNNNNNNNNNNNNAGAAGNNNNNGCNAAGNCACANGAGNGNNNNNNNNGNNGTGTGCANCTNNGCNNNNNNNGCTCNAANNANGAGACNNNGNGANNNNNNTNTGNNNGNNNNCNGCANNNTNAGNTNNGAGNNTTACCANNNANAGNNNCCCGGTNTTNGACCNCNCANNGNNGNNNGANGTACATNGNNTNNNNANGAGAAGCCANNTCCAGCNGGAGGAAGANGTNNNCNNNNNTNCNGTCACCCAAANCCCTAGAAACAAGNNGACAGTAACAGGAGGAAACNNGACANNGAGNNGTNTCCAGATTAATAGCCACAANNNNNNNNACTGGNNNTGGCAGGACACTGGGCATGGGCTGAGGCT…
M3	S1P2B3_F1	F1	F	1	PA	Unproductive	7-3	49	CAVTGYQNFYF				NCAGGGCNTCTTTCAACTGCACTTTCAGCGACAGTGCTTCTCAGTATTTTGCATGGTACAGACAGCATTNTGGGAAAGCCNNCANGGCANTGATGTCCATNTNNTNCAANGGNGAAAAAGAAGAAGGCAGATTCACAATTCACCTCAATAAANNCNNTTTGCATTTCTCCNNGCACATCAGAGANTNNCAGCCCAGTGANTNTGCTCTCTACCTGTGTGCAGNGACGGGTTACCAGAANTTNTATTTTGGGAAAGGAACAAGTTTGACTGTCATTCCAAACATCCAGAACCCAGAACCTGNTGTGTACCANTAAAAGNTCCTCGNNNCNNNNNNCNNNNNNNNNNNNNNNNNNNNNNNNNNNNNNNN	Cant call bases CDR3	Productive	29	2-7	2	2	CASSSRLGAYEQYF			GACCCTGGTCTGGGGCTACAGCTGATTTATATcTCATACGATGTTGATAGTAACAGCGAAGGAGACATCCCTAAAGGATACAGGGTCTCACGGAAGAAGCGGGAGCATTTCTCCCTGATTCTGGATTCTGCTAAAACAAACCAGACATCTGTGTAcTTCTGTGCTAGCAGTTCCCGGCTGGGGGCCTATGAACAGTACTTCGGTCCCGGCACCAGGCTCACGGTTTTAGAGGATCTGAGAAATGTGACTCCACCCAAGGTCTCCTTGTTTGAGCCATCAAAAGCAGAGATTGCAAACAA	NNNNTATGGGGNCAGATGGTGACCCTCAATTGTGACCCAGTTTCTAATCACCTATATTNTGTANTNNNNNNNNNAAGACCCTGGTCTGGGGCTACAGCTGATTTATATNTCATACGATGTTGATAGTAACAGCGAAGGAGACATCCCTAAAGGATACAGGGTCTCACGGAAGAAGCGGGAGCATTTCTCCCTGATTCTGGATTCTGCTAAAACAAACCAGACATCTGTGTANTTCTGTGCTAGCAGTTCCCGGCTGGGGGCCTATGAACAGTACTTCGGTCCCGGCACCAGGCTCACGGTTTTAGAGGATCTGAGAAATGTGACTCCACCCAAGGTCTCCTTGTTTGAGCCATCAAAAGCAGAGATTGCAAACAAACAAAAGGCTACCCTCGTGTGCTN…
M3	S1P2B3_F2	F2	F	2	NP	Unproductive	7-5, 7D-5	50	Unidentified CDR3			GCACGTTCAGTGATGGTACTTCTAACAACTTCAGGTGGTACAGACAGCATTCTGCGAAAGGCCTTGAGGTGCTAGTGTCCATCTTCTCTGATGGTGAAAAGGAAGAAGGCAGATTTACAGCTCACCTCAATAGAGCCAACTTGCATGTTTCCCTACACATCAGAGAACCACAACCCAGTGACTCTGCTGTCTACCTCTGTGCAGTGCACCTCCTTCAGCAAGCTGGTGTTTGGGCAGGGGACATCCTTATCAGTCGTTCCAAACATCCAGA		Out of frame junction	Productive	1	1-6	1	1	CTCSADRRNSYNSPLYF				NNTGTATCCCNNGATGAGCTGGTATCAGCAGGATCTCCAAAAGCAACTACAGTGGCTGTTCACTNTGCGGAGTNTGTATCCCNNNGNGAGCTGGTATCAGCAGGATCTCCAAAAGCAACTACAGTGGCTGTTCACTCTGCGGAGTCCTGGGGACAAAGAGGTCAAATCTCTTCCCGGTGCTGATTACCTGGCCACACGGGTCACTGATACGGAGCTGAGGCTGCAAGTGGCCAACATGAGCCAGGGCAGAACCTTGTACTGCACCTGCAGTGCAGATAGAAGGAATTCCTATAATTCGCCCCTNTACTTTGCGGCAGGCACCCGGCTCACTGTGACAGAGGATCTGAGAAATGTGACTCCACCCAAGGTCTCCTTGTTTGAGCCATCAAAAGCAGAGAT…	Low V-REGION identity (76.54%), cant clean up
M3	S1P2B3_F3	F3	F	3	PA	Double								Out of frame junction	Productive	29	1-5	1	2	CASSSLQGNNQAPLF			GACCCTGGTCTGGGGCTACAGCTGATTTATATCTCATACGATGTTGATAGTAACAGCGAAGGAGACATCCCTAAAGGATACAGGGTCTCACGGAAGAAGCGGGAGCATTTCTCCCTGATTCTGGATTCTGCTAAAACAAACCAGACATCTGTGTACTTCTGTGCTAGCAGTTCCCTACAGGGTAACAACCAGGCTCCGCTTTTTGGAGAGGGGACTCGACTTTCTGTTCTAGGATTGCGGCTTTCCTATGCAAGCCACCACAGCTCTCTTACATCTCAGTGTAGGAGTGAATGTGGAACATCAGAGGATCTGAGAAATGTGACTCCACCCAAGGTCTCCTTGTTTGAGCCATCAAAAGCAGAGATTGCA	NNNGTNNNNTNNNNNTGACAAGACCCTGGTCTGGGGCTACAGCTGATTTATATCTCATACGATGTTGATAGTAACAGCGAAGGAGACATCCCTAAAGGATACAGGGTCTCACGGAAGAAGCGGGAGCATTTCTCCCTGATTCTGGATTCTGCTAAAACAAACCAGACATCTGTGTACTTCTGTGCTAGCAGTTCCCTACAGGGTAACAACCAGGCTCCGCTTTTTGGAGAGGGGACTCGACTTTCTGTTCTAGGATTGCGGCTTTCCTATGCAAGCCACCACAGCTCTCTTACATCTCAGTGTAGGAGTGAATGTGGAACATCAGAGGATCTGAGAAATGTGACTCCACCCAAGGTCTCCTTGTTTGAGCCATCAAAAGCAGAGATTGCAAACAAACAA…
M3	S1P2B3_F4	F4	F	4	PA	Productive	7-4	12	CAASEGRTGGYKVVF			TCAACTGCACTTCAAGTGATCGTAATTTTCAGTACTTCTGGTGGTACAGACAGCATTCTGGAGAAGGCCCCAAGGCACTGATGTCAATCTTCTCTGATGGTGACAAGAAAGAAGGCAGATTCACAGCTCACCTCAATAAGGCCAGCCTGCATGTTTCCCTGCACATCAGAGACTCCCAGCCCAGTGACTCCGCTCTCTACTTCTGTGCAGCTAGTGAGGGAAGGACTGGAGGCTATAAAGTGGTCTTTGGAAGTGGGACTCGATTGCTGGTAAGCCCTGACATCCAGAACCCAG	GGCTTCNTTCAACTGCACTTCAAGTGATCGTAATTTTCAGTACTTCTGGTGGTACAGACAGCATTCTGGAGAAGGCCCCAAGGCACTGATGTCAATCTTCTCTGATGGTGACAAGAAAGAAGGCAGATTCACAGCTCACCTCAATAAGGCCAGCCTGCATGTTTCCCTGCACATCAGAGACTCCCAGCCCAGTGACTCCGCTCTCTACTTCTGTGCAGCTAGTGAGGGAAGGACTGGAGGCTATAAAGTGGTCTTTGGAAGTGGGACTCGATTGCTGGTAAGCCCTGACATCCAGAACCCAGAACCTGCTGTGTACCAGTTAAAAGNTCCTCGNTCTCAGNNCNNCNCN		Productive	13-2	1-1	1	3	CASGDREETEVFF			ACACGGGGCATGGGcTGAGGcTGATCCATTATTCATATGGTGCTGGCAGCAcTGAGAAAGGAGATATCCcTGAtGGATACAAGGCCTCCAGACCAAGCCAAGAGAACTTCTCCCTCATTCTGGAGTTGGCTACCCCCTcTCAGACATCAGTGTAcTTcTGTGCCAGCGGGGACAGGGAGGAGACAGAAGTcTTCTTTGGTAAAGGAACCAGACTCACAG	NNNTGTANTGNNNNGGCNGGACACGGGGCATGGGNTGAGGNTGATCCATTATTCATATGGTGCTGGCAGCANTGAGAAAGGAGATATCCNTGANGGATACAAGGCCTCCAGACCAAGCCAAGAGAACTTCTCCCTCATTCTGGAGTTGGCTACCCCCTNTCAGACATCAGTGTANTTNTGTGCCAGCGGGGACAGGGAGGAGACAGAAGTNTTCTTTGGTAAAGGAACCAGACTCACAGTNGTAGAGGATCTGAGAAATGTGACTCCACCCAAGGTCTCCTTGTTTGAGCCATCAAAAGCAGAGATTGCAAACAAACAAAAGGCTACCCTCGTGTGCTNGGCCAGGGGNTNTNCNNNNNNNNNNNNNNN
M3	S1P2B3_F5	F5	F	5	PA	Productive	3-3	26	CAVSENYAQGLTF			CCGGGAGGGAGACAGTGCCGTTATCACCTGCACCTACACAGACCCTAACAGTTATTACTTCTTCTGGTACAAGCAAGAGCCGGGGGCAAGTCTTCAGTTGCTTATGAAGGTTTTCTCAAGTACGGAAATAAACGAAGGACAAGGATTCACTGTCCTACTGAACAAGAAAGACAAACGACTCTCTCTGAACCTCACAGCTGCCCATCCTGGGGACTCAGCCGCGTACTTCTGCGCAGTCAGTGAGAACTATGCCCAGGGATTAACCTTCGGTCTTGGCACCAGAGTATCTGTGTTTCCCTACATCCAGAACCCAGA	NTGCCCTCCTNNNCNNNAGTGTCCGGGAGGGAGACAGTGCCGTTATCACCTGCACCTACACAGACCCTAACAGTTATTACTTCTTCTGGTACAAGCAAGAGCCGGGGGCAAGTCTTCAGTTGCTTATGAAGGTTTTCTCAAGTACGGAAATAAACGAAGGACAAGGATTCACTGTCCTACTGAACAAGAAAGACAAACGACTCTCTCTGAACCTCACAGCTGCCCATCCTGGGGACTCAGCCGCGTACTTCTGCGCAGTCAGTGAGAACTATGCCCAGGGATTAACCTTCGGTCTTGGCACCAGAGTATCTGTGTTTCCCTACATCCAGAACCCAGAACCTGCTGNGTACCAGTTAAAAGNTCCTCGNTCTCAGGACANCNNNNNNNNNNNNNNNNNN		Productive	12-1	2-3	1	3	CASSSDSAETLYF			GTCCAACAGTTTGATGACTATCACTCTGAAATGAACATGAGTGCCTTGGAACTGGAGGACTCTGCTATGTACTTCTGTGCCAGCTCTTCCGACAGTGCAGAAACGCTGTATTTTGGCTCAGGAACCAGACTGACTGTTCTCGAGGATCTGAGAAATGTGACTCCACCCAAGGTCTCCTTGTTTGAGCCATCAAAAGCAGAGATTGCAAACAAACAA	NCCAGCAGNNTCTCAGTCCAACAGTTTGATGACTATCACTCTGAAATGAACATGAGTGCCTTGGAACTGGAGGACTCTGCTATGTACTTCTGTGCCAGCTCTTCCGACAGTGCAGAAACGCTGTATTTTGGCTCAGGAACCAGACTGACTGTTCTCGAGGATCTGAGAAATGTGACTCCACCCAAGGTCTCCTTGTTTGAGCCATCAAAAGCAGAGATTGCAAACAAACAAAAGGCTACCCTCGTGTGCTNGGCCAGGGGNTNNNNNNNNNNNNNNNNNNN
M3	S1P2B3_F6	F6	F	6	PA	Unproductive	9D-3 or 9N-4	11					NNNNNNNNNNCNGNNGANTNACNNNNACNNNCACAGNNATNNNCANNTNTTNNNTTTTTNNNNNCANNCNNNNNNNTCNNGGNNNTCAGTTGCTCCTCAAGTNNTNTTCAGGAGACCCAGTGGTTCAAGGAGTGAACAGNTTNGAGGNNGAGTTCAGCAAGAGTAACTNTTCCTTCCACNTGCAGAAAGCNTNNGNGCANTGGAGNGACTCGGNTGTGTACTTNTGTGCTCTGGGNTNGGGATACAACAAACTCACTTTTGGAAAGGGCACGGTGNTTNTAGTCTCTCCANACNTCCAGAANCCTNGANNNNNNNNNNNCANNNNNNNNNNNNNNNNNNNNNNNNNNNNNNNNNNNNNNNNNNNNNNNNNNN	can't call bases in CDR3	Productive	31	2-5	2	2	CAWSLRLGEDTQYF			CGGTGGTGCAACTGAACCTCTCAGCTTCCAGGCCGAAGGACGACCAATTCATCCTAAGCACGGAGAAGCTGCTTCTCAGCCACTCTGGCTTCTACCTCTGTGCCTGGAGTCTAAGGCTGGGGGAAGACACCCAGTACTTTGGGCCAGGCACTCGGCTCCTCGTGTTAGAGGATCTGAGAAATGTGACTCCACCCAAGGTCTCCTTGTTTGAGCCATCAAAAGCAGAGATTGCAAACAAACAAAAGGCTAC	NCTGTTGGCNNNNNNNGAGTCGGTGGTGCAACTGAACCTCTCAGCTTCCAGGCCGAAGGACGACCAATTCATCCTAAGCACGGAGAAGCTGCTTCTCAGCCACTCTGGCTTCTACCTCTGTGCCTGGAGTCTAAGGCTGGGGGAAGACACCCAGTACTTTGGGCCAGGCACTCGGCTCCTCGTGTTAGAGGATCTGAGAAATGTGACTCCACCCAAGGTCTCCTTGTTTGAGCCATCAAAAGCAGAGATTGCAAACAAACAAAAGGCTACCCTCGTGTGCTNGGCCAGGGGNTNNNNNNNNNNNNNNNNNNN
M3	S1P2B3_F7	F7	F	7	PA	Unproductive							NTTANNNNNNANNNNNNNNNTAANGGAAGCNGCAGAGGGTTNGAAGCCACATACAATAAAGAAACCACCTCCTTNCANTTGCAGAAAGCNTNNNNNCNNNNNTCAGANTNGGNTGTGTNNANTGTGCTNTGGGGAATAGCAATAACAGAATNTTCTTTGNNGANGGGACGCAGNTGGTGGTGAAGCCCAACATCCAGAACCCAGAACCTGCTGTGTACCAGTTAAAAGNTCCTCGNTCTCAGGACANCNNNNNNNNNNNNNNN	Low V-REGION identity (60.00%); 2nd-CYS 104 not identified	Productive	29	2-7	1	3	CASSPDRGEQYF				NNNNNNNNNNNNGNNNNNNNANGACCCTGGTCTGGGGCTACAGCTGATTTATATCTCATACGATGTTGATAGTAACAGCGAAGGAGACATCCCTAAAGGATACAGGGTCTCACGGAAGAAGCGGGAGCATTTCTCCCTGATTCTGGATTCTGCTAAAACAAACCAGACATCTGTGTACTTCTGTGCTAGCAGCCCCGACAGGGGTGAACAGTACTTCGGTCCCGGCACCAGGCTCACGGTTTTAGAGGATCTGAGAAATGTGACTCCACCCAAGGTCTCCTTGTTTGAGCCATCAAAAGCAGAGATTGCAAACAAACAAAAGGCTACCCTCGTGTGCNNNGCCAGGGGNTNTNCNNNNNNNNNNNNNN
M3	S1P2B3_F8	F8	F	8	NP	Not detected									Productive	1	1-6	1	3	CTCSADRRNSYNSPLYF			TGGTATCAGCAGGATCTCCAAAAGCAACTACAGTGGCTGTTCACTCTGCGGAGTCCTGGGGACAAAGAGGTCAAATCTCTTCCCGGTGCTGATTACCTGGCCACACGGGTCACTGATACGGAGCTGAGGCTGCAAGTGGCCAACATGAGCCAGGGCAGAACCTTGTACTGCACCTGCAGTGCAGATCGCAGGAATTCCTATAATTCGCCCCTNTACTTTGCGGCAGGCACCCGGCTCACTGTGACAGAGGATCTGAGAAATGTGACTCCACCCAAGGTCTCCTTGTTTGAGCCATCAAAAGCAGAG	NNTGNNNCCCNGGATGAGCTGGTATCAGCAGGATCTCCAAAAGCAACTACAGTGGCTGTTCACTNTGCGGAGTTTGTATCCCCNNGTGAGCTGGTATCAGCAGGATCTCCAAAAGCAACTACAGTGGCTGTTCACTCTGCGGAGTCCTGGGGACAAAGAGGTCAAATCTCTTCCCGGTGCTGATTACCTGGCCACACGGGTCACTGATACGGAGCTGAGGCTGCAAGTGGCCAACATGAGCCAGGGCAGAACCTTGTACTGCACCTGCAGTGCAGATCGCAGGAATTCCTATAATTCGCCCCTNTACTTTGCGGCAGGCACCCGGCTCACTGTGACAGAGGATCTGAGAAATGTGACTCCACCCAAGGTCTCCTTGTTTGAGCCATCAAAAGCAGAGAT…
M3	S1P2B3_F9	F9	F	9	NP	Unproductive	16 or 16D/DV11		Unidentified CDR3				NTATTATTCTCTGAACTTTCAGAAGCCAAAAAGTTCCATCGGACTCATCATCACCGCCACACAGATTGAGGACTCGGCAGTATATTTCTGTGCTATGAGAGGGTCTGGAGGAAGCAATGCAAAGCTAACCTTCGGGAAAGGCACTAAACTCTCTGTTAAATCAAACATCCAGAACCCAGAACCTGCTNCNNACCAGTNNAAAGNNCCTCGGTNNCANNNNNNNNNNNNNNNNNNNNNNNNNNNNNNNNNT	Out of frame junction	Productive	13-1	2-2	1	3	CASSGGSNTGQLYF				NNNNNNNCTGGNNTNGGCAGGACACTGGGCATGGGCTGAGGCTGATCCATTACTCATATGGTGCTGGCAACCTTCAAATAGGAGATGTCCCTGATGGGTACAAGGCCACCAGAACAACGCAAGAAGACTTCTTCCTCCTGCTGGAATTGGCTTCTCCCTCTCAGACATCTTTGTACTTCTGTGCCAGCAGTGGGGGGTCAAACACCGGGCAGCTCTACTTTGGTGAAGGCTCAAAGCTGACAGTGCTGGAGGATCTGAGAAATGTGACTCCACCCAAGGTCTCCTTGTTTGAGCCATCAAAAGCAGAGATTGCAAACAAACAAAAGGCTACCCTCGTGTGNNNNCCAGGGGNTNNNNNNNNNNNNNNNNNNNNNN
M3	S1P2B3_F10	F10	F	10	NP	Productive	16D/DV11	33	CAMREGGYQLIW			TTATTCTCTGAACTTTCAGAAGCCAAAAAGTTCCATCGGACTCATCATCACTGCCACACAGATTGAGGACTCAGCAGTATATTTCTGTGCTATGAGAGAGGGAGGCTATCAGTTGATCTGGGGCTCTGGGACCAAGCTAATTATAAAGCCAGACATCCAGAACCCAGAACCTGCTGTGTACCAGTTAAAA	NTATTATTCTCTGAACTTTCAGAAGCCAAAAAGTTCCATCGGACTCATCATCACTGCCACACAGATTGAGGACTCAGCAGTATATTTCTGTGCTATGAGAGAGGGAGGCTATCAGTTGATCTGGGGCTCTGGGACCAAGCTAATTATAAAGCCAGACATCCAGAACCCAGAACCTGCTGTGTACCAGTTAAAAGNTCCTCGNTNTCAGGACANNNNNNNNNNNNNNNNNNNNNNNNN		Productive	19	2-3	2	2	CASSIGLGRSAETLYF			TCAGGGAAAGGATTGAGACTGATCTACTATTCAATAACTGAAAACGATCTTCAAAAAGGCGATCTATCTGAAGGCTATGATGCGTCTCGAGAGAAGAAGTCATCTTTTTCTCTCACTGTGACATCTGCCCAGAAGAACGAGATGGCCGTTTTTCTCTGTGCCAGCAGTATAGGGCTGGGGCGTAGTGCAGAAACGCTGTATTTTGGCTCAGGAACCAGACTGACTGTTCTCGAGGATCTGAGAAATGTGACTCCACCCAAGGTCTCCTTGTTTGAGCCATCAAAAGCAGAGATTGCAAACAAAC	NNTGNNNTGGTACCGNNCNNNNTCAGGGAAAGGATTGAGACTGATCTACTATTCAATAACTGAAAACGATCTTCAAAAAGGCGATCTATCTGAAGGCTATGATGCGTCTCGAGAGAAGAAGTCATCTTTTTCTCTCACTGTGACATCTGCCCAGAAGAACGAGATGGCCGTTTTTCTCTGTGCCAGCAGTATAGGGCTGGGGCGTAGTGCAGAAACGCTGTATTTTGGCTCAGGAACCAGACTGACTGTTCTCGAGGATCTGAGAAATGTGACTCCACCCAAGGTCTCCTTGTTTGAGCCATCAAAAGCAGAGATTGCAAACAAACAAAAGGCTACCCTCGTGTGCTNGGCCAGGGGCTNNNNNNNNNNNNNNNNNNNN
M3	S1P2B3_G1	G1	G	1	NP	Productive	6-7/DV9	56	CALRSTGGNNKLTF			CAGAGGTTTTGAAGCTACATATGATAAAGGGACCACCTCCTTCCACTTGCGGAAAGCTTCAGTGCAAGAGTCAGACTCGGCTGTGTAcTACTGTGCTCTGAGGAGTACTGGAGGCAATAATAAGCTGACTTTTGGTCAAGGAACCGTTTTGAGTGTTATACCAGACATCCAGAACCCAGAACCTGCTGTGTACCAGTTAA	NAAANNNNNNAGCAGAGGTTTTGAAGCTACATATGATAAAGGGACCACCTCCTTCCACTTGCGGAAAGCTTCAGTGCAAGAGTCAGACTCGGCTGTGTANTACTGTGCTCTGAGGAGTACTGGAGGCAATAATAAGCTGACTTTTGGTCAAGGAACCGTTTTGAGTGTTATACCAGACATCCAGAACCCAGAACCTGCTGTGTACCAGTTAAAAGNTCCTCGNTCTCAGGNCANNNNNNNNNNNNNNNNNNNNNNNNNT		Productive	5	2-7	2	2	CASSQDLGGVYEQYF			TCTCTACAATCTTAAACAGTTGATTCGAAATGAGACGGTGCCCAGTCGTTTTATACCTGAATGCCCAGACAGCTCCAAGCTACTTTTACATATATCTGCCGTGGATCCAGAAGACTCAGCTGTCTATTTTTGTGCCAGCAGCCAAGATCTGGGGGGGGTCTATGAACAGTACTTCGGTCCCGGCACCAGGCTCACGGTTTTAGAGGATCTGAGAAATGTGACTCCACCCAAGGTCTCCTTGTTTGAGCCATCAAAAGCAGAGATTGCAAACAAACAAAA	NTGCCAGANNNNNNNTTTCTCTACAATCTTAAACAGTTGATTCGAAATGAGACGGTGCCCAGTCGTTTTATACCTGAATGCCCAGACAGCTCCAAGCTACTTTTACATATATCTGCCGTGGATCCAGAAGACTCAGCTGTCTATTTTTGTGCCAGCAGCCAAGATCTGGGGGGGGTCTATGAACAGTACTTCGGTCCCGGCACCAGGCTCACGGTTTTAGAGGATCTGAGAAATGTGACTCCACCCAAGGTCTCCTTGTTTGAGCCATCAAAAGCAGAGATTGCAAACAAACAAAAGGCTACCCTCGTGTGCTNGGCCAGGGGNTNNNNNNNNNNNNNNNNNNN
M3	S1P2B3_G2	G2	G	2	PA	Not detected								no junction found	Productive	13-3	2-7	1	1	CASTGSYEQYF				NNTGNNGCNNNNCNNNCAANNTNCAAGAAGCAANGNNGCAGTAACAGGAGGAAAGGNGACANTGAGNTGTCACCAGANTAATAACCATGACTANNNNNNNTGGNNNTGGCAGGACACGGGGCATGGGCTGAGGCTGATCCATTACTCATATGTCGCTGACAGCACGGAGAAAGGAGATATCCCTGATGGGTACAAGGCCTCCAGACCAAGCCAAGAGAATTTCTCTCTCATTCTGGAGTTGGCTTCCCTTTCTCAGACAGCTGTATATTTCTGTGCCAGCACCGGCTCCTATGAACAGTACTTCGGTCCCGGCACCAGGCTCACGGTTTTAGAGGATCTGAGAAATGTGACTCCACCCAAGGTCTCCTTGTTTGAGCCATCAAAAGCAGAGATTGCAAA…
M3	S1P2B3_G3	G3	G	3	NP	Unproductive	3D-3 or 3N-3	49	Unidentified CDR3				CTCCTCACCTGAGTGTCCGGGAGGGAGACAGTGCCGTTATCATCTGCACCTACACAGACCCTAACAGTTATTACTTCTTCTGGTACAAGCAAGAGCCGGGGGCAGGTCTTCAGTTGCTTATGAAGGTTTTCTCAAGTACGGAAATAAANGAAGGACAAGGATTCACTGTCCTACTGAACAAGAAAGACAAACAACTCTCTCTGAACCTCACAGCTGCCCATCCTGGGGACTCAGCCGTGTACTTCTGCGCAGTCAGTGAACACGGGTTACCAGAACTTCTATTTTGGGAAAGGAACAAGTTTGACTGTC	Out of frame junction	Productive	5	2-7	2	2	CASSQDLGGVYEQYF				NNTGCCAGANNNNNNNTTCTCTACAATCTTAAACAGTTGATTCGAAATGAGACGGTGCCCAGTCGTTTTATACCTGAATGCCCAGACAGCTCCAAGCTACTTTTACATATATCTGCCGTGGATCCAGAAGACTCAGCTGTCTATTTTTGTGCCAGCAGCCAAGATCTGGGGGGCGTCTATGAACAGTACTTCGGTCCCGGCACCAGGCTCACGGTTTTAGAGGATCTGAGAAATGTGACTCCACCCAAGGTCTCCTTGTTTGAGCCATCAAAAGCAGAGATTGCAAACAAACAAAAGGCTACCCTCGTGTGCTNGGCCAGGGGNTNNNNNNNNNNNNNNNNNNN
M3	S1P2B3_G4	G4	G	4	NP	Unproductive	3D-3 or 3N-3	49	Unidentified CDR3				CGGGAGGGAGACAGTGCCGTTATCATCTGCACCTACACAGACCCTAACAGTTATTACTTCTTCTGGTACAAGCAAGAGCCGGGGGCAGGTCTTCAGTTGCTTATGAAGGTTTTCTCAAGTACGGAAATAAACGAAGGACAAGGATTCACTGTCCTACTGAACAAGAAAGACAAACAACTCTCTCTGAACCTCACAGCTGCCCATCCTGGGGACTCAGCCGTGTACTTCTGCGCAGTCAGTGAACACGGGTTACCAGAACTTCTATTTTGGGAAAGGAACAAGTTTGACTGTC	Out of frame junction	Double									NTGTANTGGNNTNGGCAGGACACTGGGCNTGNNNNGNNNNNNTNCNTNNNNNNTNTGNNNCNGNCNACNNTNAANTNGGNGATGTCCNNNNNNGNTACANNNNCANNNNNANANNGCNNNNNGANNTNTTCNTCNNGNTGGANNNGGNNTNNNNNNNTCTGACATNTNTGTANTTGTGNCNCCGNNNNTNNNNGNNNGNGNTNNTATGAACAGTACTTCGGTCCCGGCACCAGGCTCACGGTTTTAGAGGATCTGAGAAATGTGACTCCACCCAAGGTCTCCTTGTTTGAGCCATCAAAAGCAGAGATTGCAAACAAACAAAAGGCTACCCTCGTGTGCTNGGCCAGGGGNNNNNNNNNNNNNNNNNNNN	Low V-REGION identity (41.01%); 2nd-CYS 104 not identified
M3	S1P2B3_G5	G5	G	5	PA	Not detected									Not detected
M3	S1P2B3_G6	G6	G	6	PA	Productive	7-2 or 7D-2	22	CAAASSGSWQLIF			ACTGCACTTCCAGTGATCGTAATGTTGACTACTTCTGGTGGTACAGACAGCACTCTGGGAAAAGCCCCAAGATGCTGATGTCTATCTTCTCCAATGGTGAAAAGGAAGAAGGCAGATTCACAGTTCACCTCAATAAAGCCAGCCTGCATACTTCCCTGCACATCAGAGACTCCCAGCCCAGTGACTCTGCTCTCTACCTCTGTGCAGCAGCATCTTCTGGCAGCTGGCAACTCATCTTTGGATCTGGAACCCAACTGACAGTTATGCCTGACATCCAGAACCCAGAA	GGCTNNCNTCAACTGCACTTCCAGTGATCGTAATGTTGACTACTTCTGGTGGTACAGACAGCACTCTGGGAAAAGCCCCAAGATGCTGATGTCTATCTTCTCCAATGGTGAAAAGGAAGAAGGCAGATTCACAGTTCACCTCAATAAAGCCAGCCTGCATACTTCCCTGCACATCAGAGACTCCCAGCCCAGTGACTCTGCTCTCTACCTCTGTGCAGCAGCATCTTCTGGCAGCTGGCAACTCATCTTTGGATCTGGAACCCAACTGACAGTTATGCCTGACATCCAGAACCCAGAACCTGCTGTGTACCAGTTAAAAGNTCCTCGNTCTCAGGACANCNCNN		Productive	4	1-1	1	3	CASSQGRDTEVFF			TCTTTCAATTGTAAGCAAACTCTGGGCCACGATACTATGTATTGGTACAAGCAAGACTCTAAGAAATTGCTGAAGATTATGTTTAGCTACAATAATAAGCAACTCATTGTAAACGAAACAGTTCCAAGGCGCTTCTCACCTCAGTCTTCAGATAAAGCTCATTTGAATCTTCGAATCAAGTCTGTAGAGCCGGAGGACTCTGCTGTGTATCTCTGTGCCAGCAGTCAAGGCAGGGACACAGAAGTCTTCTTTGGTAAAGGAACCAGACTCACAGTTGTAGAGGATCTGAGAAATGTGACTCCACCCAAGGTCTCCTTGTTTGAGCCATCAAAAGCAGAGATTGCAAACAAACAA	NNNTCAGGNNGGGGNNNGAAGTGTCTTTCAATTGTAAGCAAACTCTGGGCCACGATACTATGTATTGGTACAAGCAAGACTCTAAGAAATTGCTGAAGATTATGTTTAGCTACAATAATAAGCAACTCATTGTAAACGAAACAGTTCCAAGGCGCTTCTCACCTCAGTCTTCAGATAAAGCTCATTTGAATCTTCGAATCAAGTCTGTAGAGCCGGAGGACTCTGCTGTGTATCTCTGTGCCAGCAGTCAAGGCAGGGACACAGAAGTCTTCTTTGGTAAAGGAACCAGACTCACAGTTGTAGAGGATCTGAGAAATGTGACTCCACCCAAGGTCTCCTTGTTTGAGCCATCAAAAGCAGAGATTGCAAACAAACAAAAGGCTACCCTCGTGTGCTNGG…
M3	S1P2B3_G7	G7	G	7	NP	Productive	6-7/DV9	56	CALRSTGGNNKLTF			CAGAGGTTTTGAAGCTACATATGATAAAGGGACCACCTCCTTCCACTTGCGGAAAGCTTCAGTGCAAGAGTCAGACTCGGCTGTGTACTACTGTGCTCTGAGGAGTACTGGAGGCAATAATAAGCTGACTTTTGGTCAAGGAACCGTTCTGAGTGTTATACCAGACATCCAGAACCCAGAA	NTAAANNANNNAGCAGAGGTTTTGAAGCTACATATGATAAAGGGACCACCTCCTTCCACTTGCGGAAAGCTTCAGTGCAAGAGTCAGACTCGGCTGTGTACTACTGTGCTCTGAGGAGTACTGGAGGCAATAATAAGCTGACTTTTGGTCAAGGAACCGTTCTGAGTGTTATACCAGACATCCAGAACCCAGAACCTGCTGTGTACCAGTTAAAAGNTCCTCGNTNTCAGGACANCNCNNNNNNNNNNNNNNNNNN		Productive	5	2-7	2	2	CASSQDLGGVYEQYF			CTCTACAATCTTAAACAGTTGATTCGAAATGAGACGGTGCCCAGTCGTTTTATACCTGAATGCCCAGACAGCTCCAAGCTACTTTTACATATATCTGCCGTGGATCCAGAAGACTCAGCTGTCTATTTTTGTGCCAGCAGCCAAGATCTGGGGGGGGTCTATGAACAGTACTTCGGTCCCGGCACCAGGCTCACGGTTTTAGAGGATCTGAGAAATGTGACTCCACCCAAGGTCTCCTTGTTTGAGCCATCAAAAGCAGAGATTGCAAACAAACAAAAG	NTGCCAGAGGNNNNNNTTTCTCTACAATCTTAAACAGTTGATTCGAAATGAGACGGTGCCCAGTCGTTTTATACCTGAATGCCCAGACAGCTCCAAGCTACTTTTACATATATCTGCCGTGGATCCAGAAGACTCAGCTGTCTATTTTTGTGCCAGCAGCCAAGATCTGGGGGGGGTCTATGAACAGTACTTCGGTCCCGGCACCAGGCTCACGGTTTTAGAGGATCTGAGAAATGTGACTCCACCCAAGGTCTCCTTGTTTGAGCCATCAAAAGCAGAGATTGCAAACAAACAAAAGGCTACCCTCGTGTGCTNGGCCAGGGGNTNNNNNNNNNNNNNNNNNNN
M3	S1P2B3_G8	G8	G	8	PA	Productive	16D/DV11	33	CAMREGGYQLIW			TTATTCTCTGAACTTTCAGAAGCCAAAAAGTTCCATCGGACTCATCATCACTGCCACACAGATTGAGGACTCAGCAGTATATTTCTGTGCTATGAGAGAGGGAGGCTATCAGTTGATCTGGGGCTCTGGGACCAAGCTAATTATAAAGCCAGACATCCAGAACCCAGAACCTGC	NTATTATTCTCTGAACTTTCAGAAGCCAAAAAGTTCCATCGGACTCATCATCACTGCCACACAGATTGAGGACTCAGCAGTATATTTCTGTGCTATGAGAGAGGGAGGCTATCAGTTGATCTGGGGCTCTGGGACCAAGCTAATTATAAAGCCAGACATCCAGAACCCAGAACCTGCTGTGNNNCCATNNNAAAGNTCCTCGNTNTCAGNNNNNCNNNNNNNNNNNNNNNNNNNNNNN		Productive	19	2-3	1	2	CASSIGLGRSAETLYF			GGGAAAGGATTGAGACTGATCTACTATTCAATAACTGAAAACGATCTTCAAAAAGGCGATCTATCTGAAGGCTATGATGCGTCTCGAGAGAAGAAGTCATCTTTTTCTCTCACTGTGACATCTGCCCAGAAGAACGAGATGGCCGTTTTTCTCTGTGCCAGCAGTATAGGGCTGGGGCGTAGTGCAGAAACGCTGTATTTTGGCTCAGGAACCAGACTGACTGTTCTCGAGGATCTGAGAAATGTGACTCCACCCAAGGTCTCCTTGTTTGAGCCATCAAAAGCAGAGATTGCAAACAAACA	NNTNNNNTGGNNCNNNNNNNNNNTCAGGGAAAGGATTGAGACTGATCTACTATTCAATAACTGAAAACGATCTTCAAAAAGGCGATCTATCTGAAGGCTATGATGCGTCTCGAGAGAAGAAGTCATCTTTTTCTCTCACTGTGACATCTGCCCAGAAGAACGAGATGGCCGTTTTTCTCTGTGCCAGCAGTATAGGGCTGGGGCGTAGTGCAGAAACGCTGTATTTTGGCTCAGGAACCAGACTGACTGTTCTCGAGGATCTGAGAAATGTGACTCCACCCAAGGTCTCCTTGTTTGAGCCATCAAAAGCAGAGATTGCAAACAAACAAAAGGCTACCCTCGTGTGCTNGGCCAGGGGNTNTNCNNNNNNNNNNNNNNNN
M3	S1P2B3_G9	G9	G	9	PA	Productive	12D-2	34	CALSDRTSNTNKVVF			CCTATCAGAGTACTTACTCACCTTTCCTTTTCTGGTATGTGCAACATCTCAACGAAGCCCCTAAGCTACTTTTGAAGAGCTTCACAGACAACAAGAGGCCCGAGCACCAAGGGTTCCACGCCACTCTCCATAAGAGCAGCAGCTCCTTCCATCTGCAGAAGTCCTCAGCGCAGCTGTCAGACTCTGCCCTGTACTACTGTGCTTTGAGTGATCGGACTTCCAATACCAACAAAGTCGTCTTTGGAACAGGGACCAGATTACAAGTATTACCAAACATCCAGAACCCAGA	NTGCTGAACNNCACCTATCAGAGTACTTACTCACCTTTCCTTTTCTGGTATGTGCAACATCTCAACGAAGCCCCTAAGCTACTTTTGAAGAGCTTCACAGACAACAAGAGGCCCGAGCACCAAGGGTTCCACGCCACTCTCCATAAGAGCAGCAGCTCCTTCCATCTGCAGAAGTCCTCAGCGCAGCTGTCAGACTCTGCCCTGTACTACTGTGCTTTGAGTGATCGGACTTCCAATACCAACAAAGTCGTCTTTGGAACAGGGACCAGATTACAAGTATTACCAAACATCCAGAACCCAGAACCTGCTGTGTACCAGTTAAAAGNTCCTCGGTCTCAGGACANCNCCNNNNNNNNNNNNNNNNN		Productive	13-1	2-7	2	1	CASRERGARDEQYF			NNNTGTaNtGGNNNNggCAGGACANNGGGCATGGGNTGAGGNTGATCCATTAcTCATATGGTGNNGGCAACCTTCAAATNGGAGATGTNCNNGANGGGTACAAGGCCACCAGAACAACGCAAGAAGANTTTTTCCTCNTGCTGGAATNGGNTTCTNCCTNTCAGACATCTTTGTANTTCTGTGCCAGCAGGGAAAGGGGGGCGcgtGAtGAACAGTAcTTCGGTCCCGGCACCAGGCTCACGGTTTTAGAGGATCTGAGAAATGTGACTCCACCCAAGGTCTCCTTGTTTGAGCCATCAAAAGCAGAGATTGCAAACAAACAAAAGGCTACCCTCGTGTGCTNGGCCAGGGGNTNNNNNNNNNNNNNNNNNNN	NNNTGTNNNGGNNNNNNCAGGACANNGGGCATGGGNTGAGGNTGATCCATTANTCATATGGTGNNGGCAACCTTCAAATNGGAGATGTNCNNGANGGGTACAAGGCCACCAGAACAACGCAAGAAGANTTTTTCCTCNTGCTGGAATNGGNTTCTNCCTNTCAGACATCTTTGTANTTCTGTGCCAGCAGGGAAAGGGGGGCGNNNGANGAACAGTANTTCGGTCCCGGCACCAGGCTCACGGTTTTAGAGGATCTGAGAAATGTGACTCCACCCAAGGTCTCCTTGTTTGAGCCATCAAAAGCAGAGATTGCAAACAAACAAAAGGCTACCCTCGTGTGCTNGGCCAGGGGNTNNNNNNNNNNNNNNNNNNN
M3	S1P2B3_H1	H1	H	1	NP	Unproductive	12-3	31	CALS#RNSNNRIFF				NNNNNTGAACNNNNNNNATCAGACTATTTACTCAAATGCTTTCCTTTTCTGGTATGTGCACTATCTCAATGAATCCCCTCGGCTACTCCTGAAGAGCTCCACAGACAACAAGAGGACCGAGCACCAAGGGTTCCACGCCACTCTCCATAAGAGCAGCAGCTCCTTCCATCTGCAGAAGTCCTCAGCGCAGCTGTCAGACTCTGCCCTGTACTACTGTGCTCTGAGTGGCGGAATAGCAATAACAGAATCTTCTTTGGTGATGGGACGCAGCTGGTGGTGAAGCCCAACATCCAGAACCCAGAACCTGCTGTGTACCAGTTAAAAGNTCCTCGGTCTCAGGACANCNNNNNNNNNNNNNNNN	Out of frame junction	Productive	12-1	2-2	2	3	CASSFWGTGQLYF				TCCAGCAGANTCTCAGTCCAACAGTTTGATGACTATCACTCTGAAATGAACATGAGTGCCTTGGAACTGGAGGACTCTGCTATGTACTTCTGTGCCAGCTCTTTTTGGGGCACCGGGCAGCTCTACTTTGGTGAAGGCTCAAAGCTGACAGTGCTGGAGGATCTGAGAAATGTGACTCCACCCAAGGTCTCCTTGTTTGAGCCATCAAAAGCAGAGATTGCAAACAAACAAAAGGCTACCCTCGTGTGCTNGGCCAGGGGNTNNNNNNNNNNNNNNNNNNNN
M3	S1P2B3_H2	H2	H	2	NP	Productive	6-7/DV9	56	CALRSTGGNNKLTF			AGGTTTTGAAGCTACATATGATAAAGGGACCACCTCCTTCCACTTGCGGAAAGCTTCAGTGCAAGAGTCAGACTCGGCTGTGTACTACTGTGCTCTGAGGAGTACTGGAGGCAATAATAAGCTGACTTTTGGTCAAGGAACCGTTCTGAGTGTTATACCAGACATCCAGAACCCAGA	NNNNNNGGAAGNNGCAGAGGTTTTGAAGCTACATATGATAAAGGGACCACCTCCTTCCACTTGCGGAAAGCTTCAGTGCAAGAGTCAGACTCGGCTGTGTACTACTGTGCTCTGAGGAGTACTGGAGGCAATAATAAGCTGACTTTTGGTCAAGGAACCGTTCTGAGTGTTATACCAGACATCCAGAACCCAGAACCTGCTGTGTACCAGTTAAAAGNTCCTCGNTCTCAGGACAGCNNNNTNNNNNNNNNNNN		Productive	5	2-7	2	2	CASSQDLGGVYEQYF			ACAATCTTAAACAGTTGATTCGAAATGAGACGGTGCCCAGTCGTTTTATACCTGAATGCCCAGACAGCTCCAAGCTACTTTTACATATATCTGCCGTGGATCCAGAAGACTCAGCTGTCTATTTTTGTGCCAGCAGCCAAGATCTGGGGGGGGTCTATGAACAGTACTTCGGTCCCGGCACCAGGCTCACGGTTTTAGAGGATCTGAGAAATGTGACTCCACCCAAGGTCTCCTTGTTTGAGCCATCAAAAGCAGAGATTGCAAACAAACAA	NTGCCAGANNNNCNNNTTTCTCTACAATCTTAAACAGTTGATTCGAAATGAGACGGTGCCCAGTCGTTTTATACCTGAATGCCCAGACAGCTCCAAGCTACTTTTACATATATCTGCCGTGGATCCAGAAGACTCAGCTGTCTATTTTTGTGCCAGCAGCCAAGATCTGGGGGGGGTCTATGAACAGTACTTCGGTCCCGGCACCAGGCTCACGGTTTTAGAGGATCTGAGAAATGTGACTCCACCCAAGGTCTCCTTGTTTGAGCCATCAAAAGCAGAGATTGCAAACAAACAAAAGGCTACCCTCGTGTGCTNGGCCAGGGGNTNTNNNNNNNNNNNNNNNNNN
M3	S1P2B3_H3	H3	H	3	NP	Productive	6-7/DV9	56	CALRSTGGNNKLTF			GAGGTTTTGAAGCTACATATGATAAAGGGACCACCTCCTTCCACTTGCGGAAAGCTTCAGTGCAAGAGTCAGACTCGGCTGTGTACTACTGTGCTCTGAGGAGTACTGGAGGCAATAATAAGCTGACTTTTGGTCAAGGAACCGTTCTGAGTGTTATACCAGACATCCAGAACCCAGA	GGAAGCNGCAGAGGTTTTGAAGCTACATATGATAAAGGGACCACCTCCTTCCACTTGCGGAAAGCTTCAGTGCAAGAGTCAGACTCGGCTGTGTACTACTGTGCTCTGAGGAGTACTGGAGGCAATAATAAGCTGACTTTTGGTCAAGGAACCGTTCTGAGTGTTATACCAGACATCCAGAACCCAGAACCTGCTGTGTACCAGTTAAAAGNTCCTCGNTCTCAGGACANCN		Productive	5	2-7	2	2	CASSQDLGGVYEQYF			CTACAATCTTAAACAGTTGATTCGAAATGAGACGGTGCCCAGTCGTTTTATACCTGAATGCCCAGACAGCTCCAAGCTACTTTTACATATATCTGCCGTGGATCCAGAAGACTCAGCTGTCTATTTTTGTGCCAGCAGCCAAGATCTGGGGGGGGTCTATGAACAGTACTTCGGTCCCGGCACCAGGCTCACGGTTTTAGAGGATCTGAGAAATGTGACTCCACCCAAGGTCTCCTTGTTTGAGCCATCAAAAGCAGAGATTGCAAACAAACAAAAG	NTNNNAGANNNNCNNGTTTCTCTACAATCTTAAACAGTTGATTCGAAATGAGACGGTGCCCAGTCGTTTTATACCTGAATGCCCAGACAGCTCCAAGCTACTTTTACATATATCTGCCGTGGATCCAGAAGACTCAGCTGTCTATTTTTGTGCCAGCAGCCAAGATCTGGGGGGGGTCTATGAACAGTACTTCGGTCCCGGCACCAGGCTCACGGTTTTAGAGGATCTGAGAAATGTGACTCCACCCAAGGTCTCCTTGTTTGAGCCATCAAAAGCAGAGATTGCAAACAAACAAAAGGCTACCCTCGTGTGCTNGGCCAGGGGNTNNNNNNNNNNNNNNNNNNNN
M3	S1P2B3_H4	H4	H	4	NP	Productive	7-2 or 7D-2	39	CAASMMNNNAGAKLTF			ACTGCACTTCCAGTGATCGTAATGTTGACTACTTCTGGTGGTACAGACAGCACTCTGGGAAAAGCCCCAAGATGCTGATGTCTATCTTCTCCAATGGTGAAAAGGAAGAAGGCAGATTCACAGTTCACCTCAATAAAGCCAGCCTGCATACTTCCCTGCACATCAGAGACTCCCAGCCCAGTGACTCTGCTCTCTACCTCTGTGCAGCAAGCATGATGAATAATAATGCAGGTGCCAAGCTCACATTCGGAGGGGGAACAAGGTTAACGGTCAGACCCGACATCCAGAACCCAG	AGGTGCAGCAGAGCCCAGAATCCCTCATTGTTCCAGAGGGNNNNNNGGCNTNNNNTCAACTGCACTTCCAGTGATCGTAATGTTGACTACTTCTGGTGGTACAGACAGCACTCTGGGAAAAGCCCCAAGATGCTGATGTCTATCTTCTCCAATGGTGAAAAGGAAGAAGGCAGATTCACAGTTCACCTCAATAAAGCCAGCCTGCATACTTCCCTGCACATCAGAGACTCCCAGCCCAGTGACTCTGCTCTCTACCTCTGTGCAGCAAGCATGATGAATAATAATGCAGGTGCCAAGCTCACATTCGGAGGGGGAACAAGGTTAACGGTCAGACCCGACATCCAGAACCCAGAACCTGCTGTGTACCAGTTAAAAGNTCCTCGGTCTCAGGACAGCACCN	Low V-REGION identity (82.35%)	Productive	2	1-6	1	3	CASSQDRRNSYNSPLYF			CTCAAGTCGCTTCCAACCTCAAAGTTCAAAGAAAAACCATTTAGACCTTCAGATCACAGCTCTAAAGCCTGATGACTCGGCCACATACTTCTGTGCCAGCAGCCAAGACAGGAGAAATTCCTATAATTCGCCCCTcTACTTTGCGGCAGGCACCCGGCTCACTGTGACAGAGGATCTGAGAAATGTGACTCCACCCAAGGTCTCCTTGTTTGAGCCATCAAAAGCAGAGATTGCAAACAAA	NNNNNCAATCAGACTGCCTCAAGTCGCTTCCAACCTCAAAGTTCAAAGAAAAACCATTTAGACCTTCAGANNNNNNNCAATNNNNNTGCCTCAAGTCGCTTCCAACCTCAAAGTTCAAAGAAAAACCATTTAGACCTTCAGATCACAGCTCTAAAGCCTGATGACTCGGCCACATACTTCTGTGCCAGCAGCCAAGACAGGAGAAATTCCTATAATTCGCCCCTNTACTTTGCGGCAGGCACCCGGCTCACTGTGACAGAGGATCTGAGAAATGTGACTCCACCCAAGGTCTCCTTGTTTGAGCCATCAAAAGCAGAGATTGCAAACAAACAAAAGGCTACCCTCGTGTGCTNGGCCAGGGGNTNNNNNNNNNNNNNNNNNN	Low V-REGION identity (71.91%) after clean up
M3	S1P2B3_H5	H5	H	5	PA	Not detected									Productive	3	2-4	2	3	CASSGDWGYSQNTLYF				NTGATNNNNNNNNNCAGATGGTGACCCTCAATTGTGACCCAGTTTCTAATCACCTATATTTTTATTGGTATAAACAGATTTTAGGACAGCAGATGGAGTTTCTGGTTAATTTCTACAATGGTAAAGTCATGGAGAAGTCTAAACTGTTTAAGGATCAGTTTTCAGTTGAAAGACCAGATGGTTCATATTTCACTCTGAAAATCCAACCCACAGCACTGGAGGACTCAGCTGTGTACTTCTGTGCCAGCAGCGGGGACTGGGGGTATAGTCAAAACACCTTGTACTTTGGTGCGGGCACCCGACTATCGGTGCTAGAGGATCTGAGAAATGTGACTCCACCCAAGGTCTCCTTGTTTGAGCCATCAAAAGCAGAGATTGCAAACAAACAAAAGGCTACCC…
M3	S1P2B3_H6	H6	H	6	PA	Not detected							NNNNNGAAGGTCCACAGCTCCTTTTGAAAGTCACAACAGCCAACAACAAGGGAATCAGCAGAGGTTTTGAAGCTACATATGATAAAGGAACAACGTCTANNCNNNNCNNNANNGGAAGCAGCNGNGGGTTNGAATNCACATNCAATAAAGAANNCNCNTCNTTNCANNNNCAGAAAGCNTCAGTGCCAGAGTCAGANTNGGNTGTGTNNNNNNGTGNTNNGGACATCCAGAACCCAGAACCTGCTGTGTACCAGTTAAAAGNTCCTCGGTNTCAGGACAGCNNNNNNNNNNNNNNN	no junction found	Productive	13-3	2-7	1	1	CASTGSYEQYF			TNTGNNGCAGTCACCCNNNNNNCANGANNCAANNNNNCNNNNACNGGNGGAAAGGNGACANNGAGNNGTCNCCNGANTAATNNNCATGACTAtNtgtaCTGgNNNTGGCAGGACACGGGGCATGGGCTGAGGCTGATCCATTACTCATATGTCGCTGACAGCACGGAGAAAGGAGATATCCCTGATGGGTACAAGGCCTCCAGACCAAGCCAAGAGAATTTCTCTCTCATTCTGGAGTTGGCTTCCCTTTCTCAGACAGCTGTATATTTCTGTGCCAGCACCGGCTCCTATGAACAGTACTTCGGTCCCGGCACCAGGCTCACGGTTTTAGAGGATCTGAGAAATGTGACTCCACCCAAGGTCTCCTTGTTTGAGCCATCAAAAGCAGAGATTGCAAAC…	TNTGNNGCAGTCACCCNNNNNNCANGANNCAANNNNNCNNNNACNGGNGGAAAGGNGACANNGAGNNGTCNCCNGANTAATNNNCATGACTANNNNNNCTGNNNNTGGCAGGACACGGGGCATGGGCTGAGGCTGATCCATTACTCATATGTCGCTGACAGCACGGAGAAAGGAGATATCCCTGATGGGTACAAGGCCTCCAGACCAAGCCAAGAGAATTTCTCTCTCATTCTGGAGTTGGCTTCCCTTTCTCAGACAGCTGTATATTTCTGTGCCAGCACCGGCTCCTATGAACAGTACTTCGGTCCCGGCACCAGGCTCACGGTTTTAGAGGATCTGAGAAATGTGACTCCACCCAAGGTCTCCTTGTTTGAGCCATCAAAAGCAGAGATTGCAAAC…	Low V-REGION identity (84.98%) after clean up
M3	S1P2B3_H7	H7	H	7	PA	Productive	7-2	31	CAASRGSNNRIFF				NNNNNGGCNTNNNTTCAACTGCACTTCCAGTGATCGTAATGTTGACTACTTCTGGTGGTACAGACAGCACTCTGGGAAAAGCCCCAAGATGCTGATGTCTATCTTCTCCAATGGTGAAAAGGAAGAAGGCAGATTCACAGTTCACCTCAATAAAGCCAGCCTGCATACTTCCCTGCACATCAGAGACTCCCAGCCCAGTGACTCTGCTCTCTACCTCTGTGCAGCAAGCAGGGGTAGCAATAACAGAATCTTCTTTGGTGATGGGACGCAGCTGGTGGTGAAGCCCAACATCCAGAACCCAGAACCTGCTGTGTACCAGTTAAAAGNTCCTCGNTCTCAGGACANCNNNNNNNNNNNNNNNNNN		Double	19 and								NNTTNTNNNNNNACCGNNCNGATTCAGGGAAAGGATTGAGACTGATCTACTATTCAATAACTGAAAACGATCTTNNNNNNTGTNNNNNNNCNNATTCANNGAAAGGNTNGAGAGNGATNTANTCTTCNNTANNNGANAACGATNTTTAAAAAGNNNATNNNTNTGANGNNTNTGTTGTGTCTNGANNNANGAAGTCATNTTTTTTTNTCACTGNGACATNNGCCCNGAAGACNGAGATGGCCGTTTTTNTNNNNNNNNNCNNNNNNGGGGGNNNNNTNTTNTNTNGTAAAGGANCCNGANTCNCANNNNNAGAGGATCTGAGAAATGTGACTCCACCCAAGGTCTCCTTGTTTGAGCCATCAAAAGCAGAGATTGCAAACAAACAAAAGGCTACCCTCG…	Low V-REGION identity (54.37%); 2nd-CYS 104 not identified
M3	S1P2B3_H8	H8	H	8	PA	Productive	12D-2	40	CALSDRGGNYKYVF				TGCTGAACTNCACCTATCAGAGTACTTACTCACCTTTCCTTTTCTGGTATGTGCAACATCTCAACGAAGCCCCTAAGCTACTTTTGAAGAGCTTCACAGACAACAAGAGGCCCGAGCACCAAGGGTTCCACGCCACTCTCCATAAGAGCAGCAGCTCCTTCCATCTGCAGAAGTCCTCAGCGCAGCTGTCAGACTCTGCCCTGTACTACTGTGCTTTGAGTGATCGGGGAGGAAACTACAAATACGTCTTTGGAGCAGGTACCAGACTGAAGGTTATAGCACACATCCAGAACCCAGAACCTGCTGTGTNACCAGTTAAAAGNTCCTCGNTCTCAGNNCANCNNNNNNNNNNNNNNNNNNNNNNNNN		Productive*	5	2-7	1	1	Unidentified cdr3				NTGCCAGAGNNNNGTTTCTCTACAATCTTAAACAGTTGATTCGAAATGAGACGGTGCCCNGTCGTTTTATACCTGAATGCCCAGACAGNTCCAAGNTANTTTTACATATATCTGCCGNGGATCCAGAAGACTCAGCTGTNTATTTTNNNGNCNGCAGCCAAGAAGGAACAGGTCAGTANTTCGGTCCCGGCACCAGGCTCACGGTTTTAGAGGATCTGAGAAATGTGACTCCACCCAAGGTCTCCTTGTTTGAGCCNTCAAAAGCAGAGATTGCAANCAAACAAAAGGCTACCCTCGTGTGCTNGGCCAGGGGNTNNNNNNNNNNNNNNNNNNNN	2nd-CYS 104 not identified
M3	S1P2B3_H9	H9	H	9	PA	Productive*	16D/DV11	53	Unidentified CDR3 (CAMRENSGGSNYKXTF)				TTATTATTCTCTGAACTTTCAGAAGCCAAAAAGTTCCATCGGACTCATCATCACTGCCACACAGATTGAGGACTCAGCAGTATATTTCTGTGCTATGAGAGAGAACAGTGGAGGCAGCAATTACAAANTGACATTTGGGAAAGGAACTNTNTTAACTGTGACTCCAAACATCCAGAACCCAGAACCTGNTNNNNNNCAGNNNANNNNNCNTNGNNNNCNNNNNNNNNNNNNNNNNNNNNNNNNNNNNNNNT		Unproductive	29	1-4	1	3	CASSLSPERLFF				NNNNNCTGGTNTCGACAAGACCCTGGTCTGGGGCTACAGCTGATTTATATCTCATACGATGTTGATAGTGNNTGTACTGGNNNTGACAAGACCCTGGTCTGGGGCTACAGCTGATTTATATCTCATACGATGTTGATAGTAACAGCGAAGGAGACATCCCTAAAGGATACAGGGTCTCACGGAAGAAGCGGGAGCATTTCTCCCTGATTCTGGATTNTGCTAAAACAAACCAGACATCTGTGTACTTCTGTGCTAGCAGTTTATCGCCCGAAAGATTATTTTTCGGTCATGGAACCAAGCTGTCTGTCCTGGAGGATCTGAGAAATGTGACTCCACCCAAGGTCTCCTTGTTTGAGCCATCAAAAGCAGAGATTGCAAACAAACAAAAGGCTACCCTCG…	stop codon
Productive	S1P2B3_H10	H10	H	10	PA	Productive	16D/DV11	33	Unidentified CDR3				NTATTATTCTNTGAACTTTCAGAAGCCAAAAAGTTCCATCGGACTCATCATCACTGCCACACAGATTGAGGANTCAGCAGTATATTTCTGTGCTATGAGAGAGGGAGNNTATCANNTGATNTGGGGCTCTGGGACCAAGNTAATTATAAAGCCAGACATCCAGAACCCAGAACNTNNNNNNCNNCANNNNAAGNTNNTCGNANNNNNNNNNNNNNNNNNNNNNNNNNNNNNNNNN		Productive	19	2-3	2	2	CASSIGLGRSAETLYF			CAGGGAAAGGATTGAGACTGATCTACTATTCAATAACTGAAAACGATCTTCAAAAAGGCGATCTATCTGAAGGCTATGATGCGTCTCGAGAGAAGAAGTCATCTTTTTCTCTCACTGTGACATCTGCCCAGAAGAACGAGATGGCCGTTTTTCTCTGTGCCAGCAGTATAGGGCTGGGGCGTAGTGCAGAAACGCTGTATTTTGGCTCAGGAACCAGACTGACTGTTCTCGAGGATCTGAGAAATGTGACTCCACCCAAGGTCTCCTTGTTTGAGCCATCAAAAGCAGAGATT	NNTTGTNNTGGNNNNNNNCNNNNTCAGGGAAAGGATTGAGACTGATCTACTATTCAATAACTGAAAACGATCTTCAAAAAGGCGATCTATCTGAAGGCTATGATGCGTCTCGAGAGAAGAAGTCATCTTTTTCTCTCACTGTGACATCTGCCCAGAAGAACGAGATGGCCGTTTTTCTCTGTGCCAGCAGTATAGGGCTGGGGCGTAGTGCAGAAACGCTGTATTTTGGCTCAGGAACCAGACTGACTGTTCTCGAGGATCTGAGAAATGTGACTCCACCCAAGGTCTCCTTGTTTGAGCCATCAAAAGCAGAGATTGCAAACAAACAAAAGGCTACCCTCGTGTGCTNGGCCAGGGGNTCNNNNNNNNNNNNNNNN
M4	S1P3B4_E8	E8	E	8	NP	Unproductive	6-6 or 6D-6 or 6-7/DV9	23	CALGEL*PGE##IF					stop codons, out-of-frame junction	Not detected
M4	S1P3B4_E9	E9	E	9	NP	Productive	16D/DV11 or 16N	42	CAMRGSGGSNAKLTF			AACTTTCAGAAGCCAAAAAGTTCCATCGGACTCATCATCACCGCCACACAGATTGAGGACTCAGCAGTATATTTCTGTGCTATGAGAGGGTCTGGAGGAAGCAATGCAAAGCTAACCTTCGGGAAAGGCACTAAACTCTCTGTTAAATCAAACATCCAGAACCCAGAACCTGCT	NNNNNNATTCTNTGAACTTTCAGAAGCCAAAAAGTTCCATCGGACTCATCATCACCGCCACACAGATTGAGGACTCAGCAGTATATTTCTGTGCTATGAGAGGGTCTGGAGGAAGCAATGCAAAGCTAACCTTCGGGAAAGGCACTAAACTCTCTGTTAAATCAAACATCCAGAACCCAGAACCTGCTGTGTACCAGTTAAAAGNTCCTCGNTNTCANNACANCNNCNNNNNNNNNNNNNNN		Productive	13-1	2-2	1	3	CASSGGSNTGQLYF			GACACTGGGCATGGGCTGAGGCTGATCCATTACTCATATGGTGCTGGCAACCTTCAAATAGGAGATGTCCCTGATGGGTACAAGGCCACCAGAACAACGCAAGAAGACTTCTTCCTCCTGCTGGAATTGGCTTCTCCCTCTCAGACATCTTTGTACTTCTGTGCCAGCAGTGGGGGGTCAAACACCGGGCAGCTCTACTTTGGTGAAGGCTCAAAGCTGACAGTGCTGGAGGATCTGAGAAATGTGACTCCACCCAAGGTCTCCTTGTTTGAGCCATCAAAAGCAGAGATTGCAAACAAACAAAAGGCTACCCTC	NNTTNTACNNNNNNNNNNAGGACACTGGGCATGGGCTGAGGCTGATCCATTACTCATATGGTGCTGGCAACCTTCAAATAGGAGATGTCCCTGATGGGTACAAGGCCACCAGAACAACGCAAGAAGACTTCTTCCTCCTGCTGGAATTGGCTTCTCCCTCTCAGACATCTTTGTACTTCTGTGCCAGCAGTGGGGGGTCAAACACCGGGCAGCTCTACTTTGGTGAAGGCTCAAAGCTGACAGTGCTGGAGGATCTGAGAAATGTGACTCCACCCAAGGTCTCCTTGTTTGAGCCATCAAAAGCAGAGATTGCAAACAAACAAAAGGCTACCCTCGTGTGCTNGGCCAGGGGNTNNNNNNNNNNNNNNNNNNNN
M4	S1P3B4_E10	E10	E	10	NP	Productive	16D/DV11 or 16N	42	CAMRGSGGSNAKLTF			ACTTTCAGAAGCCAAAAAGTTCCATCGGACTCATCATCACCGCCACACAGATTGAGGAcTCAGCAGTATATTTcTGTGcTATGAGAGGGTcTGGAGGAAGCAATGCAAAGCTAACCTTCGGGAAAGGCACTAAACTCTCTGTTAAATCAAACATCCAGAACCCAGAACCTGCTGTGTAC	GAACTTTCAGAAGCCAAAAAGTTCCATCGGACTCATCATCACCGCCACACAGATTGAGGANTCAGCAGTATATTTNTGTGNTATGAGAGGGTNTGGAGGAAGCAATGCAAAGCTAACCTTCGGGAAAGGCACTAAACTCTCTGTTAAATCAAACATCCAGAACCCAGAACCTGCTGTGTACCA		Productive	13-1	2-2	1	3	CASSGGSNTGQLYF			GACACTGGGCATGGGCTGAGGCTGATCCATTACTCATATGGTGCTGGCAACCTTCAAATAGGAGATGTCCCTGATGGGTACAAGGCCACCAGAACAACGCAAGAAGACTTCTTCCTCCTGCTGGAATTGGCTTCTCCCTCTCAGACATCTTTGTACTTCTGTGCCAGCAGTGGGGGGTCAAACACCGGGCAGCTCTACTTTGGTGAAGGCTCAAAGCTGACAGTGCTGGAGGATCTGAGAAATGTGACTCCACCCAAGGTCTCCTTGTTTGAGCCATCAAAAGCAGAGATTGCAAACAAACAAAAGGCTACCCTCGTGTGC	NNNNGTANNNNNNNNNNNNAGGACACTGGGCATGGGCTGAGGCTGATCCATTACTCATATGGTGCTGGCAACCTTCAAATAGGAGATGTCCCTGATGGGTACAAGGCCACCAGAACAACGCAAGAAGACTTCTTCCTCCTGCTGGAATTGGCTTCTCCCTCTCAGACATCTTTGTACTTCTGTGCCAGCAGTGGGGGGTCAAACACCGGGCAGCTCTACTTTGGTGAAGGCTCAAAGCTGACAGTGCTGGAGGATCTGAGAAATGTGACTCCACCCAAGGTCTCCTTGTTTGAGCCATCAAAAGCAGAGATTGCAAACAAACAAAAGGCTACCCTCGTGTGCTNGGCCAGGGGNTNNNNNNNNNNNNNNNNN
M4	S1P3B4_F1	F1	F	1	NP	Productive*	16 or 16D/DV11 or 16N	42	CXXXXXXGXXXXXXX (PHE 118 not identified)	7D-5 or 7N-5					Productive	13-1	2-2	1	3	CASSGGSNTGQLYF			GACACTGGGCATGGGCTGAGGCTGATCCATTACTCATATGGTGCTGGCAACCTTCAAATAGGAGATGTCCCTGATGGGTACAAGGCCACCAGAACAACGCAAGAAGACTTCTTCCTCCTGCTGGAATTGGCTTCTCCCTCTCAGACATCTTTGTACTTCTGTGCCAGCAGTGGGGGGTCAAACACCGGGCAGCTCTACTTTGGTGAAGGCTCAAAGCTGACAGTGCTGGAGGATCTGAGAAATGTGACTCCACCCAAGGTCTCCTTGTTTGAGCCATCAAAAGCAGAGATTGCAAACAAACAAAAGGC	NGTTTNTACNNNNNNNNNNAGGACACTGGGCATGGGCTGAGGCTGATCCATTACTCATATGGTGCTGGCAACCTTCAAATAGGAGATGTCCCTGATGGGTACAAGGCCACCAGAACAACGCAAGAAGACTTCTTCCTCCTGCTGGAATTGGCTTCTCCCTCTCAGACATCTTTGTACTTCTGTGCCAGCAGTGGGGGGTCAAACACCGGGCAGCTCTACTTTGGTGAAGGCTCAAAGCTGACAGTGCTGGAGGATCTGAGAAATGTGACTCCACCCAAGGTCTCCTTGTTTGAGCCATCAAAAGCAGAGATTGCAAACAAACAAAAGGCTACCCTCGTGTGCTNGGCCAGGGGNTNNNNNNNNNNNNNNNNNNNN
M4	S1P3B4_F2	F2	F	2	PA	Unproductive	1	23	CAVREG##YNQGKLIF					stop codons, out-of-frame junction	Unproductive	17	2-2	-	-	Unidentified CDR3					The JUNCTION has not been identified
M4	S1P3B4_F3	F3	F	3	PA	Productive	16 or 16D/DV11	40	CAMGNTGNYKYVF			TTTCAGAAGCCAAAAAGTTCCATCGGACTCATCATCACTGCCACACAGATTGAGGACTCAGCAGTATATTTCTGTGCTATGGGAAATACAGGAAACTACAAATACGTCTTTGGAGCAGGTACCAGACTGAAGGTTATAGCACACATCCAGAACCCAGAACCTGCTGTGTAC	NTATTATTCTNNNNNTTTCAGAAGCCAAAAAGTTCCATCGGACTCATCATCACTGCCACACAGATTGAGGACTCAGCAGTATATTTCTGTGCTATGGGAAATACAGGAAACTACAAATACGTCTTTGGAGCAGGTACCAGACTGAAGGTTATAGCACACATCCAGAACCCAGAACCTGCTGTGTACCAGTTAAAAGNTCCTCGNTNTCAGGACAGNNNNNNNNNNNNNNNNNNN		Productive*	19	1-2	-	-	CASXSRXGXNSDYTX (PHE 118 not identified)					Low V-REGION identity (83.33%)
M4	S1P3B4_F4	F4	F	4	NP	Productive	16D/DV11 or 16N	42	CAMRGSGGSNAKLTF			AACTTTCAGAAGCCAAAAAGTTCCATCGGACTCATCATCACCGCCACACAGATTGAGGACTCAGCAGTATATTTCTGTGCTATGAGAGGGTCTGGAGGAAGCAATGCAAAGCTAACCTTCGGGAAAGGCACTAAACTCTCTGTTAAATCAAACATCCAGAACCCAGAACCTGCTGTGTACCAGTTAAAAG	NTATTATTCTCNGAACTTTCAGAAGCCAAAAAGTTCCATCGGACTCATCATCACCGCCACACAGATTGAGGACTCAGCAGTATATTTCTGTGCTATGAGAGGGTCTGGAGGAAGCAATGCAAAGCTAACCTTCGGGAAAGGCACTAAACTCTCTGTTAAATCAAACATCCAGAACCCAGAACCTGCTGTGTACCAGTTAAAAGNTCCTCNNNNTCANNACANCNCNNNNNNNNNNNNNNNNNN		Productive	13-1	2-2	1	3	CASSGGSNTGQLYF			GGACACTGGGCATGGGCTGAGGCTGATCCATTACTCATATGGTGCTGGCAACCTTCAAATAGGAGATGTCCCTGATGGGTACAAGGCCACCAGAACAACGCAAGAAGACTTCTTCCTCCTGCTGGAATTGGCTTCTCCCTCTCAGACATCTTTGTACTTCTGTGCCAGCAGTGGGGGGTCAAACACCGGGCAGCTCTACTTTGGTGAAGGCTCAAAGCTGACAGTGCTGGAGGATCTGAGAAATGTGACTCCACCCAAGGTCTCCTTGTTTGAGCCATCAAAAGCAGAGATTGCAAACAAACAAAAGGCTACCCTCG	NNNTGTACTGGNNNNNNNAGGACACTGGGCATGGGCTGAGGCTGATCCATTACTCATATGGTGCTGGCAACCTTCAAATAGGAGATGTCCCTGATGGGTACAAGGCCACCAGAACAACGCAAGAAGACTTCTTCCTCCTGCTGGAATTGGCTTCTCCCTCTCAGACATCTTTGTACTTCTGTGCCAGCAGTGGGGGGTCAAACACCGGGCAGCTCTACTTTGGTGAAGGCTCAAAGCTGACAGTGCTGGAGGATCTGAGAAATGTGACTCCACCCAAGGTCTCCTTGTTTGAGCCATCAAAAGCAGAGATTGCAAACAAACAAAAGGCTACCCTCGTGTGCTNGGCCAGGGGNTNNNNNNNNNNNNNNNN
M4	S1P3B4_F5	F5	F	5	NP	Productive*	3D-3 or 3N-3	16 or 40	Unidentified CDR3					Messy sequence with lots of Ns. Low V-REGION identity (29.09%); 2nd-CYS 104 not identified: this may indicate potential nucleotide insertion(s) and/or deletion(s)	Productive	13-3	1-1	1	3	CASSDHKNTEVFF			GACACGGGGCATGGGCTGAGGCTGATCCATTACTCATATGTCGCTGACAGCACGGAGAAAGGAGATATCCCTGATGGGTACAAGGCCTCCAGACCAAGCCAAGAGAATTTCTCTCTCATTCTGGAGTTGGCTTCCCTTTCTCAGACAGCTGTATATTTCTGTGCCAGCAGTGATCACAAAAACACAGAAGTCTTCTTTGGTAAAGGAACCAGACTCACAGTTGTAGAGGATCTGAGAAATGTGACTCCACCCAAGGTCTCCTTGTTTGAGCCATCAAAAGCAGAGATTGCAAACAAACAAAAGGC	NNCCTTCCCTGGCNNNTNACCNACCAGNNNNGCNNCANGNNTCANNNNAGAAGCNNCCGGCNAAGNCACACGAGNGNNNCNNNTTGNCNNNGCNATNTTNGCNNNGNGGCTCNNACANGAGACCNGGGGAGTNNNCANNNNNNAGATCCTCTANNNNNNTGAGTNNGNNTCCTTNACCAAAGAAGNNTTNTGTGTTTTNTNATCANNNNNGCANAGAAATATNNGNTGTNNAGANNNGNAGCNAANTCNNGANNANANAGAAATTNNCTGGTNNNGTNNGGNGNCNTNNTNNCTNTNAGGANNTNTCCCNNNCNCNGNNNNNANGNNNNNNGNGTNNCGGATCNGCNTNNGCCCNNNNNNCNTTTNTANTNGNNNNNNNCAGGACACGGGGCATGGGCT…
M4	S1P3B4_F6	F6	F	6	PA	Productive	13-4/DV7	37	CAPLVTGNTGKLIF			GTCAGCNTGTTGTNCAATCNTTNTGGGACAAAGCACANNGGAAGANTGACATCCNNCACAGTCANTAAAGAACGTCGNGGNTCTTTGCACATTTCNTCNTNNCAGATCACAGANTCAGGCANTTATCTNTGTGCCCCCTTaGTAACAGGCAATACCGGAAAAcTCATCTTTGGANNGGGGACAACTTTACAAGTGCAACCAGACATCCAGAACCCAGAACCTGCTGTGTACC	CCNNCACAGTCANTAAAGAACGTCGNGGNTCTTTGCACATTTCNTCNTNNCAGATCACAGANTCAGGCANTTATCTNTGTGCCCCCTTNGTAACAGGCAATACCGGAAAANTCATCTTTGGANNGGGGACAACTTTACAAGTGCAACCAGACATCCAGAACCCAGAACCTGCTGTGTACCAGT		Productive	2	2-4	2	3	CASSQDDFQNTLYF			CTCAAGTCGCTTCCAACCTCAAAGTTCAAAGAAAAACCATTTAGACCTTCAGATCACAGCTCTAAAGCCTGATGACTCGGCCACATACTTCTGTGCCAGCAGCCAAGATGACTTTCAAAACACCTTGTACTTTGGTGCGGGCACCCGACTATCGGTGCTAGAGGATCTGAGAAATGTGACTCCACCCAAGGTCTCCTTGTTTGAGCCATCAAAAGCAGAGATTGCAAACAAACAAAAGGCTACCCT	NNNNNNCAATTNNNNNGNCTCAAGTCGCTTCCAACCTCAAAGTTCAAAGAAAAACCATTTAGACCTTCAGATCACAGCTCTAAAGCCTGATGACTCGGCCACATACTTCTGTGCCAGCAGCCAAGATGACTTTCAAAACACCTTGTACTTTGGTGCGGGCACCCGACTATCGGTGCTAGAGGATCTGAGAAATGTGACTCCACCCAAGGTCTCCTTGTTTGAGCCATCAAAAGCAGAGATTGCAAACAAACAAAAGGCTACCCTCGTGTGCTNGGCCAGGGGNTNNNNNNNNNNNNNNNNNNN
M4	S1P3B4_F7	F7	F	7	NP	Unproductive	7D-5 or 7N-5	42	Unidentified CDR3						Productive	2	2-4	2	3	CASSQDDFQNTLYF			CTCAAGTCGCTTCCAACCTCAAAGTTCAAAGAAAAACCATTTAGACCTTCAGATCACAGCTCTAAAGCCTGATGACTCGGCCACATACTTCTGTGCCAGCAGCCAAGATGACTTTCAAAACACCTTGTACTTTGGTGCGGGCACCCGACTATCGGTGCTAGAGGATCTGAGAAATGTGACTCCACCCAAGGTCTCCTTGTTTGAGCCATCAAAAGCAGAGATTGCAAACAAACAAAAGGCTACCCTCGT	NNNNNNCAATTNNNNNTGNCTCAAGTCGCTTCCAACCTCAAAGTTCAAAGAAAAACCATTTAGACCTTCAGATCACAGCTCTAAAGCCTGATGACTCGGCCACATACTTCTGTGCCAGCAGCCAAGATGACTTTCAAAACACCTTGTACTTTGGTGCGGGCACCCGACTATCGGTGCTAGAGGATCTGAGAAATGTGACTCCACCCAAGGTCTCCTTGTTTGAGCCATCAAAAGCAGAGATTGCAAACAAACAAAAGGCTACCCTCGTGTGCTNGGCCAGGGGNTNTNCNNNNNNNNNNNNNNNN
M4	S1P3B4_F8	F8	F	8	NP	Unproductive	6-7/DV9 or 6D-7 or 6N-7	43	Unidentified CDR3					stop codons, out-of-frame junction. Low V-REGION score; 2nd-CYS 104 not identified: this may indicate potential nucleotide insertion(s) and/or deletion(s)	Productive	13-1	2-2	1	3	CASSGGSNTGQLYF			GGACACTGGGCATGGGCTGAGGCTGATCCATTACTCATATGGTGCTGGCAACCTTCAAATAGGAGATGTCCCTGATGGGTACAAGGCCACCAGAACAACGCAAGAAGACTTCTTCCTCCTGCTGGAATTGGCTTCTCCCTCTCAGACATCTTTGTACTTCTGTGCCAGCAGTGGGGGGTCAAACACCGGGCAGCTCTACTTTGGTGAAGGCTCAAAGCTGACAGTGCTGGAGGATCTGAGAAATGTGACTCCACCCAAGGTCTCCTTGTTTGAGCCATCAAAAGCAGAGATTGCAAACAAACAAAAGGCTAC	NNNNTACTNGNNNNNNNAGGACACTGGGCATGGGCTGAGGCTGATCCATTACTCATATGGTGCTGGCAACCTTCAAATAGGAGATGTCCCTGATGGGTACAAGGCCACCAGAACAACGCAAGAAGACTTCTTCCTCCTGCTGGAATTGGCTTCTCCCTCTCAGACATCTTTGTACTTCTGTGCCAGCAGTGGGGGGTCAAACACCGGGCAGCTCTACTTTGGTGAAGGCTCAAAGCTGACAGTGCTGGAGGATCTGAGAAATGTGACTCCACCCAAGGTCTCCTTGTTTGAGCCATCAAAAGCAGAGATTGCAAACAAACAAAAGGCTACCCTCGTGTGCNNGGCCAGGGGNTNNNNNNNNNNNNNNNNNN
M4	S1P3B4_F9	F9	F	9	NP	Productive	16 or 16D/DV11	42	CAMRGSGGSNAKLTF			AGAAGCCAAAAAGTTCCATCNGACTCATCNTNNCNGCCACACAGANNGAGGANTNNNCAGTATANTTTTGTgcTaTgAGAGGGTctgGAGGAAGCAATGCAAAGCTNACNTTCGGGAAAGGCACTAAACTNTNTGTTAAATCAAACATCCAGAACCCAGAACC	TTCAGAAGCCAAAAAGTTCCATCNGACTCATCNTNNCNGCCACACAGANNGAGGANTNNNCAGTATANTTTTGTNNTNTNAGAGGGTNNNGAGGAAGCAATGCAAAGCTNACNTTCGGGAAAGGCACTAAACTNTNTGTTAAATCAAACATCCAGAACCCAGAACCTGCTGTGTACCAGTTAAAAG		Productive	5	2-7	2	2	CASSQDLGGVYEQYF			TCTACAATCTTAAACAGTTGATTCGAAATGAGACGGTGCCCAGTCGTTTTATACCTGAATGCCCAGACAGCTCCAAGCTACTTTTACATATATCTGCCGTGGATCCAGAAGACTCAGCTGTCTATTTTTGTGCCAGCAGCCAAGATTTGGGGGGGGTGTATGAACAGTACTTCGGTCCCGGCACCAGGCTCACGGTTTTAGAGGATCTGAGAAATGTGACTCCACCCAAGGTCTCCTTGTTTGAGCCATCAAAAGCAGAGATTGCAAACAAACAAAAGGCTACC	NNTGCCAGANNNNCNNNTTCTCTACAATCTTAAACAGTTGATTCGAAATGAGACGGTGCCCAGTCGTTTTATACCTGAATGCCCAGACAGCTCCAAGCTACTTTTACATATATCTGCCGTGGATCCAGAAGACTCAGCTGTCTATTTTTGTGCCAGCAGCCAAGATTTGGGGGGGGTGTATGAACAGTACTTCGGTCCCGGCACCAGGCTCACGGTTTTAGAGGATCTGAGAAATGTGACTCCACCCAAGGTCTCCTTGTTTGAGCCATCAAAAGCAGAGATTGCAAACAAACAAAAGGCTACCCTCGTGTGCTNNGCCAGGGGNTNNNNNNNNNNNNNNNNNNNNN
M4	S1P3B4_F10	F10	F	10	NP	Productive	16D/DV11 or 16N	42	CAMRGSGGSNAKLTF			AACTTTCAGAAGCCAAAAAGTTCCATCGGACTCATCATCACCGCCACACAGATTGAGGACTCAGCAGTATATTTCTGTGCTATGAGAGGGTCTGGAGGAAGCAATGCAAAGCTAACCTTCGGGAAAGGCACTAAACTCTCTGTTAAATCAAACATCCAGAACCCAGAACCTGCTGTGTACCAGTTAAAA	NTATTATTCTCTGAACTTTCAGAAGCCAAAAAGTTCCATCGGACTCATCATCACCGCCACACAGATTGAGGACTCAGCAGTATATTTCTGTGCTATGAGAGGGTCTGGAGGAAGCAATGCAAAGCTAACCTTCGGGAAAGGCACTAAACTCTCTGTTAAATCAAACATCCAGAACCCAGAACCTGCTGTGTACCAGTTAAAAGNTCCTCGNTCTCANNACANCNCNNNNNNNNNNNNNNNNNNNN		Productive	13-1	2-2	1	3	CASSGGSNTGQLYF			GACACTGGGCATGGGCTGAGGCTGATCCATTACTCATATGGTGCTGGCAACCTTCAAATAGGAGATGTCCCTGATGGGTACAAGGCCACCAGAACAACGCAAGAAGACTTCTTCCTCCTGCTGGAATTGGCTTCTCCCTCTCAGACATCTTTGTACTTCTGTGCCAGCAGTGGGGGGTCAAACACCGgGCAGCTCTACTTTGGTGAAGGCTCAAAGCTGACAGTGCTGGAGGATCTGAGAAATGTGACTCCACCCAAGGTCTCCTTGTTTGAGCCATCAAAAGCAGAGATTGCAAACAAACAAA	GACACTGGGCATGGGCTGAGGCTGATCCATTACTCATATGGTGCTGGCAACCTTCAAATAGGAGATGTCCCTGATGGGTACAAGGCCACCAGAACAACGCAAGAAGACTTCTTCCTCCTGCTGGAATTGGCTTCTCCCTCTCAGACATCTTTGTACTTCTGTGCCAGCAGTGGGGGGTCAAACACCGNGCAGCTCTACTTTGGTGAAGGCTCAAAGCTGACAGTGCTGGAGGATCTGAGAAATGTGACTCCACCCAAGGTCTCCTTGTTTGAGCCATCAAAAGCAGAGATTGCAAACAAACAAAAGGCTACC
M4	S1P3B4_G1	G1	G	1	NP	Productive	6-6 or 6D-6	32	CALAWGSSGNKLIF			AAGCAGCAGAGGGTTTGAAGCCACATACAATAAAGAAACCACCTCCTTCCACTTGCAGAAAGCCTCAGTGCAAGAGTCAGACTCGGCTGTGTACTACTGTGCTCTGGCTTGGGGGAGCAGTGGCAACAAGCTCATCTTTGGAATTGGGACTCTGCTTTCTGTCAAGCCAAACATCCAGAACCCAGAACCTGCTGTGTACCAGTTAAA	NNNTACGGCNGGNNNTANNGGAAGCAGCAGAGGGTTTGAAGCCACATACAATAAAGAAACCACCTCCTTCCACTTGCAGAAAGCCTCAGTGCAAGAGTCAGACTCGGCTGTGTACTACTGTGCTCTGGCTTGGGGGAGCAGTGGCAACAAGCTCATCTTTGGAATTGGGACTCTGCTTTCTGTCAAGCCAAACATCCAGAACCCAGAACCTGCTGTGTACCAGTTAAAAGNTCCTCGNTNTCAGGACAGCNCNNNNNNNNNNNNNNNN		Productive	13-1	2-2	1	3	CASSGGSNTGQLYF			GACACTGGGCATGGGCTGAGGCTGATCCATTACTCATATGGTGCTGGCAACCTTCAAATAGGAGATGTCCCTGATGGGTACAAGGCCACCAGAACAACGCAAGAAGACTTCTTCCTCCTGCTGGAATTGGCTTCTCCCTCTCAGACATCTTTGTACTTCTGTGCCAGCAGTGGGGGGTCAAACACCGgGCAGCTCTACTTTGGTGAAGGCTCAAAGCTGACAGTGCTGGAGGATCTGAGAAATGTGACTCCACCCAAGGTCTCCTTGTTTGAGCCATCAAAAGCAGAGATTGCAAACAAACAAAAGGCTACCCTCG	ACACTGGGCATGGGCTGAGGCTGATCCATTACTCATATGGTGCTGGCAACCTTCAAATAGGAGATGTCCCTGATGGGTACAAGGCCACCAGAACAACGCAAGAAGACTTCTTCCTCCTGCTGGAATTGGCTTCTCCCTCTCAGACATCTTTGTACTTCTGTGCCAGCAGTGGGGGGTCAAACACCGNGCAGCTCTACTTTGGTGAAGGCTCAAAGCTGACAGTGCTGGAGGATCTGAGAAATGTGACTCCACCCAAGGTCTCCTTGTTTGAGCCATCAAAAGCAGAGATTGCAAACAAACAAAAGGCT
M4	S1P3B4_G2	G2	G	2	NP	Productive	7-3	33	CAVGGDSNYQLIW			TGCACTTTCAGCGACAGTGCTTCTCAGTATTTTGCATGGTACAGACAGCATTCTGGGAAAGCCCCCAAGGCACTGATGTCCATCTTCTCCAATGGTGAAAAAGAAGAAGGCAGATTCACAATTCACCTCAATAAAGCCAGTCTGCATTTCTCCCTGCACATCAGAGACTCCCAGCCCAGTGACTCTGCTCTCTACCTCTGTGCAGTGGGGGGGGATAGCAACTATCAGTTGATCTGGGGCTCTGGGACCAAGCTAATTATAAAGCCAGACATCCAGAACCCAGAACCTGCTGTGTACCAGTTAAA	NNNNNNGGCNTNNNTCAACTGCACTTTCAGCGACAGTGCTTCTCAGTATTTTGCATGGTACAGACAGCATTCTGGGAAAGCCCCCAAGGCACTGATGTCCATCTTCTCCAATGGTGAAAAAGAAGAAGGCAGATTCACAATTCACCTCAATAAAGCCAGTCTGCATTTCTCCCTGCACATCAGAGACTCCCAGCCCAGTGACTCTGCTCTCTACCTCTGTGCAGTGGGGGGGGATAGCAACTATCAGTTGATCTGGGGCTCTGGGACCAAGCTAATTATAAAGCCAGACATCCAGAACCCAGAACCTGCTGTGTACCAGTTAAAAGNTCCTCGNTNTCAGGACAGCNNNNNNNNNNNNNNNNN		Productive	14	2-4	2	1	CASSSGGARNTLYF			ACCAGGGGCCCCAGCTTcTAGTTTACtTTCGGGATGAGGCTgTtATAGATAATTCACAGTTGCCCTcGGATCGATTTTTTGCTGTGAGGCCTAAAGGAAcTAACTCCACTcTCAAGATCCAGTcTGCAAAGCAGGGCGACACAGCCACCTATCTcTGTGCCAGCAGTTCcGGGGGGGCGCGAAACACCTTGTACTTTGGTGCGGGCACCCGACTATCGGTGCTAGAGGATCTGAGAAATGTGACTCCACCCAAGGTCTCCTTGTTTGAGCCATCAAAAGCAG	NNTNTCAGGTNGGAAAATGAAGTGTCTTTCAATTGTAAGCAAACTCTGGGCCACGATACTATGTANTGGTACNTGGNATNTNNNGCNNGAGACCAGGGGCCCCAGCTTNTAGTTTACNTTCGGGATGAGGCTNTNATAGATAATTCACAGTTGCCCTNGGATCGATTTTTTGCTGTGAGGCCTAAAGGAANTAACTCCACTNTCAAGATCCAGTNTGCAAAGCAGGGCGACACAGCCACCTATCTNTGTGCCAGCAGTTCNGGGGGGGCGCGAAACACCTTGTACTTTGGTGCGGGCACCCGACTATCGGTGCTAGAGGATCTGAGAAATGTGACTCCACCCAAGGTCTCCTTGTTTGAGCCATCAAAAGCAGAGATTGCAAACAAACAAAAGGCTACC…
M4	S1P3B4_G3	G3	G	3	NP	Productive	6-6 or 6D-6 or 6-7/DV9	53	CALGDQGSNYKLTF			GAAGCCACATACAATAAAGAAACCACCTCCTTCCACTTGCAGAAAGCCTCAGTGCAAGAGTCAGACTCGGCTGTGTAcTACTGTGCTCTGGGTGATCAAGGCAGCAATTACAAACTGACATTTGGGAAAGGAACTCTCTTAACTGTGACTCCAAACATCCAGAACC	TACGGCTGGNNNTANNGGAAGCAGCAGNNGNNTTGAAGCCACATACAATAAAGAAACCACCTCCTTCCACTTGCAGAAAGCCTCAGTGCAAGAGTCAGACTCGGCTGTGTANTACTGTGCTCTGGGTGATCAAGGCAGCAATTACAAACTGACATTTGGGAAAGGAACTCTCTTAACTGTGACTCCAAACATCCAGAACCCAGAACCTGCTGTGTACCAGTTAAAAGNTCCTCGNTNTCAGGACAGCNCNNNNNNNNNNNNNNN		Productive	2	1-3	1	1	CASSQDDGRNTLYF			TCAAGTCGCTTCCAACCTCAAAGTTCAAAGAAAAACCATTTAGACCTTCAGATCACAGCTCTAAAGCCTGATGACTCGGCCACATACTTCTGTGCCAGCAGCCAAGACGACGGGAGAAATACGCTCTATTTTGGAGAAGGAAGCCGGCTCATTGTTGTAGAGGATCTGAGAAATGTGACTCCACCCAAGGTCTCCTTGTTTGAGCCATCAAAAGCAGAGATTGCAAACAAACAAAAGGCTACC	NNNNNNCANNNNNNNNTGNCTCAAGTCGCTTCCAACCTCAAAGTTCAAAGAAAAACCATTTAGACCTTCAGATCACAGCTCTAAAGCCTGATGACTCGGCCACATACTTCTGTGCCAGCAGCCAAGACGACGGGAGAAATACGCTCTATTTTGGAGAAGGAAGCCGGCTCATTGTTGTAGAGGATCTGAGAAATGTGACTCCACCCAAGGTCTCCTTGTTTGAGCCATCAAAAGCAGAGATTGCAAACAAACAAAAGGCTACCCTCGTGTGCTNGGCCAGGGGNTNNNNNNNNNNNNNNNNNNNNN
M4	S1P3B4_G4	G4	G	4	PA	Productive	6-2	21	CVLGTSNYNVLYF			CAGCAGAGGTTTTGAAGCTACATATGATAAAGGGACCACGTCCTTCCACTTGCAGAAAGCCTCAGTGCAGGAGTCAGACTCGGCTGTGTACTACTGTGTTCTGGGCACGTCTAATTACAACGTGCTTTACTTCGGATCTGGCACCAAACTCACTGTAGAGCCAAACATCCAGAACCCA	NNNNNNGAAGGTCCACAGCTCCTTTTGAAAGTCACAACAGCCAACAATAANNGAAGCAGCAGAGGTTTTGAAGCTACATATGATAAAGGGACCACGTCCTTCCACTTGCAGAAAGCCTCAGTGCAGGAGTCAGACTCGGCTGTGTACTACTGTGTTCTGGGCACGTCTAATTACAACGTGCTTTACTTCGGATCTGGCACCAAACTCACTGTAGAGCCAAACATCCAGAACCCAGAACCTGCTGTGTACCAGTTAAAAGNTCCTCGNTNTCAGGACAGCNCNNNNNNNNNNNNNNNNN		Productive	19	2-3	2	2	CASSPLGGGAETLYF			TTCAGGGAAAGGATTGAGACTGATcTACTATTCAATAACTGAAAACGATCTTCAAAAAGGCGATCTATcTGAAGGCTaTGATGCGTCTCGAGAGAAGAAGTCATCTTTTTCTCTCACTGTGACATCTGCCCAGAAGAACGAGATGGCCGTTTTTCTCTGTGCCAGCAGTCCCCTGGGGGGGGGTGCAGAAACGCTGTATTTTGGCTCAGGAACCAGACTGACTGTTCTCGAGGATCTGAGAAATGTGACTCCACCCAAGGTCTCCTTGTTTGAGCCATCAAAAGCAGAGATTGCAAACAAACAAA	NNTGNNNTNNNNCCNNNCGGATTCAGGGAAAGGATTGAGACTGATNTACTATTCAATAACTGAAAACGATCTTCAAAAAGGCGATCTATNTGAAGGCTNTGATGCGTCTCGAGAGAAGAAGTCATCTTTTTCTCTCACTGTGACATCTGCCCAGAAGAACGAGATGGCCGTTTTTCTCTGTGCCAGCAGTCCCCTGGGGGGGGGTGCAGAAACGCTGTATTTTGGCTCAGGAACCAGACTGACTGTTCTCGAGGATCTGAGAAATGTGACTCCACCCAAGGTCTCCTTGTTTGAGCCATCAAAAGCAGAGATTGCAAACAAACAAAAGGCTACCCTCGTGTGCTNGGCCAGGGGNTNNNNNNNNNNNNNNNNNNNN
M4	S1P3B4_G5	G5	G	5	NP	Productive	3D-3 or 3N-3	40	CAVSPVNTGNYKYVF			AGTGTCCGGGAGGGAGACAGTGCCGNTATCATCTGCACCTACACAGACCCTAACAGTTATTACTTCTTCTGGTACAAGCAAGAGCCGGGGGCAGGTCTTCAGTTGNTTATGAAGGTTTTCTCAAGTACGGAAATAAACGAAGGACAAGGATTCACTGTCCTACTGAACAAGAAAGACAAACAACTCTCTCTGAACCTCACAGCTGCCCATCCTGGGGACTCAGCCGTGTACTTCTGCGCAGTCAGCCCCGTTAATACAGGAAACTACAAATACGTCTTTGGAGCAGGTACCAGACTGAAGGTTATAGCACACATCCAGAACCCAGAACCTGCTGTGTACCA	NNCCTCNTTCACCTGAGTGTCCGGGAGGGAGACAGTGCCGNTATCATCTGCACCTACACAGACCCTAACAGTTATTACTTCTTCTGGTACAAGCAAGAGCCGGGGGCAGGTCTTCAGTTGNTTATGAAGGTTTTCTCAAGTACGGAAATAAACGAAGGACAAGGATTCACTGTCCTACTGAACAAGAAAGACAAACAACTCTCTCTGAACCTCACAGCTGCCCATCCTGGGGACTCAGCCGTGTACTTCTGCGCAGTCAGCCCCGTTAATACAGGAAACTACAAATACGTCTTTGGAGCAGGTACCAGACTGAAGGTTATAGCACACATCCAGAACCCAGAACCTGCTGTGTACCAGTTAAAAGNTCCTCGNTNTCAGGACANCNNNNNNNNNNNNNNNN		Not detected										Messy sequence
M4	S1P3B4_G6	G6	G	6	PA	Productive	12D-2 or 12N-2	31	CALSDSSNNRIFF			TCAGACTACTTACTCACCTTTCCTTTTCTGGTATGTGCAACATCTCAACGAAGCCCCTAAGCTACTCCTGAAGAGCTCCACAGACAACAAGAGGACCGAGCACCAAGGGTTCTACGCCACTCTCCATAAGAGCAGCAGCTCCTTCCATCTGCAGAAGTCCTCAGTGCAGCTGTCAGACTCTGCCCTGTACTTCTGTGCTTTGAGTGACAGTAGCAATAACAGAATCTTCTTTGGTGATGGGACGCAGCTGGTGGTGAAGCCCAACATCCAGAACCCA	NNNNTGAACNNNCACNTATCAGACTACTTACTCACCTTTCCTTTTCTGGTATGTGCAACATCTCAACGAAGCCCCTAAGCTACTCCTGAAGAGCTCCACAGACAACAAGAGGACCGAGCACCAAGGGTTCTACGCCACTCTCCATAAGAGCAGCAGCTCCTTCCATCTGCAGAAGTCCTCAGTGCAGCTGTCAGACTCTGCCCTGTACTTCTGTGCTTTGAGTGACAGTAGCAATAACAGAATCTTCTTTGGTGATGGGACGCAGCTGGTGGTGAAGCCCAACATCCAGAACCCAGAACCTGCTGTGTACCAGTTAAAAGNTCCTCGNTCTCAGGACANCNCNNNNNNNNNNNNNN		Productive	3	2-3	2	3	CASSSDWGFSAETLYF			TGACCCTCAATTGTGACCCAGTTTCTAATCACCTATATTTTTATTGGTATAAACAGATTTTAGGACAGCAGATGGAGTTTCTGGTTAATTTCTACAATGGTAAAGTCATGGAGAAGTCTAAACTGTTTAAGGATCAGTTTTCAGTTGAAAGACCAGATGGTTCATATTTCACTCTGAAAATCCAACCCACAGCACTGGAGGACTCAGCTGTGTACTTCTGTGCCAGCAGCTCGGACTGGGGGTTTAGTGCAGAAACGCTGTATTTTGGCTCAGGAACCAGACTGACTGTTCTCGAGGATCTGAGAAATGTGACTCCACCCAAGGTCTCCTTGTTTGAGCCATCAAAAGCAGAGATTGCAAACAAACAAAAGGCTACCCTC	NTGATNTNGNGGNNNNNNGGTGACCCTCAATTGTGACCCAGTTTCTAATCACCTATATTTTTATTGGTATAAACAGATTTTAGGACAGCAGATGGAGTTTCTGGTTAATTTCTACAATGGTAAAGTCATGGAGAAGTCTAAACTGTTTAAGGATCAGTTTTCAGTTGAAAGACCAGATGGTTCATATTTCACTCTGAAAATCCAACCCACAGCACTGGAGGACTCAGCTGTGTACTTCTGTGCCAGCAGCTCGGACTGGGGGTTTAGTGCAGAAACGCTGTATTTTGGCTCAGGAACCAGACTGACTGTTCTCGAGGATCTGAGAAATGTGACTCCACCCAAGGTCTCCTTGTTTGAGCCATCAAAAGCAGAGATTGCAAACAAACAAAAGGCTACCCT…
M4	S1P3B4_G7	G7	G	7	NP	Productive	16D/DV11 or 16N	42	CAMRGSGGSNAKLTF			CAGAGGTTTTGAAGCTACATATGATAAAGGGACCACCTCCTTCCACTTGCGGAAAGCTTCAGTGCAAGAGTCAGACTCGGCTGTGTACTACTGTGCTCTGAGGAGTACTGGAGGCAATAATAAGCTGACTTTTGGTCAAGGAACCGTTCTGAGTGTTATACCAGACATCCAGAACCCAGAA	ANTTTCAGAAGCCAAAAAGTTCCATCGGACTCATCATCACCGCCACACAGANTGAGGANTCANCAGTATATTTTTGTGCTANGAGAGGGTNNGGAGGAAGCAATGCAAAGCTAACCTTCGGGAAAGGCACTAAACTNTNTGTTAAATCAAACATCCAGAACCCAGAACCTGCTGTGTACC		Productive	13-1	2-2	1	3	CASSGGSNTGQLYF			GACACTGGGCATGGGCTGAGGCTGATCCATTACTCATATGGTGCTGGCAACCTTCAAATAGGAGATGTCCCTGATGGGTACAAGGCCACCAGAACAACGCAAGAAGACTTCTTCCTCCTGCTGGAATTGGCTTCTCCCTCTCAGACATCTTTGTACTTCTGTGCCAGCAGTGGGGGGTCAAACACCGGGCAGCTCTACTTTGGTGAAGGCTCAAAGCTGACAGTGCTGGAGGATCTGAGAAATGTGACTCCACCCAAGGTCTCCTTGTTTGAGCCATCAAAAGCAGAGATTGCAAACAAACAAAAGGCTACCCTC	NNTNNTACTGNGNNNNNNNNAGGACACTGGGCATGGGCTGAGGCTGATCCATTACTCATATGGTGCTGGCAACCTTCAAATAGGAGATGTCCCTGATGGGTACAAGGCCACCAGAACAACGCAAGAAGACTTCTTCCTCCTGCTGGAATTGGCTTCTCCCTCTCAGACATCTTTGTACTTCTGTGCCAGCAGTGGGGGGTCAAACACCGGGCAGCTCTACTTTGGTGAAGGCTCAAAGCTGACAGTGCTGGAGGATCTGAGAAATGTGACTCCACCCAAGGTCTCCTTGTTTGAGCCATCAAAAGCAGAGATTGCAAACAAACAAAAGGCTACCCTCGTGTGCTNGGCCAGGGGNTNNNNNNNNNNNNNNNNNNNNN
M4	S1P3B4_G8	G8	G	8	NP	Not detected								messy sequence, no junction found	Productive	12-2	2-7	1	3	CASSRDRGLSYEQYF			ACAGTTTGATGACTATCACTNTNAGATGAACATGAGTGCCTNGGAGCTAGAGGACTNTGCCGTGTACTTCTGTGCCAGCTCTCGGGACAGGGGCCTNTCCTATGAACAGTACTTCGGTCCCGGCACCAGGCTCACGGTTTTAGAGGATCTGAGAAATGTGACTCCACCCAAGGTCTCCTTGTTTGAGCCATCAAAAGCAGAGATTGCAAACAAACAAAAGGCTAC	TNTGNTNTNNNNNTNNCNAGNCCCNGNNNNNGGAANTAAATTTNNTCNTTNNNCNNTNNNANAAAANNGAGAGANANAAAGGAAACNNNTCCAGCAGNNTTCTCAGTCCAACAGTTTGATGACTATCACTNTNAGATGAACATGAGTGCCTNGGAGCTAGAGGACTNTGCCGTGTACTTCTGTGCCAGCTCTCGGGACAGGGGCCTNTCCTATGAACAGTACTTCGGTCCCGGCACCAGGCTCACGGTTTTAGAGGATCTGAGAAATGTGACTCCACCCAAGGTCTCCTTGTTTGAGCCATCAAAAGCAGAGATTGCAAACAAACAAAAGGCTACCCTCGTGTGCTNGGCCAGGGGNTNNNNNNNNNNNNNNNNNNN
M4	S1P3B4_G9	G9	G	9	NP	Productive	16D/DV11 or 16N	42	CAMRGSGGSNAKLTF			GAACTTTCAGAAGCCAAAAAGTTCCATCGGACTCATCATCACCGCCACACAGATTGAGGACTCAGCAGTATATTTCTGTGCTATGAGAGGGTcTGGAGGAAGCAATGCAAAGCTAACCTTCGGGAAAGGCAcTAAACTCTcTGTTAAA	ATTATTCTNTGAACTTTCAGAAGCCAAAAAGTTCCATCGGACTCATCATCACCGCCACACAGATTGAGGACTCAGCAGTATATTTCTGTGCTATGAGAGGGTNTGGAGGAAGCAATGCAAAGCTAACCTTCGGGAAAGGCANTAAACTCT		Productive	13-1	2-2	1	3	CASSGGSNTGQLYF			GACACTGGGCATGGGCTGAGGCTGATCCATTACTCATATGGTGCTGGCAACCTTCAAATAGGAGATGTCCCTGATGGGTACAAGGCCACCAGAACAACGCAAGAAGACTTCTTCCTCCTGCTGGAATTGGCTTCTCCCTCTCAGACATCTTTGTACTTCTGTGCCAGCAGTGGGGGGTCAAACACCGGGCAGCTCTACTTTGGTGAAGGCTCAAAGCTGACAGTGCTGGAGGATCTGAGAAATGTGACTCCACCCAAGGTCTCCTTGTTTGAGCCATCAAAAGCAGAGATTGCAAACAAACAAAAGGCTACCCTCGTGTGCT	TCCNNCCCTGNCCATTCACNNNCNNTTNANNCTNCNNNGNNNTNNNNNNNGAAGNCNCCNNNCNNNNNNNANGAGNNNNNNNNNNTGTNGTGTGCATNNNGCNNNGNNGCTCNAACANGAGACNNNGGNGAGTNNCATNTNTNAGANCNTCNAGCACNNNAGNNTGAGCNTTTACCAANNANAGNNNCCCGGTNTNNGACCNCNNCNNGNGGNNNNANGTNNNNGANNTNNNNNNGNGAAGCCANNTCCAGNGGAGAAGAANNNTNNNNGNNNCNGTCNNNNNNANCCCTNNNAACANNNNNACAGTAACAGGNNGAANNNNNNCNNNNNNNNGTCTCCNGATTNNTNNNCACANNNNNNNNANTNNNNNNNNNAGGACACTGGGCATGGGCTGAGGCT…
M4	S1P3B4_G10	G10	G	10	NP	Productive/Double	16	42	CXXXGXXGXXAKXXX (PHE 118 not identified)	7D-5 or 7N-5					Productive	13-1	2-2	1	3	CASSGGSNTGQLYF			GACACTGGGCATGGGCTGAGGCTGATCCATTACTCATATGGTGCTGGCAACCTTCAAATAGGAGATGTCCCTGATGGGTACAAGGCCACCAGAACAACGCAAGAAGACTTCTTCCTCCTGCTGGAATTGGCTTCTCCCTCTCAGACATCTTTGTACTTCTGTGCCAGCAGTGGGGGGTCAAACACCGGGCAGCTCTACTTTGGTGAAGGCTCAAAGCTGACAGTGCTGGAGGATCTGAGAAATGTGACTCCACCCAAGGTCTCCTTGTTTGAGCCATCAAAAGCAGAGATTGCAAACAAACAAAAGGCTACC	NNTTNTACTNNNNNNNNNAGGACACTGGGCATGGGCTGAGGCTGATCCATTACTCATATGGTGCTGGCAACCTTCAAATAGGAGATGTCCCTGATGGGTACAAGGCCACCAGAACAACGCAAGAAGACTTCTTCCTCCTGCTGGAATTGGCTTCTCCCTCTCAGACATCTTTGTACTTCTGTGCCAGCAGTGGGGGGTCAAACACCGGGCAGCTCTACTTTGGTGAAGGCTCAAAGCTGACAGTGCTGGAGGATCTGAGAAATGTGACTCCACCCAAGGTCTCCTTGTTTGAGCCATCAAAAGCAGAGATTGCAAACAAACAAAAGGCTACCCTCGTGTGCTNGGCCAGGGGNTNNNNNNNNNNNNNNNNNNN
M4	S1P3B4_H1	H1	H	1	PA	Productive	12D-2 or 12N-2	18	CALTIDRGSALGRLHF			TACTCACCTTTCCTTTTCTGGTATGTGCAACATCTCAAcGAAGCCCcTAAGCTAcTCCTGAAGAGCTCCACAGACAACAAGAGGACCGAGCACCAAGGGTTcTACGCCACTCTCCATAAGAGCAGCAGCTCCTTCCATcTGCAGAAGTCCTCAGTGCAGCTGTCAGACTCTGCCCTGTACTTcTGTGCTTTGACTATAGATAGAGGTTCAGCCTTAGGGAGGtTGCATTTTGGAG	TATCAGANTANTTACTCACCTTTCCTTTTCTGGTATGTGCAACATCTCAANGAAGCCCNTAAGCTANTCCTGAAGAGCTCCACAGACAACAAGAGGACCGAGCACCAAGGGTTNTACGCCACTCTCCATAAGAGCAGCAGCTCCTTCCATNTGCAGAAGTCCTCAGTGCAGCTGTCAGACTCTGCCCTGTACTTNTGTGCTTTGACTATAGATAGAGGTTCAGCCTTAGGGAGGNTGCATTTTGGAGNTGGGACTCAGNTGATTGTCATACCTGACATCCAGAACCCAGAAC		Productive	4	1-6	1	1	CASSYGTVYNSPLYF			GTCTTTCAATTGTAAGCAAACTCTGGGCCACGATACTATGTATTGGTACAAGCAAGACTCTAAGAAATTGCTGAAGATTATGTTTAGCTACAATAATAAGCAACTCATTGTAAACGAAACAGTTCCAAGGCGCTTCTCACCTCAGTCTTCAGATAAAGCTCATTTGAATCTTCGAATCAAGTCTGTAGAGCCGGAGGACTCTGCTGTGTATCTCTGTGCCAGCAGCTATGGGACAGTCTATAATTCGCCCCTCTACTTTGCGGCAGGCACCCGGCTCACTGTGACAGAGGATCTGAGAAATGTGACTCCACCCAAGGTCTCCTTGTTTGAGCCATCAAAAGCAGAGATTGCAAACAAACAAAAGGCTACCCTC	TCAGGNNGGNNNNNNNAGTGTCTTTCAATTGTAAGCAAACTCTGGGCCACGATACTATGTATTGGTACAAGCAAGACTCTAAGAAATTGCTGAAGATTATGTTTAGCTACAATAATAAGCAACTCATTGTAAACGAAACAGTTCCAAGGCGCTTCTCACCTCAGTCTTCAGATAAAGCTCATTTGAATCTTCGAATCAAGTCTGTAGAGCCGGAGGACTCTGCTGTGTATCTCTGTGCCAGCAGCTATGGGACAGTCTATAATTCGCCCCTCTACTTTGCGGCAGGCACCCGGCTCACTGTGACAGAGGATCTGAGAAATGTGACTCCACCCAAGGTCTCCTTGTTTGAGCCATCAAAAGCAGAGATTGCAAACAAACAAAAGGCTACCCTCGTGTGCT…
M4	S1P3B4_H3	H3	H	3	NP	Productive	3-1	15	CAVYQGGRALIF			TGAGTGTCCGGGAGGGAGACAGCGCCATTATCATCTGCACCTACACAGACAGTGCCACTGCTTACTTCTCCTGGTACAAGCAAGAGGCGGGGGCAGGTCTTCAGTTGCTTATGAGTGTCCTTTCAAATGTGGACAGAAAAGAAGAACAAGGACTCACTGTCTTACTGAACAAGAAAGACAAACGACTCTCTCTGAACCTCACAGCTGCCCATCCTGGGGACTCAGCCGTGTACTTCTGCGCAGTGTACCAGGGAGGCAGAGCTCTGATATTTGGAACAGGAACCACGGTATCAGTCAGCCCCAACATCCAGAACCCAGAACCTGCTG	NGCCCTCNTTCACCTGAGTGTCCGGGAGGGAGACAGCGCCATTATCATCTGCACCTACACAGACAGTGCCACTGCTTACTTCTCCTGGTACAAGCAAGAGGCGGGGGCAGGTCTTCAGTTGCTTATGAGTGTCCTTTCAAATGTGGACAGAAAAGAAGAACAAGGACTCACTGTCTTACTGAACAAGAAAGACAAACGACTCTCTCTGAACCTCACAGCTGCCCATCCTGGGGACTCAGCCGTGTACTTCTGCGCAGTGTACCAGGGAGGCAGAGCTCTGATATTTGGAACAGGAACCACGGTATCAGTCAGCCCCAACATCCAGAACCCAGAACCTGCTGTGTACCAGTTAAAAGNTCCTCGNTNTCAGGACAGCNNNNNNNCNNNNNNNNNNN		Productive	17	1-2	1	1	CASSSRGANSDYTF			TCAGTCCAACAGTTTGATGACTATCACTcTgAGATGAACATGAGTGCCTtGGAGCTAGAGGACTcTGCCGTGTACTTCTGTGCCAGCTCTCGGGACAGGGGCCTcTCCTATGAACAGTACTTCGGTCCCGGCACCAGGCTCACGGTTTTAGAGGATCTGAGAAATGTGACTCCACCCAAGGTCTCCTTGTTTGAGCCATCAAAAGCAGAGATTGCAAACAAACAAAAGGC	ACACTTNTGAGAAGTTCCAATCCNGTCGGCNTAACAATTCTTTNTGCTCTNTNTACATNGGNTNNGCAGGCCTAGAGTATTNTGCCATGTACCTCTGTGNTAGCNGTAGCCGGGGCGCAAACTCCGACTACACCTTCGGCTCAGGGACCAGGCTTTTGGTAATAGAGGATCTGAGAAATGTGACTCCACCCAAGGTCTCCTTGTTTGAGCCATCAAAAGCAGAGATTGCAAACAAACAAAAGGCT
M4	S1P3B4_H4	H4	H	4	NP	Productive/Double	16 or 16D/DV11 or 16N	42	Unidentified CDR3	7D-5 or 7N-5					Productive	13-1	2-2	1	3	CASSGGSNTGQLYF			GGACACTGGGCATGGGCTGAGGCTGATCCATTACTCATATGGTGCTGGCAACCTTCAAATAGGAGATGTCCCTGATGGGTACAAGGCCACCAGAACAACGCAAGAAGACTTCTTCCTCCTGCTGGAATTGGCTTCTCCCTCTCAGACATCTTTGTACTTCTGTGCCAGCAGTGGGGGGTCAAACACCGgGCAGCTCTACTTTGGTGAAGGCTCAAAGCTGACAGTGCTGGAGGATCTGAGAAATGTGACTCCACCCAAGGTCTCCTTGTTTGAGCCATCAAAAGCAGAGATTGCAAACAAACAAAA	GGACACTGGGCATGGGCTGAGGCTGATCCATTACTCATATGGTGCTGGCAACCTTCAAATAGGAGATGTCCCTGATGGGTACAAGGCCACCAGAACAACGCAAGAAGACTTCTTCCTCCTGCTGGAATTGGCTTCTCCCTCTCAGACATCTTTGTACTTCTGTGCCAGCAGTGGGGGGTCAAACACCGNGCAGCTCTACTTTGGTGAAGGCTCAAAGCTGACAGTGCTGGAGGATCTGAGAAATGTGACTCCACCCAAGGTCTCCTTGTTTGAGCCATCA
M4	S1P3B4_H6	H6	H	6	PA	Productive	21/DV12	53	CILIGGSNYKLTF			CCTGGCTATTGCCTCTGACAGAAAGTCAAGCACCTTGATCCTGCCTCATGTCAGCCTGAGAGACGCGGCTGTGTACCACTGTATCCTGATCGGAGGCAGCAATTACAAACTGACATTTGGGAAAGGAACTCTCTTAACTGTGACTCCAAACATCCAGAACCCAGAACCTGCTGTGTACCAGTTAAAA	NTAATAGTATNNNNTCCTGGCTATTGCCTCTGACAGAAAGTCAAGCACCTTGATCCTGCCTCATGTCAGCCTGAGAGACGCGGCTGTGTACCACTGTATCCTGATCGGAGGCAGCAATTACAAACTGACATTTGGGAAAGGAACTCTCTTAACTGTGACTCCAAACATCCAGAACCCAGAACCTGCTGTGTACCAGTTAAAAGNTCCTCGNTNTCAGGACANCNCNNNNNNNNNNNNNNNN		Productive	29	2-1	2	1	CASSFGGEQFF			AGACCCTGGTCTGGGGCTACAGCTGATTTATATCTCATACGATGTTGATAGTAACAGCGAAGGAGACATCCCTAAAGGATACAGGGTCTCACGGAAGAAGCGGGAGCATTTCTCCCTGATTCTGGATTCTGCTAAAACAAACCAGACATCTGTGTACTTCTGTGCTAGCAGTTTTGGGGGTGAGCAGTTCTTCGGACCAGGGACACGACTCACCGTCCTAGAGGATCTGAGAAATGTGACTCCACCCAAGGTCTCCTTGTTTGAGCCATCAAAAGCAGAGATTGCAAACAAACAAAAGGCTACCCTCGTGTGC	NTTGTANNNGNNNNNNNNAAGACCCTGGTCTGGGGCTACAGCTGATTTATATCTCATACGATGTTGATAGTAACAGCGAAGGAGACATCCCTAAAGGATACAGGGTCTCACGGAAGAAGCGGGAGCATTTCTCCCTGATTCTGGATTCTGCTAAAACAAACCAGACATCTGTGTACTTCTGTGCTAGCAGTTTTGGGGGTGAGCAGTTCTTCGGACCAGGGACACGACTCACCGTCCTAGAGGATCTGAGAAATGTGACTCCACCCAAGGTCTCCTTGTTTGAGCCATCAAAAGCAGAGATTGCAAACAAACAAAAGGCTACCCTCGTGTGCTNGGCCAGGGGNTNNNNCNNNCNNNNNNNNNN
M4	S1P3B4_H7	H7	H	7	NP	Not detected								messy sequence	Unproductive	12-2	2-7	1	3	Unidentified cdr3
M4	S1P3B4_H8	H8	H	8	NP	Productive*	16	37	Unidentified CDR3					Low V-REGION identity (62.50%); 2nd-CYS 104 not identified: this may indicate potential nucleotide insertion(s) and/or deletion(s)	Productive	13-1	2-2	1	3	CASSGGSNTGQLYF			GACACTGGGCATGGGCTGAGGCTGATCCATTACTCATATGGTGCTGGCAACCTTCAAATAGGAGATGTCCCTGATGGGTACAAGGCCACCAGAACAACGCAAGAAGACTTCTTCCTCCTGCTGGAATTGGCTTCTCCCTCTCAGACATCTTTGTACTTCTGTGCCAGCAGTGGGGGGTCAAACACCGGGCAGCTCTACTTTGGTGAAGGCTCAAAGCTGACAGTGCTGGAGGATCTGAGAAATGTGACTCCACCCAAGGTCTCCTTGTTTGAGCCATCAAAAGCAGAGATTGCAAACAAACAAAAGGCTACCCTC	NNNNNNACTGNNNNNNNNAGGACACTGGGCATGGGCTGAGGCTGATCCATTACTCATATGGTGCTGGCAACCTTCAAATAGGAGATGTCCCTGATGGGTACAAGGCCACCAGAACAACGCAAGAAGACTTCTTCCTCCTGCTGGAATTGGCTTCTCCCTCTCAGACATCTTTGTACTTCTGTGCCAGCAGTGGGGGGTCAAACACCGGGCAGCTCTACTTTGGTGAAGGCTCAAAGCTGACAGTGCTGGAGGATCTGAGAAATGTGACTCCACCCAAGGTCTCCTTGTTTGAGCCATCAAAAGCAGAGATTGCAAACAAACAAAAGGCTACCCTCGTGTGCTNGGCCAGGGGNTNTNNNNNNNNNNNNNNNNNN
M4	S1P3B4_H9	H9	H	9	PA	Productive	12D-2 or 12N-2	44	CALSDPRTGSGGKLTL			ATCAGACTACTTACTCACCTTTCCTTTTCTGGTATGTGCAACATCTCAACGAAGCCCCTAAGCTACTCCTGAAGAGCTCCACAGACAACAAGAGGACCGAGCACCAAGGGTTCTACGCCACTCTCCATAAGAGCAGCAGCTCCTTCCATCTGCAGAAGTCCTCAGTGCAGCTGTCAGACTCTGCCCTGTACTTCTGTGCTTTGAGTGATCCCCGTACTGGCAGTGGTGGAAAACTCACTTTGGGGGCTGGAACAAGACTTCAGGTCAACCTTGACATCCAGAACCCAGAACCTGCTGTGTACCAGTTAAA	NNNNTGAACNNNCACNTATCAGACTACTTACTCACCTTTCCTTTTCTGGTATGTGCAACATCTCAACGAAGCCCCTAAGCTACTCCTGAAGAGCTCCACAGACAACAAGAGGACCGAGCACCAAGGGTTCTACGCCACTCTCCATAAGAGCAGCAGCTCCTTCCATCTGCAGAAGTCCTCAGTGCAGCTGTCAGACTCTGCCCTGTACTTCTGTGCTTTGAGTGATCCCCGTACTGGCAGTGGTGGAAAACTCACTTTGGGGGCTGGAACAAGACTTCAGGTCAACCTTGACATCCAGAACCCAGAACCTGCTGTGTACCAGTTAAAAGNTCCTCGNTCTCAGGACANCNCNNNNNNNNNNNNNNNN		Productive	29	2-7	2	3	CASSWGDEQYF			ACCCTGGTCTGGGGCTACAGCTGATTTATATCTCATACGATGTTGATAGTAACAGCGAAGGAGACATCCCTAAAGGATACAGGGTCTCACGGAAGAAGCGGGAGCATTTCTCCCTGATTCTGGATTCTGCTAAAACAAACCAGACATCTGTGTACTTCTGTGCTAGCAGTTGGGGGGATGAACAGTACTTCGGTCCCGGCACCAGGCTCACGGTTTTAGAGGATCTGAGAAATGTGACTCCACCCAAGGTCTCCTTGTTTGAGCCATCAAAAGCAGAGATTGCAAACAAACAAAAGGCTACCCTCGT	NNNTTNTANNNNNNNNNNNNAAGACCCTGGTCTGGGGCTACAGCTGATTTATATCTCATACGATGTTGATAGTAACAGCGAAGGAGACATCCCTAAAGGATACAGGGTCTCACGGAAGAAGCGGGAGCATTTCTCCCTGATTCTGGATTCTGCTAAAACAAACCAGACATCTGTGTACTTCTGTGCTAGCAGTTGGGGGGATGAACAGTACTTCGGTCCCGGCACCAGGCTCACGGTTTTAGAGGATCTGAGAAATGTGACTCCACCCAAGGTCTCCTTGTTTGAGCCATCAAAAGCAGAGATTGCAAACAAACAAAAGGCTACCCTCGTGTGCTNGGCCAGGGGNTNNNNNNNNNNNNNNNNNNNN
M4	S1P3B4_H10	H10	H	10	NP	Unproductive	11 or 11D	40	CVVG#VNTGNYKYVF					stop codons, out-of-frame junction	Productive	31	2-7	1	1	CAWSLAGYEQYF			GCAACTGAACCTNTCAGNTTCCAGGCCGAAGGACGACCAATTCATCCTAAGCACGGAGAAGCTGCTTNTCAGCCACTCTGGNTTCTACCTNTGTGCCTGGAGTCTAGCCGGGTATGAACAGTACTTCGGTCCCGGCACCAGGCTCACGGTTTTAGAGGATCTGAGAAATGTGACTCCACCCAAGGTCTCCTTGTTTGAGCCATCAAAAGCAGAGATTGCAAACAAACAAAAG	TCAGGTNNNNNNNNNAGTGTCTTTCAATTGTAAGCAAACTCTGGGCCACGATACTATGTATTGGTACAAGCAAGACTCTAAGAAATTGCTGAAGATTATGTTTAGCTACAATAATAAGCAANNNNNNNNNNNNNNNNNNAGTCGGTGGTGCAACTGAACCTNTCAGNTTCCAGGCCGAAGGACGACCAATTCATCCTAAGCACGGAGAAGCTGCTTNTCAGCCACTCTGGNTTCTACCTNTGTGCCTGGAGTCTAGCCGGGTATGAACAGTACTTCGGTCCCGGCACCAGGCTCACGGTTTTAGAGGATCTGAGAAATGTGACTCCACCCAAGGTCTCCTTGTTTGAGCCATCAAAAGCAGAGATTGCAAACAAACAAAAGGCTACCCTCGTGTGCTNG…
M5	S1P4B5_A1	A1	A	1	PA	Productive	6-6 or 6D-6 or 6-7/DV9	33	CALGGDSNYQLIW			AGCAGAGGGTTNGAAGCCACATNCNATAAAGAAACCACNTCNNTCCANNNGCAGAAAGCCTCAGTGCNAGANTCAGACTNGGCTGNGTANTANTGTGCTcTGGGTGGGGATAGCAACTATCAGTTGATCTGGGGCTCTGGGACCAAGCTAATTATAAAGCCAGACATCCAGAACCCAGAACCTGCTGTGTACCAGTTAA	NGGAAGCAGCAGAGGGTTNGAAGCCACATNCNATAAAGAAACCACNTCNNTCCANNNGCAGAAAGCCTCAGTGCNAGANTCAGACTNGGCTGNGTANTANTGTGCTNTGGGTGGGGATAGCAACTATCAGTTGATCTGGGGCTCTGGGACCAAGCTAATTATAAAGCCAGACATCCAGAACCCAGAACCTGCTGTGTACCAGTTAAAAGNTCCTCGGTNTCAGGACA		Unproductive	14	2-1	-	-	Unidentified CDR3					Low V-REGION identity (54.71%); 2nd-CYS 104 not identified; out-of-frame junction
M5	S1P4B5_A2	A2	A	2	NP	Unproductive	6-4	32	Unidentified CDR3					out-of-frame junction CDR3; Low V-REGION identity (77.48%)	Productive	2	1-6	1	1	CASSQDRRNSYNSPLYF			GCCTCAAGTNGCTTCCAACCTCAAAGTTCAAAGAAAAACCATTTAGACNTTCAGATCACAGCTCTAAAGCCTGATGACTCGGCCACATACTTNTGTGCCAGCAGCCAAGATcGgaGAAAtTCCTATAATTCGCCCCTNTACTTTGCGGCAGGCACCCGGCTCACTGTGACAGAGGATCTGAGAAATGTGACTCCACCCAAGGTCTCCTTGTTTGAGCCATCAAAAGCAGAGATTGCAAACAAACAAAAGGCTACCCTC	CTCAAGTNGCTTCCAACCTCAAAGTTCAAAGAAAAACCATTTAGACNTTCAGATCACAGCTCTAAAGCCTGATGACTCGGCCACATACTTNTGTGCCAGCAGCCAAGATNGNNGAAANTCCTATAATTCGCCCCTNTACTTTGCGGCAGGCACCCGGCTCACTGTGACAGAGGATCTGAGAAATGTGACTCCACCCAAGGTCTCCTTGTTTGAGCCATCAAAAGCAGAGATTGCAAACAAACAAAAGGCTACC
M5	S1P4B5_A3	A3	A	3	NP	Productive	7-3	21	CAVMSNYNVLYF			CTGCACTTTCAGCGACAGTGCTTCTCAGTATTTTGCATGGTACAGACAGCATTCTGGGAAAGCCCCCAAGGCACTGATGTCCATCTTCTCCAATGGTGAAAAAGAAGAAGGCAGATTCACAATTCACCTCAATAAAGCCAGTCTGCATTTCTCCCTGCACATCAGAGACTCCCAGCCCAGTGACTCTGCTCTCTACCTCTGTGCAGTTATGTCTAATTACAACGTGCTTTACTTCGGATCTGGCACCAAACTCACTGTAGAGCCAAACATCCAGAACCCAGAACCTGCTGTGTACCAGTTAA	TNNTAGAAGGTGCAGCAGAGCCCAGAATCCCTCATTGTCCCAGAGGGNNNNNNGNNNNNNNNNNACTGCACTTTCAGCGACAGTGCTTCTCAGTATTTTGCATGGTACAGACAGCATTCTGGGAAAGCCCCCAAGGCACTGATGTCCATCTTCTCCAATGGTGAAAAAGAAGAAGGCAGATTCACAATTCACCTCAATAAAGCCAGTCTGCATTTCTCCCTGCACATCAGAGACTCCCAGCCCAGTGACTCTGCTCTCTACCTCTGTGCAGTTATGTCTAATTACAACGTGCTTTACTTCGGATCTGGCACCAAACTCACTGTAGAGCCAAACATCCAGAACCCAGAACCTGCTGTGTACCAGTTAAAAGNTCCTCGNTCTCAGGACANCNNNNNNNNN…		Productive	12-2	1-6	1	3	CASSLDRRNSYNSPLYF			CAGTCCAACAGTTTGATGACTATCACTCTGAGATGAACATGAGTGCCTTGGAGCTAGAGGACTCTGCCGTGTACTTCTGTGCCAGCTCTCTCGACAGGAGGAATTCCTATAATTCGCCCCTCTACTTTGCGGCAGGCACCCGGCTCACTGTGACAGAGGATCTGAGAAATGTGACTCCACCCAAGGTCTCCTTGTTTGAGCCATCAAAAGCAGAGATTGCAAACAAACAAAAGGCTA	TCCAGCAGATTCTCAGTCCAACAGTTTGATGACTATCACTCTGAGATGAACATGAGTGCCTTGGAGCTAGAGGACTCTGCCGTGTACTTCTGTGCCAGCTCTCTCGACAGGAGGAATTCCTATAATTCGCCCCTCTACTTTGCGGCAGGCACCCGGCTCACTGTGACAGAGGATCTGAGAAATGTGACTCCACCCAAGGTCTCCTTGTTTGAGCCATCAAAAGCAGAGATTGCAAACAAACAAAAGGCTACCCTCGTGTGCTNGGCCAGGGGCTNNNNNNNNNNNNNNNNNNNN
M5	S1P4B5_A4	A4	A	4	NP	Productive*	21/DV12	57	Unidentified CDR3					Low V-REGION score; 2nd-CYS 104 not identified	Productive	12-1	2-7	2	3	CASSQDWSSYEQYF			CAACAGTTTGATGACTATCACTCTGAAATGAACATGAGTGCCTTGGAACTGGAGGACTCTGCTATGTACTTCTGTGCCAGCTCTCAGGACTGGAGCTCCTATGAACAGTACTTCGGTCCCGGCACCAGGCTCACGGTTTTAGAGGATCTGAGAAATGTGACTCCACCCAAGGTCTCCTTGTTTGAGCCATCAAAAGCAGAGATTGCAAACAAACAAAAGGCTACCCTC	TCCAGCAGNNNNNNNNTCCAACAGTTTGATGACTATCACTCTGAAATGAACATGAGTGCCTTGGAACTGGAGGACTCTGCTATGTACTTCTGTGCCAGCTCTCAGGACTGGAGCTCCTATGAACAGTACTTCGGTCCCGGCACCAGGCTCACGGTTTTAGAGGATCTGAGAAATGTGACTCCACCCAAGGTCTCCTTGTTTGAGCCATCAAAAGCAGAGATTGCAAACAAACAAAAGGCTACCCTCGTGTGCTNGGCCAGGGGNTNTNNNNNNNNNNNNNN
M5	S1P4B5_A5	A5	A	5	PA	Unproductive	6-6 or 6D-6 or 6-7/DV9	31	CALG#NRIFF					stop codons, out-of-frame junction	Productive	12-2	2-1	2	3	CASSLGDWGNYAEQFF				TCCAGCAGATTCTCAGTCCAACAGTTTGATGACTATCACTCTGAGATGAACATGAGTGCCTTGGAGCTAGAGGACTCTGCCGTGTACTTCTGTGCCAGCTCTCTCGGGGACTGGGGTAACTATGCTGAGCAGTTCTTCGGACCAGGGACACGACTCACCGTCCTAGAGGATCTGAGAAATGTGACTCCACCCAAGGTCTCCTTGTTTGAGCCATCAAAAGCAGAGATTGCAAACAAACAAAAGGCTACCCTCGTGTGCTNGGCCAGGGGNTNTNNNNNNNNNNNNNNNNNN
M5	S1P4B5_A6	A6	A	6	NP	Productive	7-2 or 7D-2	22	CAARYSGSWQLIF			CANNTCCAGTGATCGTAATGTNGACTACTTNTGGTGGTACAGACAGCANTNTGGGAAAAGCCCCAAGATGNNGANGTCNATNTTNTCCAATGGTGAAAAGGAAGAAGGCAGATTCACAGTTCACCTCAATAAAGCCAGCNTGCATACTTCCCTGCACATCAGAGACTCCCAGCCCAGTGACTNTGCTCTNTACCTCTGTGCAGCAAGATATTCTGGCAGCTGGCAACTCATCTTTGGATCTGGAACCCAACTGACAGTTATGCCTGACATCCAGAACCCAGAACCTGCTGTGTACCAGT	TNNTNGNAGGTGCAGCAGAGCCCAGAATCCCTCATTGTTCCAGAGGGCNNCNNNNCNTNNNNNNANTGCANNTCCAGTGATCGTAATGTNGACTACTTNTGGTGGTACAGACAGCANTNTGGGAAAAGCCCCAAGATGNNGANGTCNATNTTNTCCAATGGTGAAAAGGAAGAAGGCAGATTCACAGTTCACCTCAATAAAGCCAGCNTGCATACTTCCCTGCACATCAGAGACTCCCAGCCCAGTGACTNTGCTCTNTACCTCTGTGCAGCAAGATATTCTGGCAGCTGGCAACTCATCTTTGGATCTGGAACCCAACTGACAGTTATGCCTGACATCCAGAACCCAGAACCTGCTGTGTACCAGTTAAAAGNTCCTCGNTCTCAGGACAGCACCNNN…		Unproductive	29	2-5	1	1	Unidentified CDR3					stop codons, out-of-frame junction
M5	S1P4B5_A7	A7	A	7	PA	Productive*	1	24	CAVRAXXXXGXXQF					Low V-REGION identity (79.14%)	Productive	2	2-7	2	3	CASIQDQGDYEQYF			TGCCTCAAGTCGCTTCCAACCTCAAAGTTCAAAGAAAAACCATTTAGACCTTCAGATCACAGCTCTAAAGCCTGATGACTCGGCCACATACTTCTGTGCCAGCaTcCAAGACCAAGGGGACTATGAACAGTAcTTCGGTCCCGGCACCAGGCTCACGGTTTTAGAGGATCTGAGAAATGTGACTCCACCCAAGGTCTCCTTGTTTGAGCCATCAAAAGCAGAGATTGCAAACAAACAAAAGGCTACCCTCGTGTGNNG	TCAAGTCGCTTCCAACCTCAAAGTTCAAAGAAAAACCATTTAGACCTTCAGATCACAGCTCTAAAGCCTGATGACTCGGCCACATACTTCTGTGCCAGCNTNCAAGACCAAGGGGACTATGAACAGTANTTCGGTCCCGGCACCAGGCTCACGGTTTTAGAGGATCTGAGAAATGTGACTCCACCCAAGGTCTCCTTGTTTGAGCCATCAAAAGCAGAGATTGCAAACAAACAAAAGGC
M5	S1P4B5_A8	A8	A	8	NP	Unproductive	17	32	Unidentified CDR3					out-of-frame junction	Productive	12-2	1-6	1	3	CASSLDRRNSYNSPLYF			CAACAGTTTGATGACTATCACTCTGAGATGAACATGAGTGCCTTGGAGCTAGAGGACTCTGCCGTGTACTTCTGTGCCAGCTCTCTCGACAGGAGGAATTCCTATAATTCGCCCCTNTACTTTGCGGCAGGCACCCGGCTCACTGTGACAGAGGATCTGAGAAATGTGACTCCACCCAAGGTCTCCTTGTTTGAGCCATCAAAAGCAGAGATNTGCAAACAAACA	NNNCCAGCAGATTCTCAGTCCAACAGTTTGATGACTATCACTNTGAGATGAACATGAGTGCCTTGGAGCTAGANTCCAGCAGNNNCTCAGTCCAACAGTTTGATGACTATCACTCTGAGATGAACATGAGTGCCTTGGAGCTAGAGGACTCTGCCGTGTACTTCTGTGCCAGCTCTCTCGACAGGAGGAATTCCTATAATTCGCCCCTNTACTTTGCGGCAGGCACCCGGCTCACTGTGACAGAGGATCTGAGAAATGTGACTCCACCCAAGGTCTCCTTGTTTGAGCCATCAAAAGCAGAGATNTGCAAACAAACAAAAGGCTACCCTCGTGTGCNNGGCCAGGGGNTNNNNNNNNNNNNNNNNNN
M5	S1P4B5_A9	A9	A	9	NP	Productive	16D/DV11 or 16N	13	CAMRTNSGTYQRF			TTTCAGAAGCCAAAAAGTTCCATCGGACTCATCATCACCGCCACACAGATTGAGGACTCAGCAGTATATTTCTGTGCTATGAGAACAAATTCTGGGACTTACCAGAGGTTTGGAACTGGGACAAAACTCCAAGTCGTTCCAAACATCCAGAACCCAGAACCTGCTGTGTACCAGTTAAAA	NTATTATTCTNNNNCTTTCAGAAGCCAAAAAGTTCCATCGGACTCATCATCACCGCCACACAGATTGAGGACTCAGCAGTATATTTCTGTGCTATGAGAACAAATTCTGGGACTTACCAGAGGTTTGGAACTGGGACAAAACTCCAAGTCGTTCCAAACATCCAGAACCCAGAACCTGCTGTGTACCAGTTAAAAGNTCCTCNNTCTCAGGACAGCNCNNNNNNNNNNNNNNNNN		Productive	13-1	2-2	1	1	CASSGGANTGQLYF			GACACTGGGCATGGGCTGAGGCTGATCCATTACTCATATGGTGCTGGCAACCTTCAAATAGGAGATGTCCCTGATGGGTACAAGGCCACCAGAACAACGCAAGAAGACTTCTTCCTCCTGCTGGAATTGGCTTCTCCCTCTCAGACATCTTTGTACTTCTGTGCCAGCAGTGGAGGTGCAAACACCGGGCAGCTCTACTTTGGTGAAGGCTCAAAGCTGACAGTGCTGGAGGATCTGAGAAATGTGACTCCACCCAAGGTCTCCTTGTTTGAGCCATCAAAAGCAGAGATTGCAAACAAACAAAAGGCTACCC	NTTNNTANTNNNNNNNNNNNAGGACACTGGGCATGGGCTGAGGCTGATCCATTACTCATATGGTGCTGGCAACCTTCAAATAGGAGATGTCCCTGATGGGTACAAGGCCACCAGAACAACGCAAGAAGACTTCTTCCTCCTGCTGGAATTGGCTTCTCCCTCTCAGACATCTTTGTACTTCTGTGCCAGCAGTGGAGGTGCAAACACCGGGCAGCTCTACTTTGGTGAAGGCTCAAAGCTGACAGTGCTGGAGGATCTGAGAAATGTGACTCCACCCAAGGTCTCCTTGTTTGAGCCATCAAAAGCAGAGATTGCAAACAAACAAAAGGCTACCCTCGTGTGCTNGGCCAGGGGNTNNNNNNNNNNNNNNNNNN
M5	S1P4B5_A10	A10	A	10	PA	Productive	6-6 or 6D-6 or 6-7/DV9	53	CALGRGSNYKLTF			AGAGGGTTTGAAGCCACATACAATAAAGAAACCACCTCCTTCCACTTGCAGAAAGCCTCAGTGCAAGAGTCAGACTCGGCTGTGTACTACTGTGCTCTGGGTCGAGGCAGCAATTACAAACTGACATTTGGGAAAGGAACTCTCTTAACTGTGACTCCAAACATCCAGAACCCAGA	TACGGCTGGCNNNNNNGGAAGCNGCAGAGGGTTTGAAGCCACATACAATAAAGAAACCACCTCCTTCCACTTGCAGAAAGCCTCAGTGCAAGAGTCAGACTCGGCTGTGTACTACTGTGCTCTGGGTCGAGGCAGCAATTACAAACTGACATTTGGGAAAGGAACTCTCTTAACTGTGACTCCAAACATCCAGAACCCAGAACCTGCTGTGTACCAGTTAAAAGNTCCTCGNTCTCAGGACAGCNNNNNNNNNNNNNNNNNNN		Productive	29	1-1	1	1	CASITGSEVFF			GACAAGACCCTGGTCGGGGGCTACAGcTGATTTATATcTCaTACGAtGtTGATAGTAACAGCGAAGGAGACATCCcTAAAGGATACAGGGTCTCAcGGAAGAAGCGGGAGCATTTcTCCcTGATTCTGGATTCTGcTAAAACAAACCAGACATCTGTGTAcTTcTgTGCcAGCATCACAGGGTCAGAAGTcTTCTTTGGTAAAGGAACC	AAGACCCTGGTCGGGGGCTACAGNTGATTTATATNTCNTACGANGNTGATAGTAACAGCGAAGGAGACATCCNTAAAGGATACAGGGTCTCANGGAAGAAGCGGGAGCATTTNTCCNTGATTCTGGATTCTGNTAAAACAAACCAGACATCTGTGTANTTNTNTGCNAGCATCACAGGGTCAGAAGTNTTCTTTGGTAAAGGAACCAGACTCACAGTTGTAGAGGATCTGAGAAATGTGACTCCACCCAAGGTCTCCTTGTTTGAGCCATCAAAAGCAGAGATTGCAAACAAACAAAAGGCT
M5	S1P4B5_B1	B1	B	1	PA	Unproductive	6-4	32	Unidentified CDR3					stop codons, out-of-frame junction CDR3; Low V-REGION identity (77.12%)	Unproductive	16	2-3	1	3	Unidentified CDR3					Low V-REGION identity (36.96%); 2nd-CYS 104 not identified; out-of-frame junction
M5	S1P4B5_B2	B2	B	2	NP	Productive	6-6 or 6D-6 or 6-7/DV9	18	CALDYRGSALGRLHF			GCAGCAGAGGGTTTGAAGCCACATACAATAAAGAAACCACCTCCTTCCACTTGCAGAAAGCCTCAGTGCAAGAGTCAGACTCGGCTGTGTACTACTGTGCTCTGGACTATAGAGGTTCAGCCTTAGGGAGGCTGCATTTTGGAGCTGGGACTCAGCTGATTGTCATACCTGACATCCAGAACCCAGAACCTGCTGTGTACCAGTTAAAAGN	TACGGCTGGCNNNNNNGGAAGCAGCAGAGGGTTTGAAGCCACATACAATAAAGAAACCACCTCCTTCCACTTGCAGAAAGCCTCAGTGCAAGAGTCAGACTCGGCTGTGTACTACTGTGCTCTGGACTATAGAGGTTCAGCCTTAGGGAGGCTGCATTTTGGAGCTGGGACTCAGCTGATTGTCATACCTGACATCCAGAACCCAGAACCTGCTGTGTACCAGTTAAAAGNTCCTCGNTCTCAGGACANCNNNNNNNNNNNNNNNNN		Productive*	13-1	1-1	-	-	Unidentified CDR3					Low V-REGION identity (58.28%); 2nd-CYS 104 not identified
M5	S1P4B5_B3	B3	B	3	PA	Productive	3D-3 or 3N-3	26	CAVSANNYAQGLTF			AGAGGGTTTGAAGCCACATACAATAAAGAAACCACCTCCTTCCACTTGCAGAAAGCCTCAGTGCAAGAGTCAGACTCGGCTGTGTACTACTGTGCTCTGGGTCGAGGCAGCAATTACAAACTGACATTTGGGAAAGGAACTCTCTTAACTGTGACTCCAAACATCCAGAACCCAGA	NNNCTCCTCACCTGAGTGTCCGGGAGGGAGACAGTGCCGTTATCATCTGCACCTACACAGACCCTAACAGTTATTACTTCTTCTGGTACAAGCAAGAGCCGGGGGCAGGTCTTCAGTTGCTTATGAAGGTTTTCTCAAGTACGGAAATAAACGAAGGACAAGGATTCACTGTCCTACTGAACAAGAAAGACAAACAACTCTCTCTGAACCTCACAGCTGCCCATCCTGGGGACTCAGCCGTGTACTTCTGCGCAGTCAGTGCGAATAACTATGCCCAGGGATTAACCTTCGGTCTTGGCACCAGAGTATCTGTGTTTCCCNACATCCAGAACCCAGAACCTGCTGTGTACCAGTTAAAAGNTCCTCGNTNTCANNACANNNNNNNNNNNNNNNNNNNNN…		Productive	15	2-3	1	2	CASRGQDSAETLYF			GGCCACAATGACCTTTTCTGGTACAGACAGACCAAGATACAGGGACTAGAGTTGCTGAGCTACTTCCGCAGCAAGTCTCTTATGGAAGATGGTGGGGCTTTCAAGGATCGATTCAAAGCTGAGATGCTAAATTCATCCTTCTCCACTCTGAAGATTCAACCTACAGAACCCAAGGACTCAGCTGTGTATCTGTGTGCCAGCAGAGGACAGGATAGTGCAGAAACGCTGTATTTTGGCTCAGGAACCAGACTGACTGTTCTCGAGGATCTGAGAAATGTGACTCCACCCAAGGTCTCCTTGTTTGAGCCATCAAAAGCAGAGATTGCAAACAAACAAAAGGCTACC	NTTGTNTNNNNNNNNNNTNAGGCCACAATGACCTTTTCTGGTACAGACAGACCAAGATACAGGGACTAGAGTTGCTGAGCTACTTCCGCAGCAAGTCTCTTATGGAAGATGGTGGGGCTTTCAAGGATCGATTCAAAGCTGAGATGCTAAATTCATCCTTCTCCACTCTGAAGATTCAACCTACAGAACCCAAGGACTCAGCTGTGTATCTGTGTGCCAGCAGAGGACAGGATAGTGCAGAAACGCTGTATTTTGGCTCAGGAACCAGACTGACTGTTCTCGAGGATCTGAGAAATGTGACTCCACCCAAGGTCTCCTTGTTTGAGCCATCAAAAGCAGAGATTGCAAACAAACAAAAGGCTACCCTCGTGTGCTNGGCCAGGGGNTNNNNNNNNNNNN…
M5	S1P4B5_B4	B4	B	4	PA	Productive	12D-3 or 12N-3	34	CALSGTNTNKVVF			TCAGACTATTTACTCAAATCCTTTCCTTTTNTGGTATGTGCAACATCTCAATGAATCCCCTCGGCTACTCCTGAAGAGCTTCACAGACAACAAGAGGACCGAGCACCAAGGGTTCCACGCCACTCTCCATAAGAGCAGCAGCTCCTTCCATCTGCAGAAGTCCTCAGCGCAGCTGTCAGACTCTGCCCTGTACTACTGTGCTCTGAGTGGGACCAATACCAACAAAGTCGTCTTTGGAACAGGGACCAGATTACAAGTATTACCAAACATCCAGAACCCAGAACCTGCTGTGTACC	NTNNNGAANNNNNNTATCAGACTATTTACTCAAATCCTTTCCTTTTNTGGTATGTGCAACATCTCAATGAATCCCCTCGGCTACTCCTGAAGAGCTTCACAGACAACAAGAGGACCGAGCACCAAGGGTTCCACGCCACTCTCCATAAGAGCAGCAGCTCCTTCCATCTGCAGAAGTCCTCAGCGCAGCTGTCAGACTCTGCCCTGTACTACTGTGCTCTGAGTGGGACCAATACCAACAAAGTCGTCTTTGGAACAGGGACCAGATTACAAGTATTACCAAACATCCAGAACCCAGAACCTGCTGTGTACCAGTTAAAAGNTCCTCGGTCTCAGGACANCNNNNNNNNNNNNNNNNN		Productive*	29	2-7	2	2	Unidentified CDR3					Low V-REGION identity (49.06%); 2nd-CYS 104 not identified
M5	S1P4B5_B6	B6	B	6	NP	Productive	7-3	26	CAVLNNYAQGLTF			AACTGCACTTTCAGCGACAGTGCTTCTCAGTATTTTGCATGGTACAGACAGCATTCTGGGAAAGCCCCCAAGGCACTGATGTCCATCTTCTCCAATGGTGAAAAAGAAGAAGGCAGATTCACAATTCACCTCAATAAAGCCAGTCTGCATTTCTCCCTGCACATCAGAGACTCCCAGCCCAGTGACTCTGCTCTCTACCTCTGTGCAGTTTTAAATAACTATGCCCAGGGATTAACCTTCGGTCTTGGCACCAGAGTATCTGTGTTTCCCTACATCCAGAACCCAGAACCTGCTGTGTACCAGTTAAAAGNTCCT	NNNNNNNAGGTNCAGCAGAGCCCAGAATCCCTCATTGTCCCAGAGGGNNNNNNNNCNTNNNTCAACTGCACTTTCAGCGACAGTGCTTCTCAGTATTTTGCATGGTACAGACAGCATTCTGGGAAAGCCCCCAAGGCACTGATGTCCATCTTCTCCAATGGTGAAAAAGAAGAAGGCAGATTCACAATTCACCTCAATAAAGCCAGTCTGCATTTCTCCCTGCACATCAGAGACTCCCAGCCCAGTGACTCTGCTCTCTACCTCTGTGCAGTTTTAAATAACTATGCCCAGGGATTAACCTTCGGTCTTGGCACCAGAGTATCTGTGTTTCCCTACATCCAGAACCCAGAACCTGCTGTGTACCAGTTAAAAGNTCCTCGNTCTCAGGACANCNNNNNN…		Productive*	2	1-6	1	1	CASXXDRXXSXNXPLYF					Low V-REGION identity (60.38%)
M5	S1P4B5_B7	B7	B	7	NP	Productive	7-3	26	CAVLNNYAQGLTF			AACTGCACTTTCAGCGACAGTGCTTCTCAGTATTTTGCATGGTACAGACAGCATTCTGGGAAAGCCCCCAAGGCACTGATGTCCATCTTCTCCAATGGTGAAAAAGAAGAAGGCAGATTCACAATTCACCTCAATAAAGCCAGTCTGCATTTCTCCCTGCACATCAGAGACTCCCAGCCCAGTGACTCTGCTCTCTACCTCTGTGCAGTTTTAAATAACTATGCCCAGGGATTAACCTTCGGTCTTGGCACCAGAGTATCTGTGTTTCCCTACATCCAGAACCCAGAACCTGCTGTGTACCAGTTAAA	NNNNNNAGGTNCAGCAGAGCCCAGAATCCCTCATTGTCCCAGAGGGNNNNNNNGCNNNNNNTCAACTGCACTTTCAGCGACAGTGCTTCTCAGTATTTTGCATGGTACAGACAGCATTCTGGGAAAGCCCCCAAGGCACTGATGTCCATCTTCTCCAATGGTGAAAAAGAAGAAGGCAGATTCACAATTCACCTCAATAAAGCCAGTCTGCATTTCTCCCTGCACATCAGAGACTCCCAGCCCAGTGACTCTGCTCTCTACCTCTGTGCAGTTTTAAATAACTATGCCCAGGGATTAACCTTCGGTCTTGGCACCAGAGTATCTGTGTTTCCCTACATCCAGAACCCAGAACCTGCTGTGTACCAGTTAAAAGNTCCTCGGTCTCAGGACANCANNNNN…		Productive*	29	1-4	-	-	Unidentified CDR3					Low V-REGION score; 2nd-CYS 104 not identified
M5	S1P4B5_B8	B8	B	8	PA	Productive/Double	6-6 or 6D-6 or 6-7/DV9	53	CALGGGSNYKLTF	19		AAGCAGCAGAGGGTTNGAANCCACATACAATAAAGAAACCACNTCCTTCCANNTGCAGAAAGCNTCAGTGCNAGAGTCAGACTNGGCNNNNTANTANTGTGcTcTGGGAGGAGGCaGCAaTTACAAACTGACATTTGGGAAAGGAACTCTNTTAACTGTGANTCCAAACATCCAGAACCCAGAACCTGCTGTGTACCAGTTAAAAGNT	GGAAGCAGCAGAGGGTTNGAANCCACATACAATAAAGAAACCACNTCCTTCCANNTGCAGAAAGCNTCAGTGCNAGAGTCAGACTNGGCNNNNTANTANTGTGNTNTGGGAGGAGGCNGCANTTACAAACTGACATTTGGGAAAGGAACTCTNTTAACTGTGANTCCAAACATCCAGAACCCAGAACCTGCTGTGTACCAGTTAAAAGNTCCTCGNTNTCA	cleaned up cdr3	Productive	29	1-1	1	1	CASSLGGEVFF			CAAGACCCTGGTCtGGGGCTACAGCTGATTTATATcTCaTACGATGTTGATAGTAACAGCGAAGGAGACATCCCTAAAGGATACAGGGTCTCACGGAAGAAGCGGGAGCATTTCTCCCTGATTCTGGATTCTGcTAAAACAAACCAGACATCTGTGTAcTTCTGTGCtAGCAGTTTAGGGGGCGAAGTcTTCTTTGGTAAAGGAACCAGACTCACAG	TTNNNNNNNTGNNNNNNCAAGACCCTGGTCTGGGGCTACAGCTGATTTATATCTCATACGATGTTGATAGTAANNTGTANNNNNNNTGNCAAGACCCTGGTCNGGGGCTACAGCTGATTTATATNTCNTACGATGTTGATAGTAACAGCGAAGGAGACATCCCTAAAGGATACAGGGTCTCACGGAAGAAGCGGGAGCATTTCTCCCTGATTCTGGATTCTGNTAAAACAAACCAGACATCTGTGTANTTCTGTGCNAGCAGTTTAGGGGGCGAAGTNTTCTTTGGTAAAGGAACCAGACTCACAGTNGTAGAGGATCTGAGAAATGTGACTCCACCCAAGGTCTCCTTGTTTGAGCCATCAAAAGCAGAGATTGCAAACAAACAAAAGGCTACCCTCG…
M5	S1P4B5_B9	B9	B	9	NP	Productive	13D-4 or 13N-4	4	CAMEQSGSFNKLTF				NTTGCAGTGGNTTTACCAACGTCCTGGGGGAAGACTCGTCAGCCTGTTGTACAATCCTTCTGGGACAAAGCAGAGTGGGAGACTGACATCCACAACAGTCATTAAAGAACGTCGCAGCTCTTTGCACATTTCCTCCTCCCAGATCACAGACTCAGGCACTTATCTCTGTGCTATGGAACAATCTGGTAGCTTCAATAAGTTGACCTTTGGAGCAGGGACCAGACTGGCTGTGTGCCCATACATCCAGAACCCAGAACCTGCTGTGTACCAGTTAAAAGNTCCTCGNTNTCAGGACANCNCNNNNNNNNNNNNNNNNNNNNNN		Productive*	13-1	1-1	1	3	CASSPRVANTEVFF			GCAGGACACTGGGCATGGGCTGAGGCTGATCCATTACTCATATGGTGCTGGCAACCTNNTANTAGGANNNNNCCTGACGGGTNCAAGGCCACCAGAACAACGCAAGAAGACTTCTTCCTCNTGNNGGAATTGGCTTCTCCCTTTCAGACATCTTNGTANTTCTGTGCCAGCAGCCCCAGGGTNGCAAACACNGAAGTNTTcTTTGGTAAAGGANCCNGACTCACAGTTGTAGGATTGCGGCTCTCCTNTGCAAGCCACCACAGCTCTCTTACATCTCAGTGTAGGAGNGAATNTGGAACATCAGAGGATCTGAGAAATGTGACTCCACCCAAGGTCTCCTTGTTTGAGCCATCAAAAGCAGAGATTGCAAACAAACAAAAGGCTACCCTCGTGTGCT	GGCAGGACACTGGGCATGGGCTGAGGCTGATCCATTACTCATATGGTGCTGGCAACCTNNTANTAGGANNNNNCCTGACGGGTNCAAGGCCACCAGAACAACGCAAGAAGACTTCTTCCTCNTGNNGGAATTGGCTTCTCCCTTTCAGACATCTTNGTANTTCTGTGCCAGCAGCCCCAGGGTNGCAAACACNGAAGTNTTNTTTGGTAAAGGANCCNGACTCACAGTTGTAGGATTGCGGCTCTCCTNTGCAAGCCACCACAGCTCTCTTACATCTCAGTGTAGGAGNGAATNTGGAACATCAGAGGATCTGAGAAATGTGACTCCACCCAAGGTCTCCTTGTTTGAGCCATCAAAAGCAGAGATTGCAAACAAACAAAAGGCTACCCTCG	Low V-REGION identity (60.61%)
M5	S1P4B5_B10	B10	B	10	NP	Productive*	10	31 or 52	Unidentified CDR3					Low V- and J-REGION identity (83.94% & 49%); 2nd-CYS 104 not identified	Productive	16	2-1	2	3	CASSDWGGPEQFF			GGACATAGTGCTGTTTTCTGGTACAGACAGACCATTGTGCAGGGCCTGGAGTTCCTGACTTACTTTCGAAATCAAGCTCCTATAGATGATTCAGGGATGCCCAAGGAACGATTCTCAGCTCAGATGCCCAATCAGTCGCACTCAACTCTGAAGATCCAGAGCACGCAACCCCAGGACTCAGCGGTGTATCTTTGTGCAAGCAGCGACTGGGGGGGCCCTGAGCAGTTCTTCGGACCAGGGACACGACTCACCGTCCTAGAGGATCTGAGAAATGTGACTCCACCCAAGGTCTCCTTGTTTGAGCCATCAAAAGCAGAGATTGCAAACAAACAAA	NNNTNNNNNAANNNNNNNNNNNTNANNCAGTTTCAGGACATAGTGCTGTTTTCTGGTACAGACAGACCATTGTGCAGGGCCTGGAGTTCCTGACTTACTTTCGAAATCAAGCTCCTATAGATGATTCAGGGATGCCCAAGGAACGATTCTCAGCTCAGATGCCCAATCAGTCGCACTCAACTCTGAAGATCCAGAGCACGCAACCCCAGGACTCAGCGGTGTATCTTTGTGCAAGCAGCGACTGGGGGGGCCCTGAGCAGTTCTTCGGACCAGGGACACGACTCACCGTCCTAGAGGATCTGAGAAATGTGACTCCACCCAAGGTCTCCTTGTTTGAGCCATCAAAAGCAGAGATTGCAAACAAACAAAAGGCTACCCTCGTGTGCTNGGCCAGGGGNT…
M5	S1P4B5_C1	C1	C	1	PA	Productive*	13D-1	21	Unidentified CDR3					PHE 118 not identified CDR3	Unproductive	24	1-1	-	-	Unidentified CDR3					Low V-REGION identity (44.51%); 2nd-CYS 104 not identified; stop codons
M5	S1P4B5_C2	C2	C	2	NP	Productive	16 or 16D/DV11	42	CAMRGTGGSNAKLTF			TTTCAGAAGCCAAAAAGTTCCATCGGACTCATCATCACTGCCACACAGATTGAGGACTCAGCAGTATATTTCTGTGCTATGAGAGGAACCGGAGGAAGCAATGCAAAGCTAACCTTCGGGAAAGGCACTAAACTCTCTGTTAAATCAAACATCCAGAACCCAGAACCTGCTGTGTACCAGTTAAA	NNNNNNNATTCTNNNNCTTTCAGAAGCCAAAAAGTTCCATCGGACTCATCATCACTGCCACACAGATTGAGGACTCAGCAGTATATTTCTGTGCTATGAGAGGAACCGGAGGAAGCAATGCAAAGCTAACCTTCGGGAAAGGCACTAAACTCTCTGTTAAATCAAACATCCAGAACCCAGAACCTGCTGTGTACCAGTTAAAAGNTCCTCGGTCTCAGGACANCNNNNNNNNNNNNNNNNNN		Productive	13-1	2-2	1	1	CASSGGSNTGQLYF			ACACTGGGCATGGGCTGAGGCTGATCCATTACTCATATGGTGCTGGCAACCTTCAAATAGGAGATGTCCCTGATGGGTACAAGGCCACCAGAACAACGCAAGAAGACTTCTTCCTCCTGCTGGAATTGGCTTCTCCCTCTCAGACATCTTTGTACTTCTGTGCCAGCAGTGGGGGCTCAAACACCGGGCAGCTCTACTTTGGTGAAGGCTCAAAGCTGACAGTGCTGGAGGATCTGAGAAATGTGACTCCACCCAAGGTCTCCTTGTTTGAGCCATCAAAAGCAGAGATTGCA	NNNTGTACTGNNNNNNCAGGACACTGGGCATGGGCTGAGGCTGATCCATTACTCATATGGTGCTGGCAACCTTCAAATAGGAGATGTCCCTGATGGGTACAAGGCCACCAGAACAACGCAAGAAGACTTCTTCCTCCTGCTGGAATTGGCTTCTCCCTCTCAGACATCTTTGTACTTCTGTGCCAGCAGTGGGGGCTCAAACACCGGGCAGCTCTACTTTGGTGAAGGCTCAAAGCTGACAGTGCTGGAGGATCTGAGAAATGTGACTCCACCCAAGGTCTCCTTGTTTGAGCCATCAAAAGCAGAGATTGCAAACAAACAAAAGGCTACCCTCGTGTGCTNGGCCAGGGGNTNTNCCNNANNNNNNNNNNNNNN
M5	S1P4B5_C3	C3	C	3	NP	Productive	7-2 or 7D-2	37	CAAMTGNTGKLIF			ACTGCACTTCCAGTGATCGTAATGTTGACTACTTCTGGTGGTACAGACAGCACTCTGGGAAAAGCCCCAAGATGCTGATGTCTATCTTCTCCAATGGTGAAAAGGAAGAAGGCAGATTCACAGTTCACCTCAATAAAGCCAGCCTGCATACTTCCCTGCACATCAGAGACTCCCAGCCCAGTGACTCTGCTCTCTACCTCTGTGCAGCAATGACAGGCAATACCGGAAAACTCATCTTTGGACTGGGGACAACTTTACAAGTGCAACCAGACATCCAGAACCCAGAACC	TNNNNNAAGGTNCAGCAGAGCCCAGAATCCCTCATTGTTCCAGAGGGCNNNNNNGCTTNNCNCAACTGCACTTCCAGTGATCGTAATGTTGACTACTTCTGGTGGTACAGACAGCACTCTGGGAAAAGCCCCAAGATGCTGATGTCTATCTTCTCCAATGGTGAAAAGGAAGAAGGCAGATTCACAGTTCACCTCAATAAAGCCAGCCTGCATACTTCCCTGCACATCAGAGACTCCCAGCCCAGTGACTCTGCTCTCTACCTCTGTGCAGCAATGACAGGCAATACCGGAAAACTCATCTTTGGACTGGGGACAACTTTACAAGTGCAACCAGACATCCAGAACCCAGAACCTGCTGTGTACCAGTTAAAAGNTCCTCGNTCTCAGGACANCNNNNNN…		Productive*	12-2	1-6	1	3	Unidentified CDR3					Low V-REGION identity (77.42%); 2nd-CYS 104 not identified
M5	S1P4B5_C4	C4	C	4	PA	Productive	12D-3 or 12N-3	34	CALSGTNTNKVVF			GACTATTTACTCAAATCCTTTCCTTTTNTGGTATGTGCAACATCTCAATGAATCCCCTCGGCTACTCCTGAAGAGCTTCACAGACAACAAGAGGACCGAGCACCAAGGGTTCCACGCCACTCTCCATAAGAGCAGCAGCTCCTTCCATCTGCAGAAGTCCTCAGCGCAGCTGTCAGACTCTGCCCTGTACTACTGTGCTCTGAGTGGGACCAATACCAACAAAGTCGTCTTTGGAACAGGGACCAGATTACAAGTATTACCAAACATCCAGAACCCAGAACCTGCTGTGTACC	NTGCTGANNNNNACNTNTCAGACTATTTACTCAAATCCTTTCCTTTTNTGGTATGTGCAACATCTCAATGAATCCCCTCGGCTACTCCTGAAGAGCTTCACAGACAACAAGAGGACCGAGCACCAAGGGTTCCACGCCACTCTCCATAAGAGCAGCAGCTCCTTCCATCTGCAGAAGTCCTCAGCGCAGCTGTCAGACTCTGCCCTGTACTACTGTGCTCTGAGTGGGACCAATACCAACAAAGTCGTCTTTGGAACAGGGACCAGATTACAAGTATTACCAAACATCCAGAACCCAGAACCTGCTGTGTACCAGTTAAAAGNTCCTCGGTCTCAGGACANCNNNNNNNNNNNNNNNN		Productive*	29	2-7	1	2	Unidentified CDR3					Low V-REGION identity (42.77%); 2nd-CYS 104 not identified
M5	S1P4B5_C5	C5	C	5	NP	Productive	6-4	43	CALVNNNNAPRF			ACAGCTCCTTCTGAAAGTGACAACTGCCAACAATAAGGGAATCAGCAGAGGCTTTGAAGCTACATATGACAAAGGGACCACGTCCTTCCACTTGCAGAAAGCCTCAGTGCAGGAGTCAGACTCAGCCGTGTACTTCTGTGCTCTGGTTAATAACAACAATGCCCCACGATTTGGAGCGGGAACCAAATTATCAGTAAAACCAAACATCCAGAACCCAGAACCTGCTGTGTACCAGTTAAAAG	NNNNNGAAGNNCCACAGCTCCTTCTGAAAGTGACAACTGCCAACAATAAGGGAATCAGCAGAGGCTTTGAAGCTACATATGACAAAGGGACCACGTCCTTCCACTTGCAGAAAGCCTCAGTGCAGGAGTCAGACTCAGCCGTGTACTTCTGTGCTCTGGTTAATAACAACAATGCCCCACGATTTGGAGCGGGAACCAAATTATCAGTAAAACCAAACATCCAGAACCCAGAACCTGCTGTGTACCAGTTAAAAGNTCCTCGNTNTCAGGACAGCNCCNNNNNNNNNNNNNNN		Unproductive	3	2-7	-	-	Unidentified CDR3					Low V-REGION identity (65.02%); 2nd-CYS 104 not identified; out-of-frame junction
M5	S1P4B5_C6	C6	C	6	PA	Productive	10D or 10N	6	CAATSGGNYKPTF			CATCAACTGCACTTACACAGATACTGCCTCATCATACTTCCCTTGGTACAAGCAAGAAGCTGGAAAGAGTCTCCACTTTGTGATAGACATTCGTTCAAATGTGGACAGAAAACAGAGCCAAAGACTTACAGTTTTATTGGATAAGAAAGCCAAACGATTCTCCCTGCACATCACAGCCACACAGCCTGAAGATTCAGCCATCTACTTCTGTGCAGCAACCTCAGGAGGAAACTACAAACCTACGTTTGGGAAAGGGACCAGCCTCGTGGTTCATCCATACATCCAGAACCCAGAACCTGCTGTGTACCAGTTA	TGGAGAGAAGCTCGAGCNNTNNGTGCCTTCNTCACNNGNNNNNNNGGGNGNNNNNGNTGTCATCAACTGCACTTACACAGATACTGCCTCATCATACTTCCCTTGGTACAAGCAAGAAGCTGGAAAGAGTCTCCACTTTGTGATAGACATTCGTTCAAATGTGGACAGAAAACAGAGCCAAAGACTTACAGTTTTATTGGATAAGAAAGCCAAACGATTCTCCCTGCACATCACAGCCACACAGCCTGAAGATTCAGCCATCTACTTCTGTGCAGCAACCTCAGGAGGAAACTACAAACCTACGTTTGGGAAAGGGACCAGCCTCGTGGTTCATCCATACATCCAGAACCCAGAACCTGCTGTGTACCAGTTAAAAGNTCCTCGNTCTCAGGACAGCAC…		Productive	19	1-2	1	2	CASSPGSNSDYTF			CAGGGAAAGGATTGAGACTGATCTACTATTCAATAACTGAAAACGATCTTCAAAAAGGCGATCTATCTGAAGGCTATGATGCGTCTCGAGAGAAGAAGTCATCTTTTTCTCTCACTGTGACATCTGCCCAGAAGAACGAGATGGCCGTTTTTCTCTGTGCCAGCAGTCCGGGATCAAACTCCGACTACACCTTCGGCTCAGGGACCAGGCTTTTGGTAATAGAGGATCTGAGAAATGTGACTCCACCCAAGGTCTCCTTGTTTGAGCCATCAAAAGCAGAGATTGCAAACAAACAAAAGGCTACC	NTNTNNNNNNNCCGACAGGATTCAGGGAAAGGATTGAGACTGATCTACTATTCAATAACTGAAAACGATCNNNNNNNNNGNNCNNNNNCNNANTCAGGGAAAGGATTGAGACTGATCTACTATTCAATAACTGAAAACGATCTTCAAAAAGGCGATCTATCTGAAGGCTATGATGCGTCTCGAGAGAAGAAGTCATCTTTTTCTCTCACTGTGACATCTGCCCAGAAGAACGAGATGGCCGTTTTTCTCTGTGCCAGCAGTCCGGGATCAAACTCCGACTACACCTTCGGCTCAGGGACCAGGCTTTTGGTAATAGAGGATCTGAGAAATGTGACTCCACCCAAGGTCTCCTTGTTTGAGCCATCAAAAGCAGAGATTGCAAACAAACAAAAGGCTACC…
M5	S1P4B5_C7	C7	C	7	NP	Productive	16D/DV11 or 16N	13	CAMRTNSGTYQRF			ACTTTCAGAAGCCAAAAAGTTCCATCGGACTCATCATCACCGCCACACAGATTGAGGACTCAGCAGTATATTTCTGTGCTATGAGAACAAATTCTGGGACTTACCAGAGGTTTGGAACTGGGACAAAACTCCAAGTCGTTCCAAACATCCAGAACCCAGAACCTGCTGTGTACCAGTTAAAA	NTATTATTCTCNGAACTTTCAGAAGCCAAAAAGTTCCATCGGACTCATCATCACCGCCACACAGATTGAGGACTCAGCAGTATATTTCTGTGCTATGAGAACAAATTCTGGGACTTACCAGAGGTTTGGAACTGGGACAAAACTCCAAGTCGTTCCAAACATCCAGAACCCAGAACCTGCTGTGTACCAGTTAAAAGNTCCTCGNTCTCAGGACAGCNCCNNNNNNNNNNNNNNN		Productive	13-1	2-2	1	1	CASSGGANTGQLYF			GACACTGGGCATGGGCTGAGGCTGATCCATTACTCATATGGTGCTGGCAACCTTCAAATAGGAGATGTCCCTGATGGGTACAAGGCCACCAGAACAACGCAAGAAGACTTCTTCCTCCTGCTGGAATTGGCTTCTCCCTCTCAGACATCTTTGTACTTCTGTGCCAGCAGTGGAGGTGCAAACACCGGGCAGCTCTACTTTGGTGAAGGCTCAAAGCTGACAGTGCTGGAGGATCTGAGAAATGTGACTCCACCCAAGGTCTCCTTGTTTGAGCCATCAAAAGCAGAGATTGCAAACAAACAAAAGGCTACC	NNNNNTACNNNNTNNNNNNAGGACACTGGGCATGGGCTGAGGCTGATCCATTACTCATATGGTGCTGGCAACCTTCAAATAGGAGATGTCCCTGATGGGTACAAGGCCACCAGAACAACGCAAGAAGACTTCTTCCTCCTGCTGGAATTGGCTTCTCCCTCTCAGACATCTTTGTACTTCTGTGCCAGCAGTGGAGGTGCAAACACCGGGCAGCTCTACTTTGGTGAAGGCTCAAAGCTGACAGTGCTGGAGGATCTGAGAAATGTGACTCCACCCAAGGTCTCCTTGTTTGAGCCATCAAAAGCAGAGATTGCAAACAAACAAAAGGCTACCCTCGTGTGCTNGGCCAGGGGNTNTNNNNNNNNNNNNNNNN
M5	S1P4B5_C8	C8	C	8	NP	Unproductive	19	53	Unidentified CDR3					Low V-REGION identity (34.56%); 2nd-CYS 104 not identified; stop codons, out-of-frame junction	Productive	2	2-4	1	3	CASSQDDGQNTLYF			CAAGTCGCTTCCAACCTCAAAGTTCAAAGAAAAACCATTTAGACCTTCAGATCACAGCTCTAAAGCCTGATGACTCGGCCACATACTTCTGTGCCAGCAGCCAAGATGACGGTCAAAACACCTTGTACTTTGGTGCGGGCACCCGACTATCGGTGCTAGAGGATCTGAGAAATGTGACTCCACCCAAGGTCTCCTTGTTTGAGCCATCAAAAGCAGAGATTGCAAACAAACA	NNTGGNCAATTNNNNTGCCTCAAGTCGCTTCCAACCTCAAAGTTCAAAGAAAAACCATTTAGACCTTCAGATCACAGCTCTAAAGCCTGATGACTCGGCCACATACTTCTGTGCCAGCAGCCAAGATGACGGTCAAAACACCTTGTACTTTGGTGCGGGCACCCGACTATCGGTGCTAGAGGATCTGAGAAATGTGACTCCACCCAAGGTCTCCTTGTTTGAGCCATCAAAAGCAGAGATTGCAAACAAACAAAAGGCTACCCTCGTGTGCTNGGCCAGGGGNTNNNNNNNNNNNNNNNNN
M5	S1P4B5_C9	C9	C	9	NP	Productive	16 or 16D/DV11	42	CAMRGTGGSNAKLTF			TTCAGAAGCCAAAAAGTTCCATCGGACTCATCATCACTGCCACACAGATTGAGGACTCAGCAGTATATTTCTGTGCTATGAGAGGAACCGGAGGAAGCAATGCAAAGCTAACCTTCGGGAAAGGCACTAAACTCTCTGTTAAATCAAACATCCAGAACCCAGAACCTGCTGTGTACCAGTTAAAA	NNNNNTATTTTNNNNNTTTCAGAAGCCAAAAAGTTCCATCGGACTCATCATCACTGCCACACAGATTGAGGACTCAGCAGTATATTTCTGTGCTATGAGAGGAACCGGAGGAAGCAATGCAAAGCTAACCTTCGGGAAAGGCACTAAACTCTCTGTTAAATCAAACATCCAGAACCCAGAACCTGCTGTGTACCAGTTAAAAGNTCCTCGNTNTCAGGACANCNNNNNNNNNNNNNNNN		Productive	13-1	2-2	1	1	CASSGGSNTGQLYF			ACACTGGGCATGGGCTGAGGCTGATCCATTACTCATATGGTGCTGGCAACCTTCAAATAGGAGATGTCCCTGATGGGTACAAGGCCACCAGAACAACGCAAGAAGACTTCTTCCTCCTGCTGGAATTGGCTTCTCCCTCTCAGACATCTTTGTACTTCTGTGCCAGCAGTGGGGGCTCAAACACCGGGCAGCTCTACTTTGGTGAAGGCTCAAAGCTGACAGTGCTGGAGGATCTGAGAAATGTGACTCCACCCAAGGTCTCCTTGTTTGAGCCATCAAAAGCAGAGATTGCAAACAAACAAAAG	TNNTGCTGNNNNCANNNNNNNCCCTNNNANCAAGNCGNCANNANCAGGAGGAAANNCNACANTGAGTNGTCGCCNGANTANTNNCCACAANNNNNNNNNCTGNNNNNNNNAGGACACTGGGCATGGGCTGAGGCTGATCCATTACTCATATGGTGCTGGCAACCTTCAAATAGGAGATGTCCCTGATGGGTACAAGGCCACCAGAACAACGCAAGAAGACTTCTTCCTCCTGCTGGAATTGGCTTCTCCCTCTCAGACATCTTTGTACTTCTGTGCCAGCAGTGGGGGCTCAAACACCGGGCAGCTCTACTTTGGTGAAGGCTCAAAGCTGACAGTGCTGGAGGATCTGAGAAATGTGACTCCACCCAAGGTCTCCTTGTTTGAGCCATCAAAAGCAGA…
M5	S1P4B5_C10	C10	C	10	PA	Productive	6-7/DV9 or 6D-7 or 6N-7	18	CALGGGSALGRLHF			GGTTTTGAAGCTACATATGATAAAGGGACCACCTCCTTCCACTTGCGGAAAGCCTCAGTGCAAGAGTCAGACTCGGCTGTGTACTACTGTGCTCTGGGTGGAGGTTCAGCCTTAGGGAGGCTGCATTTTGGAGCTGGGACTCAGCTGATTGTCATACCTGACATCCAGAACCCAGAACCTGCTGTGTACCAGTTAA	NNNNNNNNNNNNNNNNNNAGGTTTTGAAGCTACATATGATAAAGGGACCACCTCCTTCCACTTGCGGAAAGCCTCAGTGCAAGAGTCAGACTCGGCTGTGTACTACTGTGCTCTGGGTGGAGGTTCAGCCTTAGGGAGGCTGCATTTTGGAGCTGGGACTCAGCTGATTGTCATACCTGACATCCAGAACCCAGAACCTGCTGTGTACCAGTTAAAAGNTCCTCGGTCTCAGGACAGCNCNNNNNNNNNNNNNNN		Unproductive	14	2-3	1	3	Unidentified CDR3					Low V-REGION identity (53.75%); 2nd-CYS 104 not identified; stop codons
M5	S1P4B5_D1	D1	D	1	PA	Unproductive	3-3	33	CAVSQQLSVD#W					out-of-frame junction CDR3	Not detected
M5	S1P4B5_D2	D2	D	2	NP	Productive*	7-3 or 7D-3	15	Unidentified CDR3					Low V-REGION identity (57.66%); 2nd-CYS 104 not identified; PHE 118 not identified	Productive	2	1-6	1	3	CASSQDRRNSYNSPLYF			TCAAGTCGCTTCCAACCTCAAAGTTCAAAGAAAAACCATTTAGACCTTCAGATCACAGCTCTAAAGCCTGATGACTCGGCCACATACTTCTGTGCCAGCAGCCAAGATCGTCGCAATTCCTATAATTCGCCCCTCTACTTTGCGGCAGGCACCCGGCTCACTGTGACAGAGGATCTGAGAAATGTGACTCCACCCAAGGTCTCCTTGTTTGAGCCATCAAAAGCAGAGATTGCAAACAAACA	NNNNNNNNNNNNNNNNNCTCAAGTCGCTTCCAACCTCAAAGTTCAAAGAAAAACCATTTAGACCTTCAGATCACAGCTCTAAAGCCTGATGACTCGGCCACATACTTCTGTGCCAGCAGCCAAGATCGTCGCAATTCCTATAATTCGCCCCTCTACTTTGCGGCAGGCACCCGGCTCACTGTGACAGAGGATCTGAGAAATGTGACTCCACCCAAGGTCTCCTTGTTTGAGCCATCAAAAGCAGAGATTGCAAACAAACAAAAGGCTACCCTCGTGTGCTNGGCCAGGGGNTNTNNNNNNNNNNNNNNNNN
M5	S1P4B5_D3	D3	D	3	NP	Productive	7-2 or 7D-2	37	CAAMTGNTGKLIF			ACTTCCAGTGATCGTAATGTTGACTACTTCTGGTGGTACAGACAGCACTCTGGGAAAAGCCCCAAGATGCTGATGTCTATCTTCTCCAATGGTGAAAAGGAAGAAGGCAGATTCACAGTTCACCTCAATAAAGCCAGCCTGCATACTTCCCTGCACATCAGAGACTCCCAGCCCAGTGACTCTGCTCTCTACCTCTGTGCAGCAATGACAGGCAATACCGGAAAACTCATCTTTGGACTGGGGACAACTTTACAAGTGCAACCAGACATCCAGAACCCAGA	TNNNNNNAGGTNCAGCAGAGCCCAGAATCCCTCATTGTTCCAGAGGGCNTCNGGNNNTNNNTNNNNNGCACTTCCAGTGATCGTAATGTTGACTACTTCTGGTGGTACAGACAGCACTCTGGGAAAAGCCCCAAGATGCTGATGTCTATCTTCTCCAATGGTGAAAAGGAAGAAGGCAGATTCACAGTTCACCTCAATAAAGCCAGCCTGCATACTTCCCTGCACATCAGAGACTCCCAGCCCAGTGACTCTGCTCTCTACCTCTGTGCAGCAATGACAGGCAATACCGGAAAACTCATCTTTGGACTGGGGACAACTTTACAAGTGCAACCAGACATCCAGAACCCAGAACCTGCTGTGTACCAGTTAAAAGNTCCTCGGTCTCAGGACAGCACNNNN…		Productive	12-2	1-6	1	3	CASSLDRRNSYNSPLYF		CAGTCCAACAGTTTGATGAcTATCACTcTGAGATGAACATGAGTGCCTTGGAGCTAGAGGACTCTGCCGTGTACTTCTGTGCCAGCTCTCTCGACAGGAGGAATTCCTATAATTCGCCCCTcTACTTTGCGGCAGGCACCCGGCTCACTGTGACAGAGGATCTGAGAAAT	AGTCCAACAGTTTGATGANTATCACTNTGAGATGAACATGAGTGCCTTGGAGCTAGAGGACTCTGCCGTGTACTTCTGTGCCAGCTCTCTCGACAGGAGGAATTCCTATAATTCGCCCCTNTACTTTGCGGCAGGCACCCGGCTCACTGTGACAGAGGATCTGAGAAATGTGACTCCACCCAAGGTCTCCTTGTTTGAGCCATCAAAAGCAGAGATTGCAAACAAACAAAAGGCTACCCTCG	NNNNCCAGCAGATTCTCAGTCCAACAGTTTGATGACTATCACTNTGAGATGAACATGAGTGCCTTGGAGCTAGANTCCAGCAGNNNCTCAGTCCAACAGTTTGATGANTATCACTNTGAGATGAACATGAGTGCCTTGGAGCTAGAGGACTCTGCCGTGTACTTCTGTGCCAGCTCTCTCGACAGGAGGAATTCCTATAATTCGCCCCTNTACTTTGCGGCAGGCACCCGGCTCACTGTGACAGAGGATCTGAGAAATGTGACTCCACCCAAGGTCTCCTTGTTTGAGCCATCAAAAGCAGAGATTGCAAACAAACAAAAGGCTACCCTCGTGTGCNNNGCCAGGGGNNNTNNNNNNNNNNNNNNNN
M5	S1P4B5_D4	D4	D	4	PA	Unproductive	3D-3 or 3N-3	7	Unidentified CDR3					Low V-REGION identity (68.46%); 2nd-CYS 104 not identified; out-of-frame junction	Productive	14	2-3	2	1	CATRTGGSAETLYF			GAGACCAGGGGCCCCAGCTTCTAGTTTACTTTCGGGATGAGGCTGTTATAGATAATTCACAGTTGCCCTCGGATCGATTTTCTGCTGTGAGGCCTAAAGGAACTAACTCCACTCTCAAGATCCAGTCTGCAAAGCAGGGCGACACAGCCACCTATCTCTGTGCCACCAGGACTGGGGGTAGTGCAGAAACGCTGTATTTTGGCTCAGGAACCAGACTGACTGTTCTCGAGGATCTGAGAAATGTGACTCCACCCAAGGTCTCCTTGTTTGAGCCATCAAAAGCAGAGATTGCAAAC	NNNGCNNTNNNNCNNNNNNGNCAAGCNGNNTCCNNNNGNTGTGACCNTNNNTNNNNACATGATNCCNTTNNNNNNNNTNNNNNNNCCAGAGACCAGGGGCCCCAGCTTCTAGTTTACTTTCGGGATGAGGCTGTTATAGATAATTCACAGTTGCCCTCGGATCGATTTTCTGCTGTGAGGCCTAAAGGAACTAACTCCACTCTCAAGATCCAGTCTGCAAAGCAGGGCGACACAGCCACCTATCTCTGTGCCACCAGGACTGGGGGTAGTGCAGAAACGCTGTATTTTGGCTCAGGAACCAGACTGACTGTTCTCGAGGATCTGAGAAATGTGACTCCACCCAAGGTCTCCTTGTTTGAGCCATCAAAAGCAGAGATTGCAAACAAACAAAAGGCTACC…
M5	S1P4B5_D5	D5	D	5	NP	Productive	16 or 16D/DV11	42	CAMRGTGGSNAKLTF			TTTCAGAAGCCAAAAAGTTCCATCGGACTCATCATCACTGCCACACAGATTGAGGACTCAGCAGTATATTTCTGTGCTATGAGAGGAACCGGAGGAAGCAATGCAAAGCTAACCTTCGGGAAAGGCACTAAACTCTCTGTTAAATCAAACATCCAGAACCCAGAACCTGCTGTGTACCAGTTAAAA	NTATTATaCTNNGAACTTTCAGAAGCCAAAAAGTTCCATCGGACTCATCATCACTGCCACACAGATTGAGGACTCAGCAGTATATTTCTGTGCTATGAGAGGAACCGGAGGAAGCAATGCAAAGCTAACCTTCGGGAAAGGCACTAAACTCTCTGTTAAATCAAACATCCAGAACCCAGAACCTGCTGTGTACCAGTTAAAAGNTCCTCGNTNNCAGGACANNNNNNNNNNNNNNNNNNNN		Not detected

## Sheet: Lungs S+F
Sort date: 28/10/2021
Mouse ID	Sample	Original_well	Epitope	Alpha functionality	TRAV Gene and Allele	TRAJ Gene and Allele	Alpha CDR3	TRAV Double	TRAV Double CDR3	Alpha sequence clean	Alpha sequence original	Comments	Beta functionality	TRBV Gene	TRBJ Gene	TRBD Gene	D region reading frame	Beta CDR3	Duble TRBV	Double TRBV	Beta sequence clean	Beta sequence original	Comments
M1	S1P1L1_A1	A1	PA	Productive	12-1 or 12D-1	28	CALRGGTGSNRLTF			ATCAGACTACTTATTTAACTATTGCCTTTTTCTGGTATGTGCAATATCTCAACGAAGCCCCTCAGGTACTCCTGAAGAGCTCCACAGACAACAAGAGGACCGAGCACCAAGGGTTCCACGCCACTCTCCATAAGAGCAGCAGCTCCTTCCATCTGCAGAAGTCCTCAGCGCAGCTGTCAGACTCTGCCCTGTACTACTGTGCTCTGAGGGGAGGCACTGGGAGTAACAGGCTCACTTTTGGGAAAGGCACCAAATTCTCACTCATCCCGAACATCCAGAACCCAGAACCTGC	NNNNTGAACTNCACCTATCAGACTACTTATTTAACTATTGCCTTTTTCTGGTATGTGCAATATCTCAACGAAGCCCCTCAGGTACTCCTGAAGAGCTCCACAGACAACAAGAGGACCGAGCACCAAGGGTTCCACGCCACTCTCCATAAGAGCAGCAGCTCCTTCCATCTGCAGAAGTCCTCAGCGCAGCTGTCAGACTCTGCCCTGTACTACTGTGCTCTGAGGGGAGGCACTGGGAGTAACAGGCTCACTTTTGGGAAAGGCACCAAATTCTCACTCATCCCGAACATCCAGAACCCAGAACCTGCTGTGTACCAGTTAAAAGNNCNTCGNTCTCANNNNNNNNNNNNNNNNNNNNNNNNNNNNNNNNN		Productive	13-3	2-7	2	3	CASSDWEGSSYEQYF			GACACGGGGCATGGGCTGAGGCTGATCCATTACTCATATGTCGCTGACAGCACGGAGAAAGGAGATATCCCTGATGGGTACAAGGCCTCCAGACCAAGCCAAGAGAATTTCTCTCTCATTCTGGAGTTGGCTTCCCTTTCTCAGACAGCTGTATATTTCTGTGCCAGCAGTGACTGGGAGGGAAGCTCCTATGAACAGTACTTCGGTCCCGGCACCAGGCTCACGGTTTTAGAGGATCTGAGAAATGTGACTCCACCCAAGGTCTCCTTGTTTGAGCCATCAAAAGCAGAGATTGCAAACAAACAAAAGGCTACC	NTNNTACTGGGGNNNNNNAGGACACGGGGCATGGGCTGAGGCTGATCCATTACTCATATGTCGCTGACAGCACGGAGAAAGGAGATATCCCTGATGGGTACAAGGCCTCCAGACCAAGCCAAGAGAATTTCTCTCTCATTCTGGAGTTGGCTTCCCTTTCTCAGACAGCTGTATATTTCTGTGCCAGCAGTGACTGGGAGGGAAGCTCCTATGAACAGTACTTCGGTCCCGGCACCAGGCTCACGGTTTTAGAGGATCTGAGAAATGTGACTCCACCCAAGGTCTCCTTGTTTGAGCCATCAAAAGCAGAGATTGCAAACAAACAAAAGGCTACCCTCGTGTGCTNGGCCAGGGGNTNTNNNNNNNNNNNNNNNNNN
M1	S1P1L1_A2	A2	PA	Productive	12D-1	28	CALRGGTGSNRLIF			TATCAGACTACTTATTTAACTATTGCCTTTTTCTGGTATGTGCAATATCTCAACGAAGCCNNTCAGGTANTNNGAAGAGCTCCACAGACAACAAGAGGNNNGAGCNNCAAGGGTTNCANGCCANTNTCCATAAGAGCAGCAGNTCCTTCCATNTGCAGAAGTCNTCAGCGCAGNNGTCAGACTNNGCCCTGTANTACTGTGCTCTGAGGGGAGGCAcTggGAgtAACAGGcTCAtTTTTGGGAAAGGCACCAAATTNTCANTCATNCCGAACATCCAGAACCCAGAACCTGCTGTGTACCAGTTAAA	ATCAGACTACTTATTTAACTATTGCCTTTTTCTGGTATGTGCAATATCTCAACGAAGCCNNTCAGGTANTNNGAAGAGCTCCACAGACAACAAGAGGNNNGAGCNNCAAGGGTTNCANGCCANTNTCCATAAGAGCAGCAGNTCCTTCCATNTGCAGAAGTCNTCAGCGCAGNNGTCAGACTNNGCCCTGTANTACTGTGCTCTGAGGGGAGGCANTNNGANNAACAGGNTCANTTTTGGGAAAGGCACCAAATTNTCANTCATNCCGAACATCCAGAACCCAGAACC	cleaned up CDR3	Productive	13-3	2-7	2	3	CASSDWEGSSYEQYF			GACACGGGGCATGGGCTGAGGCTGATCCATTACTCATATGTCGCTGACAGCACGGAGAAAGGAGATATCCCTGATGGGTACAAGGCCTCCAGACCAAGCCAAGAGAATTTCTCTCTCATTCTGGAGTTGGCTTCCCTTTCTCAGACAGCTGTATATTTCTGTGCCAGCAGTGACTGGGAGGGAAGCTCCTATGAACAGTACTTCGGTCCCGGCACCAGGCTCACGGTTTTAGAGGATCTGAGAAATGTGACTCCACCCAAGGTCTCCTTGTTTGAGCCATCAAAAGCAGAGATTGCAAACAAACAAAAGGCTAC	NNTNCCNTGGCNNNNTCACCCNCAGNNNNNNNCNNNNGNTNNNNNNNNGAAGCNCCGGGCCAANNCACACGAGNGNANNNNTTTNGTCNGNNTGCNATNTTNGCNNNGAGGNCTCNAANNAAGGAGACCNNGGGGGANNNNNANNTNTNAGATCCTNTAANNNCNTNAGCNNGGNNCNNNNNNNGAANTACNNTNNNNNGAGCTTCCNTCCCNNNNNNNNGGCATAGAAATATACAGNNTNTCAGAAAGGAAGCNANNNNNAGANTGAGAGAGAAATTNTCTGTGNNNTNNNCNNCCNNNNTCCNNTNNGCANNTNNNCNNTNNCNNGNNNNNNNGACACNNNNNANGNNNNNNNNNNNNCCCNNNCNNTTNTNNNNGNNNNNNAGGACACGGGGCATG…
M1	S1P1L1_A3	A3	PA	Productive	7-2 or 7D-2	31	CAASRGSNNRIFF			ACTGCACTTCCAGTGATCGTAATGTTGACTACTTCTGGTGGTACAGACAGCACTCTGGGAAAAGCCCCAAGATGCTGATGTCTATCTTCTCCAATGGTGAAAAGGAAGAAGGCAGATTCACAGTTCACCTCAATAAAGCCAGCCTGCATACTTCCCTGCACATCAGAGACTCCCAGCCCAGTGACTCTGCTCTCTACCTCTGTGCAGCAAGCAGAGGAAGCAATAACAGAATCTTCTTTGGTGATGGGACGCAGCTGGTGGTGAAGCCCAACATCCAGAACCCA	NNNNGGCNTCNTTCAACTGCACTTCCAGTGATCGTAATGTTGACTACTTCTGGTGGTACAGACAGCACTCTGGGAAAAGCCCCAAGATGCTGATGTCTATCTTCTCCAATGGTGAAAAGGAAGAAGGCAGATTCACAGTTCACCTCAATAAAGCCAGCCTGCATACTTCCCTGCACATCAGAGACTCCCAGCCCAGTGACTCTGCTCTCTACCTCTGTGCAGCAAGCAGAGGAAGCAATAACAGAATCTTCTTTGGTGATGGGACGCAGCTGGTGGTGAAGCCCAACATCCAGAACCCAGAACCTGCTGTGTACCAGTTAAAAGNTCCTCNNTCTCAGGACAGCNNCNNNNNNNNNNNNNNNNNN		Unproductive	15	1-1	1	2	CASXLGTRS#FF					stop codons, out-of-frame junction
M1	S1P1L1_A4	A4	NP	Unproductive	2	31	CIVT#NSNNRIFF		7-3			stop codons, out-of-frame junction	Unproductive	5	1-6	1	2	Unidentified CDR3					Low V-REGION identity (59.90%); 2nd-CYS 104 not identified
M1	S1P1L1_A10	A10	NP	Productive	7-4	22	CAASFASSGSWQLIF			CAACTGCAcTTCAAGTGATcGTAATTTTCAGTACTTCTGGTGGTACAGACAGCATTcTGGAGAAGGCCCCAAGGCACTGATGTCAATCTTCTcTGATGGTGACAAGAAAGAAGGCAGATTCACAGCTCACCTCAATAAGGCCAGCCTGCATGTTTCCCTGCACATCAGAGACTCCCAGCCCAGTGACTCCGCTCTcTACTTCTGTGCAGcTAGTTtTGCATCTTCTGGCAGCTGGCAACTCATCTTTGGAT	CNTTCAACTGCANTTCAAGTGATNGTAATTTTCAGTACTTCTGGTGGTACAGACAGCATTNTGGAGAAGGCCCCAAGGCACTGATGTCAATCTTCTNTGATGGTGACAAGAAAGAAGGCAGATTCACAGCTCACCTCAATAAGGCCAGCCTGCATGTTTCCCTGCACATCAGAGACTCCCAGCCCAGTGACTCCGCTCTNTACTTCTGTGCAGNTAGTTNTGCATCTTCTGGCAGCTGGCAACTCATCTTTGGATNNGGAACCCAACTGACAGTTATGCCTGACATCCAGAACCCAGAACCTGCTGTG	cleaned up CDR3	Productive	2	1-6	1	1	CASSQDRRNSYNSPLYF			TCAAGTCGCTTCCAACCTCAAAGTTCAAAGAAAAACCATTTAGACCTTCAGATCACAGCTCTAAAGCCTGATGACTCGGCCACATACTTCTGTGCCAGCAGCCAAGATAGGAGAAATTCCTATAATTCGCCCCTCTACTTTGCGGCAGGCACCCGGCTCACTGTGACAGAGGATCTGAGAAATGTGACTCCACCCAAGGTCTCCTTGTTTGAGCCATCAAAAGCAGAGATTGCAAACAAACAAAAGGCTACCC	NNNNNCANNTNNNNNNNNNCTCAAGTCGCTTCCAACCTCAAAGTTCAAAGAAAAACCATTTAGACCTTCAGATCACAGCTCTAAAGCCTGATGACTCGGCCACATACTTCTGTGCCAGCAGCCAAGATAGGAGAAATTCCTATAATTCGCCCCTCTACTTTGCGGCAGGCACCCGGCTCACTGTGACAGAGGATCTGAGAAATGTGACTCCACCCAAGGTCTCCTTGTTTGAGCCATCAAAAGCAGAGATTGCAAACAAACAAAAGGCTACCCTCGTGTGCTNGGCCAGGGGNNNNNNNNNNNNNNNNNNNN
M1	S1P1L1_B2	B2	NP	Unproductive	12D-3	7	CAXSDG#YSNNRLTL					out-of-frame junction	Unproductive	13-1	2-7	2	3	Unidentified CDR3					stop codons, out-of-frame junction
M1	S1P1L1_B3	B3	NP	Productive	7-4 or 7D-4	45	CAAKNTEGADRLTF			AACTGCACTTCAAGTGATCGTAATTTTCAGTACTTCTGGTGGTACAGACAGCATTCTGGAGAAGGCCCCAAGGCACTGATGTCAATCTTCTCTGATGGTGACAAGAAAGAAGGCAGATTCACAGCTCACCTCAATAAGGCCAGCCTGCATGTTTCCCTGCACATCAGAGACTCCCAGCCCAGTGACTCCGCTCTCTACTTCTGTGCAGCCAAGAATACAGAAGGTGCAGATAGACTCACCTTTGGGAAAGGAACTCAGCTGATCATCCAGCCCTACATCCAGAACCCAGAAC	NCAGGGNNNNNNTCAACTGCACTTCAAGTGATCGTAATTTTCAGTACTTCTGGTGGTACAGACAGCATTCTGGAGAAGGCCCCAAGGCACTGATGTCAATCTTCTCTGATGGTGACAAGAAAGAAGGCAGATTCACAGCTCACCTCAATAAGGCCAGCCTGCATGTTTCCCTGCACATCAGAGACTCCCAGCCCAGTGACTCCGCTCTCTACTTCTGTGCAGCCAAGAATACAGAAGGTGCAGATAGACTCACCTTTGGGAAAGGAACTCAGCTGATCATCCAGCCCTACATCCAGAACCCAGAACCTGCTGTGTACCAGTTAAAAGNTCCTCGNTNTCAGGACAGCNCCNNNNNNNNNNNNNNN		Unproductive	2	1-6	1	1	Unidentified CDR3					Low V-REGION identity (79.35%); 2nd-CYS 104 not identified
M1	S1P1L1_B7	B7	NP	Not detected									Unproductive	13-1	2-2	1	1	Unidentified CDR3					Low V-REGION identity (53.29%); 2nd-CYS 104 not identified
M1	S1P1L1_C1	C1	NP	Unproductive	10	31	CAAR#FRNSNNRIFF					stop codons, out-of-frame junction	Not detected
M1	S1P1L1_C5	C5	NP	Unproductive	10	31	CAAR#FRNSNNRIFF					stop codons, out-of-frame junction	Productive	13-1	2-2	2	3	CASSGGGNTGQLYF			TGGGCATGGGCTGAGGCTGATCCATTACTCATATGGTGCTGGCAACCTTCAAATAGGAGATGTCCCTGATGGGTACAAGGCCACCAGAACAACGCAAGAAGACTTCTTCCTCCTGCTGGAATTGGCTTCTCCCTCTCAGACATCTTTGTACTTCTGTGCCAGCAGTGGGGGGGGCAACACCGGGCAGCTCTACTTTGGTGAAGGCTCAAAGCTGACAGTGCTGGAGGATCTGAGAAATGTGACTCCACCCAAGGTCTCCTTGTTTGAGCCATCAAAAGCAGAGATTGCAAACAAACAAAAGGCT	NNNNNNACTGGTNTNGGCAGGACACTGGGCATGGGCTGAGGCTGATCCATTACTCATATGGTGCTGGCAACCTTCAAATAGGAGATGTCCCTGATGGGTACAAGGCCACCAGAACAACGCAAGAAGACTTCTTCCTCCTGCTGGAATTGGCTTCTCCCTCTCAGACATCTTTGTACTTCTGTGCCAGCAGTGGGGGGGGCAACACCGGGCAGCTCTACTTTGGTGAAGGCTCAAAGCTGACAGTGCTGGAGGATCTGAGAAATGTGACTCCACCCAAGGTCTCCTTGTTTGAGCCATCAAAAGCAGAGATTGCAAACAAACAAAAGGCTACCCTCGTGTGCTNNGCCAGGGGNTNNNNNNNNNANNNNNNNNNNN
M1	S1P1L1_C7	C7	NP	Unproductive	12D-3 or 12N-3	7	CAXXDG#YSNNRLTL					stop codons, out-of-frame junction	Productive*	13-1	2-2	1	1	CAXRGGXXXGQLYF					Low V-REGION identity (60.24%)
M1	S1P1L1_C8	C8	PA	Productive	6-4	34	CALVPSNTNKVVF			GCTCCTTCTGAAAGTGACAACTGCCAACAATAAGGGAATCAGCAGAGGCTTTGAAGCTACATATGACAAAGGGACCACGTCCTTCCACTTGCAGAAAGCCTCAGTGCAGGAGTCAGACTCAGCCGTGTACTTCTGTGCTCTGGTGCCTTCCAATACCAACAAAGTCGTCTTTGGAACAGGGACCAGATTACAAGTATTACCAAACATCCAGAA	TCTCTGACAGTCTGGGAAGGAGGAACCACAGTTCTGACCTGCAGTTATGAGGACAGCACTTTTAACTACTTCCCATGGTACCAACAGTTCCNNNNNNGAAGGTNCACAGCTCCTTCTGAAAGTGACAACTGCCAACAATAAGGGAATCAGCAGAGGCTTTGAAGCTACATATGACAAAGGGACCACGTCCTTCCACTTGCAGAAAGCCTCAGTGCAGGAGTCAGACTCAGCCGTGTACTTCTGTGCTCTGGTGCCTTCCAATACCAACAAAGTCGTCTTTGGAACAGGGACCAGATTACAAGTATTACCAAACATCCAGAACCCAGAACCTGCTGTGTACCAGTTAAAAGNNCCTCGGTCTCAGGACAGCACNNNNNNNNNNNNN		Productive	29	2-7	1	2	CASSLSGYEQYF			AGACCCTGGTCTGGGGCTACAGCTGATTTATATCTCATACGATGTTGATAGTAACAGCGAAGGAGACATCCCTAAAGGATACAGGGTCTCACGGAAGAAGCGGGAGCATTTCTCCCTGATTCTGGATTCTGCTAAAACAAACCAGACATCTGTGTACTTCTGTGCTAGCAGTTTATCGGGATATGAACAGTACTTCGGTCCCGGCACCAGGCTCACGGTTTTAGAGGATCTGAGAAATGTGACTCCACCCAAGGTCTCCTTGTTTGAGCCATCAAAAGCAGAGATTGCAAACAAACAAAAGGCTACCC	NNNNTACTGGGNNNNNNNNAAGACCCTGGTCTGGGGCTACAGCTGATTTATATCTCATACGATGTTGATAGTAACAGCGAAGGAGACATCCCTAAAGGATACAGGGTCTCACGGAAGAAGCGGGAGCATTTCTCCCTGATTCTGGATTCTGCTAAAACAAACCAGACATCTGTGTACTTCTGTGCTAGCAGTTTATCGGGATATGAACAGTACTTCGGTCCCGGCACCAGGCTCACGGTTTTAGAGGATCTGAGAAATGTGACTCCACCCAAGGTCTCCTTGTTTGAGCCATCAAAAGCAGAGATTGCAAACAAACAAAAGGCTACCCTCGTGTGNNNNCCAGGGGNTNTNCNNNNNNNNNNNNNNN
M1	S1P1L1_C9	C9	NP	Unproductive	12D-3 or 12N-3	7	CAXSDG#YSNNRLTL					out-of-frame junction	Unproductive	13	2-2	-	-	Unidentified CDR3					Low V-REGION identity (35.76%); 2nd-CYS 104 not identified; out of frame junction
M1	S1P1L1_D3	D3	NP	Productive	16 or 16D/DV11	38	CAMRESVGDNSKLIW			CTTTCAGAAGCCAAAAAGTTCCATCGGACTCATCATCACTGCCACACAGATTGAGGACTCAGCAGTATATTTCTGTGCTATGAGAGAGAGTGTTGGTGACAACAGTAAGCTGATTTGGGGCTTGGGGACAAGTCTGGTAGTAAATCCAAACATCCAGAACCCA	NTATTATTCTNNGAACTTTCAGAAGCCAAAAAGTTCCATCGGACTCATCATCACTGCCACACAGATTGAGGACTCAGCAGTATATTTCTGTGCTATGAGAGAGAGTGTTGGTGACAACAGTAAGCTGATTTGGGGCTTGGGGACAAGTCTGGTAGTAAATCCAAACATCCAGAACCCAGAACCTGCTGTGTACCAGTTAAAAGNTCCTCGNTNTCANGACANCNCNNNNNNNNNNNNNNNN		Productive	13-1	2-2	2	1	CASKGGANTGQLYF			GACACTGGGCATGGGCTGAGGCTGATCCATTACTCATATGGTGCTGGCAACCTTCAAATAGGAGATGTCCCTGATGGGTACAAGGCCACCAGAACAACGCAAGAAGACTTCTTCCTCCTGCTGGAATTGGCTTCTCCCTCTCAGACATCTTTGTACTTCTGTGCCAGCAAGGGGGGGGCGAACACCGGGCAGCTCTACTTTGGTGAAGGCTCAAAGCTGACAGTGCTGGAGGATCTGAGAAATGTGACTCCACCCAAGGTCTCCTTGTTTGAGCCATCAAAAGCAGAGATTGCAAACAAACAAAAGGCTACC	NNCTTNNNNTNNCCCATCACCNNNAGNNNNGCTCCANNGTGNTNNNGNNAAGAAGNNNNGGCNAAGNCACNNGAGNGNAGNNNTTTNGTCNGTGTGCNATNTNNGCTNNGNNGGCTCNAANCAAGAGACCTNGGGGGAGNNNCANNTNNNNAGATCNNCNAGNNNNGTNAGNNNGAGCNTTNACCAAAGNANAGNTNCCCGGTNTTCGCNCCCNNCNNTGCNGGCNNNNANGTANANNGAGTNNNNNNNGAGAAGCCANNTCNAGCNGGAGGAAGAANTNNTCTGCGTTGTTCTGGTGGCCTNGTACCCATNANNNNATTTCNTNTNNNNNTNNCNAGCACNATNTGAGTAANGGATCAGCCTNNNNNCANNNNNNGTTTNTACTNGNNNNNNNAGGAC…
M1	S1P1L1_D9	D9	PA	Unproductive	6-7/DV9 or 6D-7 or 6N-7	23	CALAL#MNYNQGKLIF						Unproductive	13-3	1-2	-	-	CASRGQXGSXYTX					PHE 118 not identified
M1	S1P1L1_D10	D10	NP	Productive	10	31	CAASPNSNNRIFF			TCATCAACTGCACTTACACAGATACTGCTTCATCATACTTCCCTTGGTACAAGCAAGAAGCTGGAAAGAGTCTCCACTTTGTGATAGACATTCGTTCAAATGTGGACAGAAAACAGAGCCAAAGACTTATAGTTTTGTTGGATAAGAAAGCCAAACGATTCTCCCTGCACATCACAGCCACACAGCCTGAAGATTCAGCCATCTACTTCTGTGCAGCAAGCCCTAATAGCAATAACAGAATCTTCTTTGGTGATGGGACGCAGCTGGTGGTGAAGCCCAACATCCAGAACCCAGAACCTGCTGTGTACCAGTTAAAA	NNNNNNGGGNGNNNNNGCTGTCATCAACTGCACTTACACAGATACTGCTTCATCATACTTCCCTTGGTACAAGCAAGAAGCTGGAAAGAGTCTCCACTTTGTGATAGACATTCGTTCAAATGTGGACAGAAAACAGAGCCAAAGACTTATAGTTTTGTTGGATAAGAAAGCCAAACGATTCTCCCTGCACATCACAGCCACACAGCCTGAAGATTCAGCCATCTACTTCTGTGCAGCAAGCCCTAATAGCAATAACAGAATCTTCTTTGGTGATGGGACGCAGCTGGTGGTGAAGCCCAACATCCAGAACCCAGAACCTGCTGTGTACCAGTTAAAAGNTCCTCGNTCTCAGGACAGCACNNNNNNNNNNNNNN		Productive	19	2-1	2	3	CASRDWGAREQFF			AGGGAAAGGATTGAGACTGATCTACTATTCAATAACTGAAAACGATCTTCAAAAAGGCGATCTATCTGAAGGCTATGATGCGTCTCGAGAGAAGAAGTCATCTTTTTCTCTCACTGTGACATCTGCCCAGAAGAACGAGATGGCCGTTTTTCTCTGTGCCAGCAGAGACTGGGGGGCGCGTGAGCAGTTCTTCGGACCAGGGACACGACTCACCGTCCTAGAGGATCTGAGAAATGTGACTCCACCCAAGGTCTCCTTGTTTGAGCCATCAAAAGCAGAGATTGCAAACAAACAAAAGG	NNNNNNTTGGNNNNNNNNCNNNNTCAGGGAAAGGATTGAGACTGATCTACTATTCAATAACTGAAAACGATCTTCAAAAAGGCGATCTATCTGAAGGCTATGATGCGTCTCGAGAGAAGAAGTCATCTTTTTCTCTCACTGTGACATCTGCCCAGAAGAACGAGATGGCCGTTTTTCTCTGTGCCAGCAGAGACTGGGGGGCGCGTGAGCAGTTCTTCGGACCAGGGACACGACTCACCGTCCTAGAGGATCTGAGAAATGTGACTCCACCCAAGGTCTCCTTGTTTGAGCCATCAAAAGCAGAGATTGCAAACAAACAAAAGGCTACCCTCGTGTGCTNGGCCAGGGGNTNNNNNNNNNNNNNNNNNNNNN
M1	S1P1L1_E1	E1	NP	Not detected									Productive	2	1-6	1	1	CASSQDRRNSYNSPLYF			CAAGTCGCTTCCAACCTCAAAGTTCAAAGAAAAACCATTTAGACCTTCAGATCACAGCTCTAAAGCCTGATGACTCGGCCACATACTTCTGTGCCAGCAGCCAAGATAGGAGAAATTCCTATAATTCGCCCCTCTACTTTGCGGCAGGCACCCGGCTCACTGTGACAGAGGATCTGAGAAATGTGACTCCACCCAAGGTCTCCTTGTTTGAGCCATCAAAAGCAGAGATTGCAAACAAACAAAAGGC	NNNTACAANTNNNNNNNNCTCAAGTCGCTTCCAACCTCAAAGTTCAAAGAAAAACCATTTAGACCTTCAGATCACAGCTCTAAAGCCTGATGACTCGGCCACATACTTCTGTGCCAGCAGCCAAGATAGGAGAAATTCCTATAATTCGCCCCTCTACTTTGCGGCAGGCACCCGGCTCACTGTGACAGAGGATCTGAGAAATGTGACTCCACCCAAGGTCTCCTTGTTTGAGCCATCAAAAGCAGAGATTGCAAACAAACAAAAGGCTACCCTCGTGTGCTGGCCAGGGGNTNNNNNNNNNNNNNNNNNNNN
M1	S1P1L1_E4	E4	NP	Not detected									Productive	2	1-6	1	1	CASSQDRRNSYNSPLYF			TCAAGTCGCTTCCAACCTCAAAGTTCAAAGAAAAACCATTTAGACCTTCAGATCACAGCTCTAAAGCCTGATGACTCGGCCACATACTTCTGTGCCAGCAGCCAAGATAGGAGAAATTCCTATAATTCGCCCCTCTACTTTGCGGCAGGCACCCGGCTCACTGTGACAGAGGATCTGAGAAATGTGACTCCACCCAAGGTCTCCTTGTTTGAGCCATCAAAAGCAGAGATTGCAAACAAACAAAAGGCTA	NNNGACANNNNNNNNGNCTCAAGTCGCTTCCAACCTCAAAGTTCAAAGAAAAACCATTTAGACCTTCAGATCACAGCTCTAAAGCCTGATGACTCGGCCACATACTTCTGTGCCAGCAGCCAAGATAGGAGAAATTCCTATAATTCGCCCCTCTACTTTGCGGCAGGCACCCGGCTCACTGTGACAGAGGATCTGAGAAATGTGACTCCACCCAAGGTCTCCTTGTTTGAGCCATCAAAAGCAGAGATTGCAAACAAACAAAAGGCTACCCTCGTGTGCTNGGCCAGGGGNTNNNNNNNNNNNNNNNNNNNN
M1	S1P1L1_E5	E5	NP	Productive	13-4/DV7	56	CAIRMATGGNNKLTF			TGCAGTGGTTTTACCAACGTCCTGGGGGAAGCCTCGTCAGCCTGTTGTCCAATCCTTCTGGGACAAAGCACACTGGAAGACTGACATCCACCACAGTCACTAAAGAACGTCGCGGCTCTTTGCACATTTCCTCCTCCCAGATCACAGACTCAGGCACTTATCTCTGTGCTATCCGCATGGCTACTGGAGGCAATAATAAGCTGACTTTTGGTCAAGGAACCGTTCTGAGTGTTATACCAGACATCCAGAACCCAGAACCTGCTGTGTACCAGTTAA	TTGCAGTGGTTTTACCAACGTCCTGGGGGAAGCCTCGTCAGCCTGTTGTCCAATCCTTCTGGGACAAAGCACACTGGAAGACTGACATCCACCACAGTCACTAAAGAACGTCGCGGCTCTTTGCACATTTCCTCCTCCCAGATCACAGACTCAGGCACTTATCTCTGTGCTATCCGCATGGCTACTGGAGGCAATAATAAGCTGACTTTTGGTCAAGGAACCGTTCTGAGTGTTATACCAGACATCCAGAACCCAGAACCTGCTGTGTACCAGTTAAAAGNTCCTCGGTCTCAGGACANCNCNNNNNNNCNNNNNNNNNNNN		Productive	1	2-2	2	3	CTCSADWGGAGQLYF			CTGGTATCAGCAGGATCTCCAAAAGCAACTACAGTGGCTGTTCACTCTGCGGAGTCCTGGGGACAAAGAGGTCAAATCTCTTCCCGGTGCTGATTACCTGGCCACACGGGTCACTGATACGGAGCTGAGGCTGCAAGTGGCCAACATGAGCCAGGGCAGAACCTTGTACTGCACCTGCAGTGCGGACTGGGGGGGCGCCGGGCAGCTCTACTTTGGTGAAGGCTCAAAGCTGACAGTGCTGGAGGATCTGAGAAATGTGACTCCACCCAAGGTCTCCTTGTTTGAGCCATCAAAAGCAGAGATTGCAAACAAACAAAAGGCTACCCTCGTGT	NTGTATCCCNTNNNGTNAGCTGGTATCAGCAGGATCTCCAAAAGCAACTACAGTGGCTGTTCACTCTGCGGAGTCCTGGGGACAAAGAGGTCAAATCTCTTCCCGGTGCTGATTACCTGGCCACACGGGTCACTGATACGGAGCTGAGGCTGCAAGTGGCCAACATGAGCCAGGGCAGAACCTTGTACTGCACCTGCAGTGCGGACTGGGGGGGCGCCGGGCAGCTCTACTTTGGTGAAGGCTCAAAGCTGACAGTGCTGGAGGATCTGAGAAATGTGACTCCACCCAAGGTCTCCTTGTTTGAGCCATCAAAAGCAGAGATTGCAAACAAACAAAAGGCTACCCTCGTGTGCTNGGCCAGGGGNTNNNNNNNNNNNNNNNNNN
M1	S1P1L1_E6	E6	NP	Productive	16D/DV11 or 16N	28	CAMREGTGTGSNRLTF			TTTCAGAAGCCAAAAAGTTCCATCGGACTCATCATCACCGCCACACAGATTGAGGACTCAGCAGTATATTTCTGTGCTATGAGAGAGGGGACAGGCACTGGGAGTAACAGGCTCACTTTTGGGAAAGGCACCAAATTCTCACTCATCCCGAACATCCAGAACCCAGAACCTGCT	NTATTATTCTCNGAACTTTCAGAAGCCAAAAAGTTCCATCGGACTCATCATCACCGCCACACAGATTGAGGACTCAGCAGTATATTTCTGTGCTATGAGAGAGGGGACAGGCACTGGGAGTAACAGGCTCACTTTTGGGAAAGGCACCAAATTCTCACTCATCCCGAACATCCAGAACCCAGAACCTGCTGTGTACCAGTTAAAAGNTCCTCGGTNTCAGNACANCNCNNNNNNNNNNNNNNNNNN		Unproductive	13-1	2-1	-	-	Unidentified CDR3					Low V-REGION identity (59.26%); out of frame junction
M1	S1P1L1_F2	F2	NP	Productive	12D-3 or 12N-3	30	CALSRRTNAYKVIF			CAGAcTATTTACTCAAATCCTtTCCTTTTcTGGTATGtGCAACATcTCAATGAATCCCCTcGGCTACTCcTGAAGAGCTTCACAGACAACAAGAGGACCGAGCACCAAGGGTTCCACGCCACTCTCCATAAGAGCAGCAGCTCCTTCCATcTGCAGAAGTCCTCAGCGCAGCtGTCAGACTcTGCCCTGTATTACTGTGcTCTGAGTAGAAGGACAAATGCTTACAAAGTCATcTTTGGAAAAGGG	AGANTATTTACTCAAATCCTNTCCTTTTNTGGTATGNGCAACATNTCAATGAATCCCCTNGGCTACTCNTGAAGAGCTTCACAGACAACAAGAGGACCGAGCACCAAGGGTTCCACGCCACTCTCCATAAGAGCAGCAGCTCCTTCCATNTGCAGAAGTCCTCAGCGCAGCNGTCAGACTNTGCCCTGTATTACTGTGNTCTGAGTAGAAGGACAAATGCTTACAAAGTCATNTTTGGAAAAGGGACACATCTTCATGTTCTCCCTAACATCCAGAACCCAGAACCTGCTGTGTACCAGTTAA		Unproductive	13-2	2-5	-	-	Unidentified CDR3					Low V-REGION identity (48.84%); stop codons, out-of-frame junction
M1	S1P1L1_F6	F6	NP	Unproductive	10	31	CAAR#FRNSNNRIFF					stop codons, out-of-frame junction	Productive	13-1	2-2	2	3	CASSGGGNTGQLYF			TGGCAGGACACTGGGCATGGGCTGAGGCTGATCCATTACTCATATGGTGCTGGCAACCTTCAAATAGGAGATGTCCCTGATGGGTACAAGGCCACCAGAACAACGCAAGAAGACTTCTTCCTCCTGCTGGAATTGGCTTCTCCCTCTCAGACATCTTTGTACTTCTGTGCCAGCAGTGGGGGGGGCAACACCGGGCAGCTCTACTTTGGTGAAGGCTCAAAGCTGACAGTGCTGGAGGATCTGAGAAATGTGACTCCACCCAAGGTCTCCTTGTTTGAGCCATCAAAAGCAGAGATTGCAAACAAACAAAAGGCTACCCTCGTGT	NNNNNCCNTNNNNNTTCACCNNNAGNNNAGNNNNNNNNGTNNNGNNNAGAAGCCTCCGGCNNNNNNNACGAGGNNNNNNTTNGNCGTNTGNANNNNNGCNNNGAGGCTCNNNNANGAGACCNGGGNGAGTNNCANCTNTNAGATCNTNNANNANNNNNNGCTTTGAGCNTTTACCAANNNNAGNNNCCNGGTGTTGCNNNCCCNNANNGCNGGCANNNANGTANANNNANGTNNNCANGAGAAGCCANNTCCNGCNGGAGGAAGAAGTNNNCTGNGTNNTTCNGGNGNCCNNTACCCATNANGNANNTNTNCTATNGNNNNNNCNAGCACCATATGAGTAANGGATCAGCCTCAGCCCATGNCCNGTTTGTACTGNNNTGGCAGGACACTGGGCATGGG…
M1	S1P1L1_F8	F8	NP	Unproductive	10	31	CAAR#FRNSNNRIFF					stop codons, out-of-frame junction	Not detected
M1	S1P1L1_F10	F10	PA										Productive	16	1-3	1	2	CASSLGQGGNTLYF			GACATAGTGCTGTTTTCTGGTACAGACAGACCATTGTGCAGGGCCTGGAGTTCCTGACTTACTTTCGAAATCAAGCTCCTATAGATGATTCAGGGATGCCCAAGGAACGATTCTCAGCTCAGATGCCCAATCAGTCGCACTCAACTCTGAAGATCCAGAGCACGCAACCCCAGGACTCAGCGGTGTATCTTTGTGCAAGCAGCTTAGGACAGGGTGGAAATACGCTCTATTTTGGAGAAGGAAGCCGGCTCATTGTTGTAGAGGATCTGAGAAATGTGACTCCACCCAAGGTCTCCTTGTTTGAGCCATCAAAAGCAGAGATTGCAAACAAACAAAAGGCTAC	TTNNGNNNNNNNTNNNNNNNNNNNNAGCCAGTTTCAGGACATAGTGCTGTTTTCTGGTACAGACAGACCANTNNNTNTNNNNNAANNTNNNNNTNTGANNNCNNNNNCAGGACATAGTGCTGTTTTCTGGTACAGACAGACCATTGTGCAGGGCCTGGAGTTCCTGACTTACTTTCGAAATCAAGCTCCTATAGATGATTCAGGGATGCCCAAGGAACGATTCTCAGCTCAGATGCCCAATCAGTCGCACTCAACTCTGAAGATCCAGAGCACGCAACCCCAGGACTCAGCGGTGTATCTTTGTGCAAGCAGCTTAGGACAGGGTGGAAATACGCTCTATTTTGGAGAAGGAAGCCGGCTCATTGTTGTAGAGGATCTGAGAAATGTGACTCCACCCAA…
M1	S1P1L1_G6	G6	NP	Unproductive	10	31	CAAR#FRNSNNRIFF					stop codons, out-of-frame junction	Productive	13-1	2-2	2	3	CASSGGGNTGQLYF			GGGCATGGGCTGAGGCTGATCCATTACTCATATGGTGCTGGCAACCTTCAAATAGGAGATGTCCCTGATGGGTACAAGGCCACCAGAACAACGCAAGAAGACTTCTTCCTCCTGCTGGAATTGGCTTCTCCCTCTCAGACATCTTTGTACTTCTGTGCCAGCAGTGGGGGGGGCAACACCGGGCAGCTCTACTTTGGTGAAGGCTCAAAGCTGACAGTGNNGGAGGATCTGAGAAATGTGACTCCACCCAAGGTCTCCTTGTTTGAGCCATCAAAAGCAGAGATTGCAAACAAACAAAAGGCTACCCTCGTGT	NGNTTNTANNNNNNNNNNNNAGGACACTGGGCATGGGCTGAGGCTGATCCATTACTCATATGGTGCTGGCAACCTTCAAATAGGAGATGTCCCTGATGGGTACAAGGCCACCAGAACAACGCAAGAAGACTTCTTCCTCCTGCTGGAATTGGCTTCTCCCTCTCAGACATCTTTGTACTTCTGTGCCAGCAGTGGGGGGGGCAACACCGGGCAGCTCTACTTTGGTGAAGGCTCAAAGCTGACAGTGNNGGAGGATCTGAGAAATGTGACTCCACCCAAGGTCTCCTTGTTTGAGCCATCAAAAGCAGAGATTGCAAACAAACAAAAGGCTACCCTCGTGTGCTNGGCCAGGGGNTNNNNNNNNNNNNNNNNNNN
M1	S1P1L1_H1	H1	NP	Unproductive	12D-3 or 12N-3	7	CAXSDG#YSNNRLTL					out-of-frame junction	Productive	13-1	2-2	2	1	CASRGGGNTGQLYF			AGGACACTGGGCATGGGCTGAGGCTGATCCATTACTCATATGGTGCTGGCAACCTTCAAATAGGAGATGTCCCTGATGGGTACAAGGCCACCAGAACAACGCAAGAAGACTTCTTCCTCCTGCTGGAATTGGCTTCTCCCTNTCAGACATCTTTGTACTTCTGTGCCAGCAGAGGGGGGGGAAACACCGgGCAGCTCTACTTTGGTGAAGGCTCAAAGCTGACAGTGCTGGAGGATCTGAGAAATGTGACTCCACCCAAGGTCTCCTTGTTTGAGCCATCAAAAGCAGAGATTGCAAACAAACAAAAGGCTACCCTCGTGTGCTNGGCCAGGGG	NNGTTTNTANNNNNNNNNNNAGGACACTGGGCATGGGCTGAGGCTGATCCATTACTCATATGGTGCTGGCAACCTTCAAATAGGAGATGTCCCTGATGGGTACAAGGCCACCAGAACAACGCAAGAAGACTTCTTCCTCCTGCTGGAATTGGCTTCTCCCTNTCAGACATCTTTGTACTTCTGTGCCAGCAGAGGGGGGGGAAACACCGNGCAGCTCTACTTTGGTGAAGGCTCAAAGCTGACAGTGCTGGAGGATCTGAGAAATGTGACTCCACCCAAGGTCTCCTTGTTTGAGCCATCAAAAGCAGAGATTGCAAACAAACAAAAGGCTACCCTCGTGTGCTNGGCCAGGGGNTNNNNNNNNNNNNNNNNNNNNN
M1	S1P1L1_H2	H2	NP	Productive	12D-2 or 12N-2	6	CANPPLGGNYKPTF			ATCAGACTACTTACTCACCTTTCCTTTTCTGGTATGTGCAACATCTCAACGAAGCCCCTAAGCTACTCCTGAAGAGCTCCACAGACAACAAGAGGACCGAGCACCAAGGGTTTTACGCCACTCTCCATAAGAGCAGCAGCTCCTTCCATCTGCAGAAGTCCTCAGTGCAGCTGTCAGACTCTGCCCTGTACTTCTGTGCTAACCCCCCTCTGGGAGGAAACTACAAACCTACGTTTGGGAAAGGGACCAGCCTCGTGGTTCATCCATACATCCAGAACCCAGAACCTGCTGTGTACCAGTTAAAAG	NNNNNTGAACNNNCACNTATCAGACTACTTACTCACCTTTCCTTTTCTGGTATGTGCAACATCTCAACGAAGCCCCTAAGCTACTCCTGAAGAGCTCCACAGACAACAAGAGGACCGAGCACCAAGGGTTTTACGCCACTCTCCATAAGAGCAGCAGCTCCTTCCATCTGCAGAAGTCCTCAGTGCAGCTGTCAGACTCTGCCCTGTACTTCTGTGCTAACCCCCCTCTGGGAGGAAACTACAAACCTACGTTTGGGAAAGGGACCAGCCTCGTGGTTCATCCATACATCCAGAACCCAGAACCTGCTGTGTACCAGTTAAAAGNTCCTCGNTCTCAGGACANNNNNNNNNNNNNNNNNNNN		Productive	13-1	2-2	2	1	CASKAGGNTGQLYF			GGACACTGGGCATGGGCTGAGGCTGATCCATTACTCATATGGTGCTGGCAACCTTCAAATAGGAGATGTCCCTGATGGGTACAAGGCCACCAGAACAACGCAAGAAGACTTCTTCCTCCTGCTGGAATTGGCTTCTCCCTCTCAGACATCTTTGTACTTCTGTGCCAGCAAGGCTGGGGGGAACACCGGGCAGCTCTACTTTGGTGAAGGCTCAAAGCTGACAGTGCTGGAGGATCTGAGAAATGTGACTCCACCCAAGGTCTCCTTGTTTGAGCCATCAAAAGCAGAGATTGCAAACAAACAAAAGGCT	NNNNNTANNNNNNNNNNNAGGACACTGGGCATGGGCTGAGGCTGATCCATTACTCATATGGTGCTGGCAACCTTCAAATAGGAGATGTCCCTGATGGGTACAAGGCCACCAGAACAACGCAAGAAGACTTCTTCCTCCTGCTGGAATTGGCTTCTCCCTCTCAGACATCTTTGTACTTCTGTGCCAGCAAGGCTGGGGGGAACACCGGGCAGCTCTACTTTGGTGAAGGCTCAAAGCTGACAGTGCTGGAGGATCTGAGAAATGTGACTCCACCCAAGGTCTCCTTGTTTGAGCCATCAAAAGCAGAGATTGCAAACAAACAAAAGGCTACCCTCGTGTGCTNGGCCAGGGGNTNTNNNNNNNNNNGNNNNNNN
M1	S1P1L1_H7	H7	NP	Productive	7-4 or 7D-4	22	CAASFASSGSWQLIF			CACTTCAAGTGATCGTAATTTTCAGTACTTCTGGTGGTACAGACAGCATTCTGGAGAAGGCCCCAAGGCACTGATGTCAATCTTCTCTGATGGTGACAAGAAAGAAGGCAGATTCACAGCTCACCTCAATAAGGCCAGCCTGCATGTTTCCCTGCACATCAGAGACTCCCAGCCCAGTGACTCCGCTCTCTACTTCTGTGCAGCTAGTTTTGCATCTTCTGGCAGCTGGCAACTCATCTTTGGATCTGGAACCCAACTGACAGTTATGCCTGACATCCAGAACCCAGAACCTGCTGTGTACCAGTTAA	NNTCNGGGNNNNNNNNACTGCACTTCAAGTGATCGTAATTTTCAGTACTTCTGGTGGTACAGACAGCATTCTGGAGAAGGCCCCAAGGCACTGATGTCAATCTTCTCTGATGGTGACAAGAAAGAAGGCAGATTCACAGCTCACCTCAATAAGGCCAGCCTGCATGTTTCCCTGCACATCAGAGACTCCCAGCCCAGTGACTCCGCTCTCTACTTCTGTGCAGCTAGTTTTGCATCTTCTGGCAGCTGGCAACTCATCTTTGGATCTGGAACCCAACTGACAGTTATGCCTGACATCCAGAACCCAGAACCTGCTGTGTACCAGTTAAAAGNTCCTCGNTCTCAGGACANCANNNNNNNNNNNNNNNN		Productive*	2	1-6	1	1	CASXQXXRNSYNXXXXX
M1	S1P2L1_A1	A1	PA	Productive	6-6 or 6D-6	6	CALISGGNYKPTF			AGCAGCAGAGGGTTTGAAGCCACATACAATAAAGAAACCACCTCCTTCCACTTGCAGAAAGCCTCAGTGCAAGAGTCAGACTCGGCTGTGTACTACTGTGCTCTGATCTCAGGAGGAAACTACAAACCTACGTTTGGGAAAGGGACCAGCCTCGTGGTTCATCCATACATCCAGAACCCAGAACCTGCTGTGTACCAGTTAAAA	NTACGGCTGGCNNTAANGGAAGCAGCAGAGGGTTTGAAGCCACATACAATAAAGAAACCACCTCCTTCCACTTGCAGAAAGCCTCAGTGCAAGAGTCAGACTCGGCTGTGTACTACTGTGCTCTGATCTCAGGAGGAAACTACAAACCTACGTTTGGGAAAGGGACCAGCCTCGTGGTTCATCCATACATCCAGAACCCAGAACCTGCTGTGTACCAGTTAAAAGNTCCTCGNTNTCANNACANCNNNNNNNNNNNNNNNNNNNNN		Productive	29	2-7	2	3	CASSWGSEQYF			CCCTGGTCTGGGGCTACAGCTGATTTATATCTCATACGATGTTGATAGTAACAGCGAAGGAGACATCCCTAAAGGATACAGGGTCTCACGGAAGAAGCGGGAGCATTTCTCCCTGATTCTGGATTCTGCTAAAACAAACCAGACATCTGTGTACTTCTGTGCTAGCAGCTGGGGGAGTGAACAGTACTTCGGTCCCGGCACCAGGCTCACGGTTTTAGAGGATCTGAGAAATGTGACTCCACCCAAGGTCTCCTTGTTTGAGCCATCAAAAGCAGAGATTGCAAACAAACAAAAGGCTACCCTCGTGTGC	NNNNNGTNNNNNNNNNNNNAAGACCCTGGTCTGGGGCTACAGCTGATTTATATCTCATACGATGTTGATAGTAACAGCGAAGGAGACATCCCTAAAGGATACAGGGTCTCACGGAAGAAGCGGGAGCATTTCTCCCTGATTCTGGATTCTGCTAAAACAAACCAGACATCTGTGTACTTCTGTGCTAGCAGCTGGGGGAGTGAACAGTACTTCGGTCCCGGCACCAGGCTCACGGTTTTAGAGGATCTGAGAAATGTGACTCCACCCAAGGTCTCCTTGTTTGAGCCATCAAAAGCAGAGATTGCAAACAAACAAAAGGCTACCCTCGTGTGCTNGGCCAGGGGNTNNNNNNNNNNNNNNNNNNNNN
M1	S1P2L1_A5	A5	NP	Productive	13-4/DV7	56	CAIRMATGGNNKLTF			ACCAACGTCCTGGGGGAAGCCTCGTCAGCCTGTTGTCCAATCCTTCTGGGACAAAGCACACTGGAAGACTGACATCCACCACAGTCACTAAAGAACGTCGCGGCTCTTTGCACATTTCCTCCTCCCAGATCACAGACTCAGGCACTTATCTCTGTGCTATCCGCATGGCTACTGGAGGCAATAATAAGCTGACTTTTGGTCAAGGAACCGTTCTGAGTGTTATACCAGACATCCAGAACCCAGAACCTGCTGTGTACCAGTTAAAAG	NTTGCAGTGGNTTTACCAACGTCCTGGGGGAAGCCTCGTCAGCCTGTTGTCCAATCCTTCTGGGACAAAGCACACTGGAAGACTGACATCCACCACAGTCACTAAAGAACGTCGCGGCTCTTTGCACATTTCCTCCTCCCAGATCACAGACTCAGGCACTTATCTCTGTGCTATCCGCATGGCTACTGGAGGCAATAATAAGCTGACTTTTGGTCAAGGAACCGTTCTGAGTGTTATACCAGACATCCAGAACCCAGAACCTGCTGTGTACCAGTTAAAAGNTCCTCGNTNTCAGGACANCNCCNNNNNNNNNNNNNNN		Productive	1	2-2	2	3	CTCSADWGGAGQLYF			GTATCAGCAGGATCTCCAAAAGCAACTACAGTGGCTGTTCACTCTGCGGAGTCCTGGGGACAAAGAGGTCAAATCTCTTCCCGGTGCTGATTACCTGGCCACACGGGTCACTGATACGGAGCTGAGGCTGCAAGTGGCCAACATGAGCCAGGGCAGAACCTTGTACTGCACCTGCAGTGCGGACTGGGGGGGCGCCGGGCAGCTCTACTTTGGTGAAGGCTCAAAGCTGACAGTGCTGGAGGATCTGAGAAATGTGACTCCACCCAAGGTCTCCTTGTTTGAGCCATCAAAAGCAGAGATTGCAAACAAACAAAAGGCTACCCTCGT	NNTNNNNNNNNTNNNNNNGCTGGTATCAGCAGGATCTCCAAAAGCAACTACAGTGGCTGTTCACTCTGCGGAGTCCTGGGGACAAAGAGGTCAAATCTCTTCCCGGTGCTGATTACCTGGCCACACGGGTCACTGATACGGAGCTGAGGCTGCAAGTGGCCAACATGAGCCAGGGCAGAACCTTGTACTGCACCTGCAGTGCGGACTGGGGGGGCGCCGGGCAGCTCTACTTTGGTGAAGGCTCAAAGCTGACAGTGCTGGAGGATCTGAGAAATGTGACTCCACCCAAGGTCTCCTTGTTTGAGCCATCAAAAGCAGAGATTGCAAACAAACAAAAGGCTACCCTCGTGTGCTNGGCCAGGGGNTNTNNNNNNNNNNNNNNNNNN
M1	S1P2L1_C9	C9	PA	Productive	6-6 or 6-7/DV9 or 6D-6	6	CALISGGNYKPTF			AAGCAGCAGAGGGTTTGAAGCCACATACAATAAAGAAACCACCTCCTTCCACTTGCAGAAAGCCTCAGTGCAAGAGTCAGACTCGGCTGTGTACTACTGTGCTCTGATCTCAGGAGGAAACTACAAACCTACGTTTGGGAAAGGGACCAGCCTCGTGGTTCATCCATACATCCAGAACCCAGAACCTGCTGTGTACCAGTTAAAAGNTC	NTACGGCTGGNNNNANNGGAAGCAGCAGAGGGTTTGAAGCCACATACAATAAAGAAACCACCTCCTTCCACTTGCAGAAAGCCTCAGTGCAAGAGTCAGACTCGGCTGTGTACTACTGTGCTCTGATCTCAGGAGGAAACTACAAACCTACGTTTGGGAAAGGGACCAGCCTCGTGGTTCATCCATACATCCAGAACCCAGAACCTGCTGTGTACCAGTTAAAAGNTCCTCGNTNTCAGGACAGCNNNNNNNNNNNNNNNN		Productive	29	2-7	2	3	CASSWGSEQYF			ACCCTGGTCTGGGGCTACAGCTGATTTATATCTCATACGATGTTGATAGTAACAGCGAAGGAGACATCCCTAAAGGATACAGGGTCTCACGGAAGAAGCGGGAGCATTTCTCCCTGATTCTGGATTCTGCTAAAACAAACCAGACATCTGTGTACTTCTGTGCTAGCAGCTGGGGGAGTGAACAGTACTTCGGTCCCGGCACCAGGCTCACGGTTTTAGAGGATCTGAGAAATGTGACTCCACCCAAGGTCTCCTTGTTTGAGCCATCAAAAGCAGAGATTGCAAACAAACAAAAGGCTACCCT	NNNTTNTANTNGNNNNNNNAAGACCCTGGTCTGGGGCTACAGCTGATTTATATCTCATACGATGTTGATAGTAACAGCGAAGGAGACATCCCTAAAGGATACAGGGTCTCACGGAAGAAGCGGGAGCATTTCTCCCTGATTCTGGATTCTGCTAAAACAAACCAGACATCTGTGTACTTCTGTGCTAGCAGCTGGGGGAGTGAACAGTACTTCGGTCCCGGCACCAGGCTCACGGTTTTAGAGGATCTGAGAAATGTGACTCCACCCAAGGTCTCCTTGTTTGAGCCATCAAAAGCAGAGATTGCAAACAAACAAAAGGCTACCCTCGTGTGCTNGGCCAGGGGNNNNNNNNNNNNNNNNNNNN
M1	S1P2L1_D7	D7	PA	Productive	12D-3 or 12N-3	40	CALSHTGNYKYVF			CACCTATCAGACTATTTACTCAAATCCTTTCCTTTTCTGGTATGTGCAACATCTCAATGAATCCCCTCGGCTACTCCTGAAGAGCTTCACAGACAACAAGAGGACCGAGCACCAAGGGTTCCACGCCACTCTCCATAAGAGCAGCAGCTCCTTCCATCTGCAGAAGTCCTCAGCGCAGCTGTCAGACTCTGCCCTGTACTACTGTGCTCTGAGTCATACAGGAAACTACAAATACGTCTTTGGAGCAGGTACCAGACTGAAGGTTATAGCACACATCCAGAACCCAGAACCTGCTGTGTACCAGTTAAAA	NNNNTGAACNNCACCTATCAGACTATTTACTCAAATCCTTTCCTTTTCTGGTATGTGCAACATCTCAATGAATCCCCTCGGCTACTCCTGAAGAGCTTCACAGACAACAAGAGGACCGAGCACCAAGGGTTCCACGCCACTCTCCATAAGAGCAGCAGCTCCTTCCATCTGCAGAAGTCCTCAGCGCAGCTGTCAGACTCTGCCCTGTACTACTGTGCTCTGAGTCATACAGGAAACTACAAATACGTCTTTGGAGCAGGTACCAGACTGAAGGTTATAGCACACATCCAGAACCCAGAACCTGCTGTGTACCAGTTAAAAGNTCCTCGGTCTCAGGACAGCNNNNNNNNNNNNNNNNNNNN		Productive	29	2-7	1	3	CASDSSYEQYF			CCCTGGTCTGGGGCTACAGCTGATTTATATCTCATACGATGTTGATAGTAACAGCGAAGGAGACATCCCTAAAGGATACAGGGTCTCACGGAAGAAGCGGGAGCATTTCTCCCTGATTCTGGATTCTGCTAAAACAAACCAGACATCTGTGTACTTCTGTGCTAGCGACAGCTCCTATGAACAGTACTTCGGTCCCGGCACCAGGCTCACGGTTTTAGAGGATCTGAGAAATGTGACTCCACCCAAGGTCTCCTTGTTTGAGCCATCAAAAGCAGAGATTGCAAACAAACAAAAGGCTACCCTCGTGT	NTTGTACTNGNNNTGNCAAGACCCTGGTCTGGGGCTACAGCTGATTTATATCTCATACGATGTTGATAGTAACAGCGAAGGAGACATCCCTAAAGGATACAGGGTCTCACGGAAGAAGCGGGAGCATTTCTCCCTGATTCTGGATTCTGCTAAAACAAACCAGACATCTGTGTACTTCTGTGCTAGCGACAGCTCCTATGAACAGTACTTCGGTCCCGGCACCAGGCTCACGGTTTTAGAGGATCTGAGAAATGTGACTCCACCCAAGGTCTCCTTGTTTGAGCCATCAAAAGCAGAGATTGCAAACAAACAAAAGGCTACCCTCGTGTGCTNGGCCAGGGGNTNTNNNNNNNNNNNNNNNN
M1	S1P2L1_H8	H8	PA	Productive	7-2 or 7D-2	31	CAASRGSNNRIFF			TCAACTGCACTTCCAGTGATCGTAATGTTGACTACTTCTGGTGGTACAGACAGCACTCTGGGAAAAGCCCCAAGATGCTGATGTCTATCTTCTCCAATggtgaaAAGGAAGAAGGCAGATTCACAGTTCACCTCAATAAAGCCAGCCTGCATACTTCCCTGCACATCAGAGACTCCCAGCCCAGTGACTCTGCTCTCTACCTCTGTGCAGCAAGCAGGGGGAGCAATAACAGAATCTTCTTTGGTGATGGGACGCAGCTGGTGGTGAAGCCCAACATCCAGAACCCAGAACCTGCTGTGTACCAGTTAAA	NNCNNNGCTTNNNTTCAACTGCACTTCCAGTGATCGTAATGTTGACTACTTCTGGTGGTACAGACAGCACTCTGGGAAAAGCCCCAAGATGCTGATGTCTATCTTCTCCAATNNNNNNAAGGAAGAAGGCAGATTCACAGTTCACCTCAATAAAGCCAGCCTGCATACTTCCCTGCACATCAGAGACTCCCAGCCCAGTGACTCTGCTCTCTACCTCTGTGCAGCAAGCAGGGGGAGCAATAACAGAATCTTCTTTGGTGATGGGACGCAGCTGGTGGTGAAGCCCAACATCCAGAACCCAGAACCTGCTGTGTACCAGTTAAAAGNTCCTCGGTCTCAGGACANCNCNNNNNNNNNNNNNNN		Productive	19	1-1	1	1	CASSIGSEVFF			CAGGGAAAGGATTGAGACTGATCTACTATTCAATAACTGAAAACGATCTTCAAAAAGGCGATCTATCTGAAGGCTNTGATGCGTCTCGAGAGAAGAAGTCATCTTTTTCTCTCACTGTGACATCTGCCCAGAAGAACGAGATGGCCGTTTTTCTCTGTGCCAGCAGTATAGGGTCAGAAGTNTTCTTTGGTAAAGGAACCAGACTCACAGTNGTAGAGGATCTGAGAAATGTGACTCCACCCAAGGTCTCCTTGTTTGAGCCATCAAAAGCAGAGATTGCAAACAAACAAAAGGCTACCCTCG	NNNNNNCNGNNAGGATTCAGGGAAAGGATTGAGACTGATCTACTATTCAATAACTGAAAACGATCTTCAANNNTGGTACCNNNNCNNNNTCAGGGAAAGGATTGAGACTGATCTACTATTCAATAACTGAAAACGATCTTCAAAAAGGCGATCTATCTGAAGGCTNTGATGCGTCTCGAGAGAAGAAGTCATCTTTTTCTCTCACTGTGACATCTGCCCAGAAGAACGAGATGGCCGTTTTTCTCTGTGCCAGCAGTATAGGGTCAGAAGTNTTCTTTGGTAAAGGAACCAGACTCACAGTNGTAGAGGATCTGAGAAATGTGACTCCACCCAAGGTCTCCTTGTTTGAGCCATCAAAAGCAGAGATTGCAAACAAACAAAAGGCTACCCTCGTGTGCT…
M1	S1P2L1_A2	A2	NP	Productive	16D/DV11 or 16N	5	CAMREGHSTQVVGQLTF			TTCAGAAGCCAAAAAGTTCCATCGGACTCATCATCACCGCCACACAGATTGAGGACTCAGCAGTATATTTCTGTGCTATGAGAGAGGGCCATTCGACACAGGTTGTGGGGCAGCTCACTTTCGGGAGGGGGACAAGACTCCAAGTTTATGCAAACATCCAGAACCCAGAACCTGCTGTGTACCAGTTAAAAG	NTATTNTTNTNNNNNNTTTCAGAAGCCAAAAAGTTCCATCGGACTCATCATCACCGCCACACAGATTGAGGACTCAGCAGTATATTTCTGTGCTATGAGAGAGGGCCATTCGACACAGGTTGTGGGGCAGCTCACTTTCGGGAGGGGGACAAGACTCCAAGTTTATGCAAACATCCAGAACCCAGAACCTGCTGTGTACCAGTTAAAAGNTCCTCGNTNTCAGNACANCNCCNNNNNNNNNNNNNNN		Not detected
M1	S1P2L1_A3	A3	NP	Productive	16D/DV11 or 16N	5	CAMREGHSTQVVGQLTF			TTTCAGAAGCCAAAAAGTTCCATCGGACTCATCATCACCGCCACACAGATTGAGGACTCAGCAGTATATTTCTGTGCTATGAGAGAGGGCCATTCGACACAGGTTGTGGGGCAGCTCACTTTCGGGAGGGGGACAAGACTCCAAGTTTATGCAAACATCCAGAACCCAGAACCTGCTGTGTACCAGTTAAA	NTATTATTNNNNNACTTTCAGAAGCCAAAAAGTTCCATCGGACTCATCATCACCGCCACACAGATTGAGGACTCAGCAGTATATTTCTGTGCTATGAGAGAGGGCCATTCGACACAGGTTGTGGGGCAGCTCACTTTCGGGAGGGGGACAAGACTCCAAGTTTATGCAAACATCCAGAACCCAGAACCTGCTGTGTACCAGTTAAAAGNTCCTCGGTNTCAGGACANCNCNNNNNNNNNNNNNNN		Unproductive	13-1	2-7	1	3	Unidentified CDR3					Low V-REGION identity (37.50%); 2nd-CYS 104 not identified; out of frame junction
M1	S1P2L1_A6	A6	NP	Unproductive	10	31	CAAR#FRNSNNRIFF					stop codons, out-of-frame junction	Not detected
M1	S1P2L1_A7	A7	PA	Unproductive	6-7/DV9 or 6D-7 or 6N-7	23	Unidentified CDR3					Low V-REGION score; 2nd-CYS 104 not identified; out of frame junction	Not detected
M1	S1P2L1_A9	A9	NP	Productive	16D/DV11 or 16N	28	CAMREGTGTGSNRLTF			TTCAGAAGCCAAAAAGTTCCATCGGACTCATCATCACCGCCACACAGATTGAGGACTCAGCAGTATATTTCTGTGCTATGAGAGAGGGGACAGGCACTGGGAGTAACAGGCTCACTTTTGGGAAAGGCACCAAATTCTCACTCATCCCGAACATCCAGAACCCAGAACCTGCTGTGTACCAGTTAAAA	NTATTATTCTNNNNNTTTCAGAAGCCAAAAAGTTCCATCGGACTCATCATCACCGCCACACAGATTGAGGACTCAGCAGTATATTTCTGTGCTATGAGAGAGGGGACAGGCACTGGGAGTAACAGGCTCACTTTTGGGAAAGGCACCAAATTCTCACTCATCCCGAACATCCAGAACCCAGAACCTGCTGTGTACCAGTTAAAAGNTCCTCGNTNTCAGGACANCACCNNNNNNNNNNNNNN		Unproductive	13-1	2-1	2	3	CASSDPG#NYAEQFF					stop codons, out-of-frame junction
M1	S1P2L1_B1	B1	NP	Productive	16D/DV11 or 16N	5	CAMREGHSTQVVGQLTF			AACTTTCAGAAGCCAAAAAGTTCCATCGGACTCATCATCACCGCCACACAGATTGAGGACTCAGCAGTATATTTCTGTGCTATGAGAGAGGGCCATTCGACACAGGTTGTGGGGCAGCTCACTTTCGGGAGGGGGACAAGACTCCAAGTTTATGCAAACATCCAGAACCCAGAACCTGCTGTGTACCAGTTAAA	NTATTATTCTNNGAACTTTCAGAAGCCAAAAAGTTCCATCGGACTCATCATCACCGCCACACAGATTGAGGACTCAGCAGTATATTTCTGTGCTATGAGAGAGGGCCATTCGACACAGGTTGTGGGGCAGCTCACTTTCGGGAGGGGGACAAGACTCCAAGTTTATGCAAACATCCAGAACCCAGAACCTGCTGTGTACCAGTTAAAAGNTCCTCGGTNTCANNACANCNCNNNNNNNNNNNNNNNNNN		Unproductive	13-1	2-7	-	-	Unidentified CDR3					Low V-REGION score (36%); 2nd-CYS 104 not identified
M1	S1P2L1_B2	B2	NP	Productive	16D/DV11 or 16N	5	CAMREGHSTQVVGQLTF			TTCAGAAGCCAAAAAGTTCCATCGGACTCATCATCACCGCCACACAGATTGAGGACTCAGCAGTATATTTCTGTGCTATGAGAGAGGGCCATTCGACACAGGTTGTGGGGCAGCTCACTTTCGGGAGGGGGACAAGACTCCAAGTTTATGCAAACATCCAGAACCCAGAACCTGCTGTGTACCAGTTAAAAG	NTATTATTCNNNNNNTTTCAGAAGCCAAAAAGTTCCATCGGACTCATCATCACCGCCACACAGATTGAGGACTCAGCAGTATATTTCTGTGCTATGAGAGAGGGCCATTCGACACAGGTTGTGGGGCAGCTCACTTTCGGGAGGGGGACAAGACTCCAAGTTTATGCAAACATCCAGAACCCAGAACCTGCTGTGTACCAGTTAAAAGNTCCTCGNTNTCAGGACANCNNNNNNNNNNNNNNNNNN		Unproductive	13-1	2-2	2	1	Unidentified CDR3					Low V-REGION identity (46.39%); 2nd-CYS 104 not identified
M1	S1P2L1_B3	B3	NP	Productive	16D/DV11 or 16N	5	CAMREGHSTQVVGQLTF			TTCAGAAGCCAAAAAGTTCCATCGGACTCATCATCACCGCCACACAGATTGAGGACTCAGCAGTATATTTCTGTGCTATGAGAGAGGGCCATTCGACACAGGTTGTGGGGCAGCTCACTTTCGGGAGGGGGACAAGACTCCAAGTTTATGCAAACATCCAGAACCCAGAACCTGCTGTGTACCAGTTAAAA	NNNNTGAACTNCACCTATCAGACTATTTACTCAAATCCTTTCCTTTTCTGGTATGTGCAACATCTCAATGAATCCCCTCGGCTACTCCTGAAGAGCTTCACAGACAACAAGAGGACNNNNNNATTCTNNNNNTTTCAGAAGCCAAAAAGTTCCATCGGACTCATCATCACCGCCACACAGATTGAGGACTCAGCAGTATATTTCTGTGCTATGAGAGAGGGCCATTCGACACAGGTTGTGGGGCAGCTCACTTTCGGGAGGGGGACAAGACTCCAAGTTTATGCAAACATCCAGAACCCAGAACCTGCTGTGTACCAGTTAAAAGNTCCTCGNTCTCAGGACAGCNNNNNNNNNNNNNNN		Unproductive	13-3	2-2	2	1	Unidentified CDR3					Low V-REGION identity (40.72%); 2nd-CYS 104 not identified; stop codons, out-of-frame junction
M1	S1P2L1_D4	D4	PA	Not detected									Productive	29	2-7	1	1	CASTGGGEQYF			CCCTGGTCTGGGGCTACAGCTGATTTATATCTCATACGATGTTGATAGTAACAGCGAAGGAGACATCCCTAAAGGATACAGGGTCTCACGGAAGAAGCGGGAGCATTTCTCCCTGATTCTGGATTCTGCTAAAACAAACCAGACATCTGTGTACTTCTGTGCTAGCACAGGGGGAGGTGAACAGTACTTCGGTCCCGGCACCAGGCTCACGGTTTTAGAGGATCTGAGAAATGTGACTCCACCCAAGGTCTCCTTGTTTGAGCCATCAAAAGCAGAGATTGCAAACAAACAAAAGGCTACCCTCG	NNNTTGTANNNNNNNNNNNANGACCCTGGTCTGGGGCTACAGCTGATTTATATCTCATACGATGTTGATAGTAACAGCGAAGGAGACATCCCTAAAGGATACAGGGTCTCACGGAAGAAGCGGGAGCATTTCTCCCTGATTCTGGATTCTGCTAAAACAAACCAGACATCTGTGTACTTCTGTGCTAGCACAGGGGGAGGTGAACAGTACTTCGGTCCCGGCACCAGGCTCACGGTTTTAGAGGATCTGAGAAATGTGACTCCACCCAAGGTCTCCTTGTTTGAGCCATCAAAAGCAGAGATTGCAAACAAACAAAAGGCTACCCTCGTGTGCTNGGCCAGGGGNTNTNNNNNNNNNNNNNNNNN
M1	S1P2L1_E1	E1	PA	Not detected									Unproductive	13-2	2-5	1	3	Unidentified CDR3					Low V-REGION identity (61.68%); 2nd-CYS 104 not identified
M1	S1P2L1_E2	E2	PA	Unproductive	13-2 or 13D-2 or 13N-2	43	Unidentified CDR3						Productive	29	1-1	1	1	CASTTGREVFF			CCCTGGTCTGGGGCTACAGCTGATTTATATCTCATACGATGTTGATAGTAACAGCGAAGGAGACATCCCTAAAGGATACAGGGTCTCACGGAAGAAGCGGGAGCATTTCTCCCTGATTCTGGATTCTGCTAAAACAAACCAGACATCTGTGTACTTCTGTGCTAGCACCACAGGGAGAGAAGTCTTCTTTGGTAAAGGAACCAGACTCACAGTTGTAGAGGATCTGAGAAATGTGACTCCACCCAAGGTCTCCTTGTTTGAGCCATCAAAAGCAGAGATTGCAAACAAACAAAAGGCTACCCTCG	NNNTTNTANTNGGNNNNNNNAAGACCCTGGTCTGGGGCTACAGCTGATTTATATCTCATACGATGTTGATAGTAACAGCGAAGGAGACATCCCTAAAGGATACAGGGTCTCACGGAAGAAGCGGGAGCATTTCTCCCTGATTCTGGATTCTGCTAAAACAAACCAGACATCTGTGTACTTCTGTGCTAGCACCACAGGGAGAGAAGTCTTCTTTGGTAAAGGAACCAGACTCACAGTTGTAGAGGATCTGAGAAATGTGACTCCACCCAAGGTCTCCTTGTTTGAGCCATCAAAAGCAGAGATTGCAAACAAACAAAAGGCTACCCTCGTGTGCTNGGCCAGGGGNTNNNNNNNNNNNNNNNNNN
M1	S1P2L1_F4	F4	PA	Not detected									Productive	13-2	2-5	2	3	CASGEDWGAGDTQYF			AGGACACGGGGCATGGGNNGAGGCTGATCCATTATTCATATGGTGCTGGCAGCACTGAGAAAGGAGATATCCCTGATGGATACAAGGCCTCCAGACCAAGCCAAGAGAACTTCTCCCTCATTCTGGAGTTGGCTACCCCCTCTCAGACATCAGTGTACTTCTGTGCCAGCGGTGAGGACTGGGGGGCCGGAGACACCCAGTACTTTGGGCCAGGCACTCGGCTCCTCGTGTTAGAGGATCTGAGAAATGTGACTCCACCCAAGGTCTCCTTGTTTGAGCCATCAAAAGCAGAGATTGCAAACAAACAAAAGGCTACCCTC	NNTGNTGCANTTCANNCAAAGCCCAAGAAACAAGGNGGCAGTAACAGGAGGAAAGGTGACATTGAGCTGTAATCAGANTAATAACCACAACAACATGTANTGGNNNNGCAGGACACGGGGCATGGGNNGAGGCTGATCCATTATTCATATGGTGCTGGCAGCACTGAGAAAGGAGATATCCCTGATGGATACAAGGCCTCCAGACCAAGCCAAGAGAACTTCTCCCTCATTCTGGAGTTGGCTACCCCCTCTCAGACATCAGTGTACTTCTGTGCCAGCGGTGAGGACTGGGGGGCCGGAGACACCCAGTACTTTGGGCCAGGCACTCGGCTCCTCGTGTTAGAGGATCTGAGAAATGTGACTCCACCCAAGGTCTCCTTGTTTGAGCCATCAAAAGCA…
M1	S1P2L1_F5	F5	PA	Unproductive	13-1	31	CALE*#SNNRIFF					stop codons, out-of-frame junction						infer from imgt
M1	S1P2L1_G8	G8	PA	Not detected									Productive	13-3	1-2	1	2	CASRGQEGSDYTF			ACACGGGGCATGGGNTGAGGCTGATCCATTACTCATATGTCGCTGACAGCACGGAGAAAGGAGATATCCCTGATGGGTACAAGGCCTCCAGACCAAGCCAAGAGAATTTCTCTCTCATTCNGGAGTTGGCTTCCCTTTCTCAGACAGCTGTATATTTCTGTGCCAGCAGGGGACAGGAAGGCTCCGACTACACCTTCGGCTCAGGGACCAGGCTTTTGGTAATAGAGGATCTGAGAAATGTGACTCCACCCAAGGTCTCCTTGTTTGAGCCATCAAAAGCAGAGATTGCAAACAAACAAAAGGCTACC	NNNTNTANNNNNNNGGCNGGACACGGGGCATGGGNTGAGGCTGATCCATTACTCATATGTCGCTGACAGCACGGAGAAAGGAGATATCCCTGATGGGTACAAGGCCTCCAGACCAAGCCAAGAGAATTTCTCTCTCATTCNGGAGTTGGCTTCCCTTTCTCAGACAGCTGTATATTTCTGTGCCAGCAGGGGACAGGAAGGCTCCGACTACACCTTCGGCTCAGGGACCAGGCTTTTGGTAATAGAGGATCTGAGAAATGTGACTCCACCCAAGGTCTCCTTGTTTGAGCCATCAAAAGCAGAGATTGCAAACAAACAAAAGGCTACCCTCGTGTGCTNGGCCAGGGGNTNNNNNNNNNNNNNNNNNNN
M1	S1P2L1_H7	H7	PA	Productive	6D-4	34	CALVPSNTNKVVF			GCTCCTTCTGAAAGTCACAACTGCCAACAACAAGGGAATCAGCAGAGGCTTTGAAGCTACATATGACAAAGGGACCACCTCCTTCCACTTACAGAAAGCCTCAGTGCAGGAGTCAGACTCAGCCGTGTACTTCTGTGCTCTGGTCCCTTCCAATACCAACAAAGTCGTCTTTGGAACAGGGACCAGATTACAAGTATTACCAAACATCCAGAACCCAGAACCTGCTGTGTACCAGTTAAAAG	NNNNNGANNNNNNNCACAGCTCCTTCTGAAAGTCACAACTGCCAACAACAAGGGAATCAGCAGAGGCTTTGAAGCTACATATGACAAAGGGACCACCTCCTTCCACTTACAGAAAGCCTCAGTGCAGGAGTCAGACTCAGCCGTGTACTTCTGTGCTCTGGTCCCTTCCAATACCAACAAAGTCGTCTTTGGAACAGGGACCAGATTACAAGTATTACCAAACATCCAGAACCCAGAACCTGCTGTGTACCAGTTAAAAGNTCCTCGNTCTCAGGACAGCNNNNNNNNNNNNNNNN		Unproductive	29	1-1	-	-	Unidentified CDR3					Low V-REGION identity (58.18%); 2nd-CYS 104 not identified
M2	S1P1L2_A1	A1	PA	Not detected									Productive	29	2-5	1	1	CASSSPNTQYF			CCTGGTCTGGGGCTACAGCTGATTTATATCTCATACGATGTTGATAGTAACAGCGAAGGAGACATCCCTAAAGGATACAGGGTCTCACGGAAGAAGCGGGAGCATTTCTCCCTGATTCTGGATTCTGCTAAAACAAACCAGACATCTGTGTACTTCTGTGCTAGCAGTTCACCGAACACCCAGTACTTTGGGCCAGGCACTCGGCTCCTCGTGTTAGAGGATCTGAGAAATGTGACTCCACCCAAGGTCTCCTTGTTTGAGCCATCAAAAGCAGAGATTGCAAACAAACAAAAGG	NNNNNNCNNNNNNNNNNAAGACCCTGGTCTGGGGCTACAGCTGATTTATATCTCATACGATGTTGATAGTAACAGCGAAGGAGACATCCCTAAAGGATACAGGGTCTCACGGAAGAAGCGGGAGCATTTCTCCCTGATTCTGGATTCTGCTAAAACAAACCAGACATCTGTGTACTTCTGTGCTAGCAGTTCACCGAACACCCAGTACTTTGGGCCAGGCACTCGGCTCCTCGTGTTAGAGGATCTGAGAAATGTGACTCCACCCAAGGTCTCCTTGTTTGAGCCATCAAAAGCAGAGATTGCAAACAAACAAAAGGCTACCCTCGTGTGCTNGGCCAGGGGNTNTNNNNNNNNNNNNNNNNNN
M2	S1P1L2_A6	A6	NP	Productive	10	31	CAASDSNNRIFF			GTCATCAACTGCACTTACACAGATACTGCTTCATCATACTTCCCTTGGTACAAGCAAGAAGCTGGAAAGAGTCTCCACTTTGTGATAGACATTCGTTCAAATGTGGACAGAAAACAGAGCCAAAGACTTATAGTTTTGTTGGATAAGAAAGCCAAACGATTCTCCCTGCACATCACAGCCACACAGCCTGAAGATTCAGCCATCTACTTCTGTGCAGCAAGCGATAGCAATAACAGAATCTTCTTTGGTGATGGGACGCAGCTGGTGGTGAAGCCCAACATCCAGAACCCAGAACCTGCTGTGTACCAGTTAAA	NNNNGGGNGNNNNNGCTGTCATCAACTGCACTTACACAGATACTGCTTCATCATACTTCCCTTGGTACAAGCAAGAAGCTGGAAAGAGTCTCCACTTTGTGATAGACATTCGTTCAAATGTGGACAGAAAACAGAGCCAAAGACTTATAGTTTTGTTGGATAAGAAAGCCAAACGATTCTCCCTGCACATCACAGCCACACAGCCTGAAGATTCAGCCATCTACTTCTGTGCAGCAAGCGATAGCAATAACAGAATCTTCTTTGGTGATGGGACGCAGCTGGTGGTGAAGCCCAACATCCAGAACCCAGAACCTGCTGTGTACCAGTTAAAAGNTCCTCGNTNTCAGGACANCNNNNNNNNNNNNNNNN		Unproductive	19	2-4	1	3	Unidentified CDR3					Low V-REGION identity (62.95%); 2nd-CYS 104 not identified
M2	S1P1L2_A8	A8	NP	Productive	16D/DV11 or 16N	23	CAMRGRNYNQGKLIF			TTTCAGAAGCCAAAAAGTTCCATCGGACTCATCATCACCGCCACACAGATTGAGGACTCAGCAGTATATTTCTGTGCTATGAGAGGGCGGAATTATAACCAGGGGAAGCTTATCTTTGGACAGGGAACCAAGTTATCTATCAAGCCCAACATCCAGAACCCAGAACCTGCTGTGTACCAGTTAAAAG	NTATTATTCTNNNNNTTTCAGAAGCCAAAAAGTTCCATCGGACTCATCATCACCGCCACACAGATTGAGGACTCAGCAGTATATTTCTGTGCTATGAGAGGGCGGAATTATAACCAGGGGAAGCTTATCTTTGGACAGGGAACCAAGTTATCTATCAAGCCCAACATCCAGAACCCAGAACCTGCTGTGTACCAGTTAAAAGNTCCTCGNTCTCAGGACAGCNNNNNNNNNNNNNNNNN		ask bridie
M2	S1P1L2_A2	A2	PA	Productive	13N-1	49	CAMDPNTGYQNFYF			TTTACCAACGTCCTGGGGGAAGTCTCATCAGCGTGTTCTACAATCCTTCTGGGACAAAGCAGAGTGGGAGACTGACATCCACAACAGTCATTAAAGAACGCCGCAGCTCTTTGCACATTTCCTCCTCCCAGATCACAGACTCAGGCACTTATCTCTGTGCTATGGATCCGAACACGGGTTACCAGAACTTCTATTTTGGGAAAGGAACAAGTTTGACTGTCATTCCAAACATCCAGAACCCAGAACCTGCTGTGTACCAGTTAAA	TTGCAGTGGNTTTTACCAACGTCCTGGGGGAAGTCTCATCAGCGTGTTCTACAATCCTTCTGGGACAAAGCAGAGTGGGAGACTGACATCCACAACAGTCATTAAAGAACGCCGCAGCTCTTTGCACATTTCCTCCTCCCAGATCACAGACTCAGGCACTTATCTCTGTGCTATGGATCCGAACACGGGTTACCAGAACTTCTATTTTGGGAAAGGAACAAGTTTGACTGTCATTCCAAACATCCAGAACCCAGAACCTGCTGTGTACCAGTTAAAAGNTCCTCGNTCTCNNNNNANCNCNNNNNNNNNNNNNNNN		Productive	16	2-7	2	1	CASSLTGGSEQYF			CATAGTGCTGTTTTCTGGTACAGACAGACCATTGTGCAGGGCCTGGAGTTCCTGACTTACTTTCGAAATCAAGCTCCTATAGATGATTCAGGGATGCCCAAGGAACGATTCTCAGCTCAGATGCCCAATCAGTCGCACTCAACTCTGAAGATCCAGAGCACGCAACCCCAGGACTCAGCGGTGTATCTTTGTGCAAGCAGCTTGACTGGGGGGAGTGAACAGTACTTCGGTCCCGGCACCAGGCTCACGGTTTTAGAGGATCTGAGAAATGTGACTCCACCCAAGGTCTCCTTGTTTGAGCCATCAAAAGCAGAGATTGCAAACAAACAAAAGGCT	NNTNAAGGAAATNNTNNNNNNNNNNNNNNNNNNTCAGGACATAGTGCTGTTTTCTGGTACAGACAGACCATTGTGCAGGGCCTGGAGTTCCTGACTTACTTTCGAAATCAAGCTCCTATAGATGATTCAGGGATGCCCAAGGAACGATTCTCAGCTCAGATGCCCAATCAGTCGCACTCAACTCTGAAGATCCAGAGCACGCAACCCCAGGACTCAGCGGTGTATCTTTGTGCAAGCAGCTTGACTGGGGGGAGTGAACAGTACTTCGGTCCCGGCACCAGGCTCACGGTTTTAGAGGATCTGAGAAATGTGACTCCACCCAAGGTCTCCTTGTTTGAGCCATCAAAAGCAGAGATTGCAAACAAACAAAAGGCTACCCTCGTGTGCTNGGCCAGGGGN…
M2	S1P1L2_A10	A10	NP	Productive	10	31	CAASDSNNRIFF			GTCATCAACTGCACTTACACAGATACTGCTTCATCATACTTCCCTTGGTACAAGCAAGAAGCTGGAAAGAGTCTCCACTTTGTGATAGACATTCGTTCAAATGTGGACAGAAAACAGAGCCAAAGACTTATAGTTTTGTTGGATAAGAAAGCCAAACGATTCTCCCTGCACATCACAGCCACACAGCCTGAAGATTCAGCCATCTACTTCTGTGCAGCAAGCGATAGCAATAACAGAATCTTCTTTGGTGATGGGACGCAGCTGGTGGTGAAGCCCAACATCCAGAACCCAGAACCTGCTGTGTACCAGTTAAAA	NNNNGGGAGNNNNNGCTGTCATCAACTGCACTTACACAGATACTGCTTCATCATACTTCCCTTGGTACAAGCAAGAAGCTGGAAAGAGTCTCCACTTTGTGATAGACATTCGTTCAAATGTGGACAGAAAACAGAGCCAAAGACTTATAGTTTTGTTGGATAAGAAAGCCAAACGATTCTCCCTGCACATCACAGCCACACAGCCTGAAGATTCAGCCATCTACTTCTGTGCAGCAAGCGATAGCAATAACAGAATCTTCTTTGGTGATGGGACGCAGCTGGTGGTGAAGCCCAACATCCAGAACCCAGAACCTGCTGTGTACCAGTTAAAAGNTCCTCGNTNTCAGGACAGCACNNNNNNNNNNNNNNNN		Not detected
M2	S1P1L2_B1	B1	NP	Unproductive/ Double	6D-6 or 6N-6	2	CAXSEXWRXKW*##TF	7D-5 or 7N-5				stop codons, out-of-frame junction	Productive	2	1-6	1	3	CASSQDHRFSYNSPLYF			CAAGTCGCTTCCAACCTCAAAGTTCAAAGAAAAACCATTTAGACCTTCAGATCACAGCTCTAAAGCCTGATGACTCGGCCACATACTTCTGTGCCAGCAGCCAAGATCACCGGTTTTCCTATAATTCGCCCCTNTACTTTGCGGCAGGCACCCGGCTCACTGTGACAGAGGATCTGAGAAATGTGACTCCACCCAAGGTCTCCTTGTTTGAGCCATCAAAAGCAGAGATTGCAAACAAACAAAAGGCTACC	NNTNNNNNNNCAATCAGACTGCCTCAAGTCGCTTCCAACCTCAAAGTTCAAAGAAAAACCATTTAGACCTTCAGANNNNNNNNCANNNNNNNNNNCTCAAGTCGCTTCCAACCTCAAAGTTCAAAGAAAAACCATTTAGACCTTCAGATCACAGCTCTAAAGCCTGATGACTCGGCCACATACTTCTGTGCCAGCAGCCAAGATCACCGGTTTTCCTATAATTCGCCCCTNTACTTTGCGGCAGGCACCCGGCTCACTGTGACAGAGGATCTGAGAAATGTGACTCCACCCAAGGTCTCCTTGTTTGAGCCATCAAAAGCAGAGATTGCAAACAAACAAAAGGCTACCCTCGTGTGCTNGGCCAGGGGNTNNNNNNNNNNNNNNNNNNNNN
M2	S1P1L2_B2	B2	NP	Productive	7D-6 or 7N-6	7	CAVLDYSNNRLTL			ACTGCACTTTCAGCAACAGTGCTTCTCAGTCCATCTGGTGGTACCAACAGCATCCTGGGAAAGGCCCCGAAGCACTAATATCCATATTCTCTAATGGCAACAAGAAAGAAGGCAGATTGACAGTTTACCTCAATAGAGCCAGCCTGCATGTTTCCCTGCACATCAGAGACTCCCAGCCCAGTGACTCTGCCGTCTACCTCTGTGCAGTCCTTGACTACAGCAACAACAGACTTACTTTGGGGAAGGGAACCCAGGTGGTGGTGTTACCAAACATCCAGAACCCAG	NNNNNNNGCTTNCCTTCAACTGCACTTTCAGCAACAGTGCTTCTCAGTCCATCTGGTGGTACCAACAGCATCCTGGGAAAGGCCCCGAAGCACTAATATCCATATTCTCTAATGGCAACAAGAAAGAAGGCAGATTGACAGTTTACCTCAATAGAGCCAGCCTGCATGTTTCCCTGCACATCAGAGACTCCCAGCCCAGTGACTCTGCCGTCTACCTCTGTGCAGTCCTTGACTACAGCAACAACAGACTTACTTTGGGGAAGGGAACCCAGGTGGTGGTGTTACCAAACATCCAGAACCCAGAACCTGCTGTGTACCAGNTAAAAGNTCCTCGGTCTCAGGACANCNNNNNNNNNNNNNNNNNNNN		Unproductive	12-1	2-7	1	2	Unidentified CDR3					stop codons, out-of-frame junction
M2	S1P1L2_A3	A3	NP	Productive	16D/DV11 or 16N	23	CAMRGRNYNQGKLIF			TTTCAGAAGCCAAAAAGTTCCATCGGACTCATCATCACCGCCACACAGATTGAGGACTCAGCAGTATATTTCTGTGCTATGAGAGGGCGGAATTATAACCAGGGGAAGCTTATCTTTGGACAGGGAACCAAGTTATCTATCAAGCCCAACATCCAGAACCCAGAACCTGCTGTGTACCAGTTAAAA	NTATTATTCTCNGAACTTTCAGAAGCCAAAAAGTTCCATCGGACTCATCATCACCGCCACACAGATTGAGGACTCAGCAGTATATTTCTGTGCTATGAGAGGGCGGAATTATAACCAGGGGAAGCTTATCTTTGGACAGGGAACCAAGTTATCTATCAAGCCCAACATCCAGAACCCAGAACCTGCTGTGTACCAGTTAAAAGNTCCTCGNTNTCAGGACANCNCNNNNNNNNNNNNNNNNN		Productive	17	2-4	1	3	CASSSRDKSSQNTLYF			CACTTTTGAGAAGTTCCAATCCAGTCGGCCTAACAATTCTTTcTGCTCTCTcTACATTGGCTcTGCAGGCCTAGAGTATTcTGCCATGTACCTCTGTGCTAGCAGTAGCCGGGACAAATcTAGTCAAAACACCTTGTACTTTGGTGCGGGCACCCGACTATCGGTGCTAGAGGATCTGAGAAATGTGACTCCACCCAAGGTCTCCTTGTTTGAGCCATCAAAAGCAGAGATTGCAAACAAACAAAAGGCTACCCT	NNTTNNNACNNNCANNNNNCAAGGAANNGNTNNNGANTGATNTNATANTNTNTTGAACAGGNNNNNNGACACTTTTGAGAAGTTCCAATCCAGTCGGCCTAACAATTCTTTNTGCTCTCTNTACATTGGCTNTGCAGGCCTAGAGTATTNTGCCATGTACCTCTGTGCTAGCAGTAGCCGGGACAAATNTAGTCAAAACACCTTGTACTTTGGTGCGGGCACCCGACTATCGGTGCTAGAGGATCTGAGAAATGTGACTCCACCCAAGGTCTCCTTGTTTGAGCCATCAAAAGCAGAGATTGCAAACAAACAAAAGGCTACCCTCGTGTGCTNGGCCAGGGGNTNTNNNNNNNNNNNNNNNNNN
M2	S1P1L2_B4	B4	PA	Productive	5-4	31	CAASKSNNRIFF			GCACTTCCAGTGATCGTAATGTTGACTACTTCTGGTGGTACAGACAGCACTCTGGGAAAAGCCCCAAGATGCTGATGTCTATCTTCTCCAATGGTGAAAAGGAAGAAGGCAGATTCACAGTTCACCTCAATAAAGCCAGCCTGCATACTTCCCTGCACATCAGAGACTCCCAGCCCAGTGACTCTGCTCTCTACCTCTGTGCAGCAAGCAGGGGTAGCAATAACAGAATCTTCTTTGGTGATG	TTGCAGTGGTTTTACCAACGTCCTGGGGGAAGACTCGTCAGCCTGTNGNNNNNNCGTTCAAATATGGAAAGAAAGCAGATCCAAGAANTNATNGTTTTANNGGATNNTANAGCCAAACGNTTCTCCNTGCACATCACAGACACCCAGCCTGGAGANTCAGCCATGTANTTNTGTGCTGCAAGTAAGAGCAATAACAGAATNTTNTTTGGTGATGGGACGCAGNTGGTGGTGAAGCCCAACATCCAGAACCCAGAACCTGCTGTGTACCAGTTAAAAGNTCCTCGGTNTCAGGACAGCNNNNNNNNNNNNNNNNNN		Productive	5	2-7	2	3	CASSQEWEQYF			TTCTCTACAATCTTAAACAGTTGATTCGAAATGAGACGGTGCCCAGTCGTTTTATACCTGAATGCCCAGACAGCTCCAAGCTACTTTTACATATATCTGCCGTGGATCCAGAAGACTCAGCTGTCTATTTTTGTGCCAGCAGCCAAGAGTGGGAACAGTACTTCGGTCCCGGCACCAGGCTCACGGTTTTAGAGGATCTGAGAAATGTGACTCCACCCAAGGTCTCCTTGTTTGAGCCATCAAAAGCAGAGATTGCAAACAAACAAAAGGCTACCCT	NNNNCAGANNNNNNNGTTTCTCTACAATCTTAAACAGTTGATTCGAAATGAGACGGTGCCCAGTCGTTTTATACCTGAATGCCCAGACAGCTCCAAGCTACTTTTACATATATCTGCCGTGGATCCAGAAGACTCAGCTGTCTATTTTTGTGCCAGCAGCCAAGAGTGGGAACAGTACTTCGGTCCCGGCACCAGGCTCACGGTTTTAGAGGATCTGAGAAATGTGACTCCACCCAAGGTCTCCTTGTTTGAGCCATCAAAAGCAGAGATTGCAAACAAACAAAAGGCTACCCTCGTGTGCTGGCCAGGGGNTNTNNNNNNNNNNNNNNNNNN
M2	S1P1L2_B5	B5	NP	Unproductive/ Double	6D-6 or 6N-6	2	CAXSEXWR##SGKLTF	7D-5 or 7N-5					Productive	2	1-6	1	3	CASSQDHRFSYNSPLYF			TCAAGTCGCTTCCAACCTCAAAGTTCAAAGAAAAACCATTTAGACCTTCAGATCACAGCTCTAAAGCCTGATGACTCGGCCACATACTTCTGTGCCAGCAGCCAAGATCACCGGTTTTCCTATAATTCGCCCCTCTACTTTGCGGCAGGCACCCGGCTCACTGTGACAGAGGATCTGAGAAATGTGACTCCACCCAAGGTCTCCTTGTTTGAGCCATCAAAAGCAGAGATTGCAAACAAACAAAAGGC	NCNNNANNNNNNNNNNNNNANTNTGNACTATTNGNNNNGANAAANTNNNANNNNNNCNTNAANNGNCCATNNNNAACCACNNNNACCAACANNNNNNGACANNNNNNNNGNCTCAAGTCGCTTCCAACCTCAAAGTTCAAAGAAAAACCATTTAGACCTTCAGATCACAGCTCTAAAGCCTGATGACTCGGCCACATACTTCTGTGCCAGCAGCCAAGATCACCGGTTTTCCTATAATTCGCCCCTCTACTTTGCGGCAGGCACCCGGCTCACTGTGACAGAGGATCTGAGAAATGTGACTCCACCCAAGGTCTCCTTGTTTGAGCCATCAAAAGCAGAGATTGCAAACAAACAAAAGGCTACCCTCGTGTGCTNGGCCAGGGGNTNTNNNNNNNNNNN…
M2	S1P1L2_B6	B6	PA	Productive	6-6 or 6-7/DV9 or 6D-6	53	CALGGGSNYKLTF			AGCAGCAGAGGGTTTGAAGCCACATACAATAAAGAAACCACCTCCTTCCACTTGCAGAAAGCCTCAGTGCAAGAGTCAGACTCGGCTGTGTACTACTGTGCTCTGGGTGGAGGCAGCAATTACAAACTGACATTTGGGAAAGGAACTCTCTTAACTGTGACTCCAAACATCCAGAACCCAGAACCTGCTGTGTACCAGTT	TTACGGCTGGCNNNNNNNGGAAGCAGCAGAGGGTTTGAAGCCACATACAATAAAGAAACCACCTCCTTCCACTTGCAGAAAGCCTCAGTGCAAGAGTCAGACTCGGCTGTGTACTACTGTGCTCTGGGTGGAGGCAGCAATTACAAACTGACATTTGGGAAAGGAACTCTCTTAACTGTGACTCCAAACATCCAGAACCCAGAACCTGCTGTGTACCAGTTAAAAGNTCCTCGNTCTCAGGACANCNNNNNNNNNNNNNNN		Productive	29	2-7	1	3				AAGACCCTGGTTtGGGGCTACAGcTGATTTATATcTCaTACGATGtTGATAGTAACAGCGAAGGAGACATCCcTAAAGGATACAGGGTCTCACGGAAGAAGCGGGAGCATTTcTCCcTGATTcTGGATTcTGcTAAAACAAACCAGACATcTGTGTAcTTcTGTGGTAGCAGTcGGGGGTCTGAACAGTAcTTCGGTCCCGGCACCAGGCTCACGGTTTTAGAGGATCTGAGAAATGTGACTCCACCCAAGGTCTCCTTGTTTGAGCCATCAAAAGCAGAGATTGCAAACAAACAAAAGGCT	NTGATATGGGNNNNNNTGGTGACCCTCAATTGTGACCCAGTTTCTAATCACCTATATTTTTATTGGTANNNNNNNNNNNNNNNTGNCAAGACCCTGGTTNGGGGCTACAGNTGATTTATATNTCNTACGATGNTGATAGTAACAGCGAAGGAGACATCCNTAAAGGATACAGGGTCTCACGGAAGAAGCGGGAGCATTTNTCCNTGATTNTGGATTNTGNTAAAACAAACCAGACATNTGTGTANTTNTGTGGTAGCAGTNGGGGGTCTGAACAGTANTTCGGTCCCGGCACCAGGCTCACGGTTTTAGAGGATCTGAGAAATGTGACTCCACCCAAGGTCTCCTTGTTTGAGCCATCAAAAGCAGAGATTGCAAACAAACAAAAGGCTACCCTCGTGT…
M2	S1P1L2_B7	B7	NP	Productive	16D/DV11 or 16N	5	CAMREGHSTQVVGQLTF			TTCAGAAGCCAAAAAGTTCCATCGGACTCATCATCACCGCCACACAGATTGAGGACTCAGCAGTATATTTCTGTGCTATGAGAGAGGGCCATTCGACACAGGTTGTGGGGCAGCTCACTTTCGGGAGGGGGACAAGACTCCAAGTTTATGCAAACATCCAGAACCCAGAACCTGCTGTGTACCAGTTAAAA	NTATTATTCTNNNACTTTCAGAAGCCAAAAAGTTCCATCGGACTCATCATCACCGCCACACAGATTGAGGACTCAGCAGTATATTTCTGTGCTATGAGAGAGGGCCATTCGACACAGGTTGTGGGGCAGCTCACTTTCGGGAGGGGGACAAGACTCCAAGTTTATGCAAACATCCAGAACCCAGAACCTGCTGTGTACCAGTTAAAAGNTCCTCGGTNTCANGACANCNNNNNNNNNNNNNNNNN		Unproductive	13-1	2-7	-	-	Unidentified CDR3					Low V-REGION score; 2nd-CYS 104 not identified
M2	S1P1L2_B8	B8	NP	Productive	10	31	CAASDSNNRIFF			ATCAACTGCACTTACACAGATACTGCTTCATCATACTTCCCTTGGTACAAGCAAGAAGCTGGAAAGAGTCTCCACTTTGTGATAGACATTCGTTCAAATGTGGACAGAAAACAGAGCCAAAGACTTATAGTTTTGTTGGATAAGAAAGCCAAACGATTCTCCCTGCACATCACAGCCACACAGCCTGAAGATTCAGCCATCTACTTCTGTGCAGCAAGCGATAGCAATAACAGAATCTTCTTTGGTGATGGGACGCAGCTGGTGGTGAAGCCCAACATCCAGAACCCAGAACCTGCTGTGTACCAGTTAAAAG	NNNNGGGAGANNNNNNTGTCATCAACTGCACTTACACAGATACTGCTTCATCATACTTCCCTTGGTACAAGCAAGAAGCTGGAAAGAGTCTCCACTTTGTGATAGACATTCGTTCAAATGTGGACAGAAAACAGAGCCAAAGACTTATAGTTTTGTTGGATAAGAAAGCCAAACGATTCTCCCTGCACATCACAGCCACACAGCCTGAAGATTCAGCCATCTACTTCTGTGCAGCAAGCGATAGCAATAACAGAATCTTCTTTGGTGATGGGACGCAGCTGGTGGTGAAGCCCAACATCCAGAACCCAGAACCTGCTGTGTACCAGTTAAAAGNTCCTCGNTNTCAGGACANCNCNNNNNNNNNNNNNN		Not detected
M2	S1P1L2_A4	A4	PA	Productive	12-2 or 12D-2	30	CALSYTNAYKVIF			CCTATCAGAGTACTTACTCACCTTTCCTTTTCTGGTATGTGCAACATCTCAACGAAGCCCCTAAGCTACTTTTGAAGAGCTTCACAGACAACAAGAGGCCCGAGCACCAAGGGTTCCACGCCACTCTCCATAAGAGCAGCAGCTCCTTCCATCTGCAGAAGTCCTCAGCGCAGCTGTCAGACTCTGCCCTGTACTACTGTGCTTTGAGCTACACAAATGCTTACAAAGTCATCTTTGGAAAAGGGACACATCTTCATGTTCTCCCTAACATCCAGAACCCAGAACCTGCTGTGTACCAGTTAAA	NGCTGAACTNCACCTATCAGAGTACTTACTCACCTTTCCTTTTCTGGTATGTGCAACATCTCAACGAAGCCCCTAAGCTACTTTTGAAGAGCTTCACAGACAACAAGAGGCCCGAGCACCAAGGGTTCCACGCCACTCTCCATAAGAGCAGCAGCTCCTTCCATCTGCAGAAGTCCTCAGCGCAGCTGTCAGACTCTGCCCTGTACTACTGTGCTTTGAGCTACACAAATGCTTACAAAGTCATCTTTGGAAAAGGGACACATCTTCATGTTCTCCCTAACATCCAGAACCCAGAACCTGCTGTGTACCAGTTAAAAGNTCCTCGNTCTCAGGACANNNNNNNNNNNNNNNNNNNNNNNNN		Productive	29	2-7	1	1	CASADSDEQYF			CCCTGGTCTGGGGCTACAGCTGATTTATATCTCATACGATGTTGATAGTAACAGCGAAGGAGACATCCCTAAAGGATACAGGGTCTCACGGAAGAAGCGGGAGCATTTCTCCCTGATTCTGGATTCTGCTAAAACAAACCAGACATCTGTGTACTTCTGTGCTAGCGCAGATTCGGATGAACAGTACTTCGGTCCCGGCACCAGGCTCACGGTTTTAGAGGATCTGAGAAATGTGACTCCACCCAAGGTCTCCTTGTTTGAGCCATCAAAAGCAGAGATTGCAAACAAACAAAAGGCTACCCTCGTGT	NTGTANTNGNNNNNNNNAAGACCCTGGTCTGGGGCTACAGCTGATTTATATCTCATACGATGTTGATAGTAACAGCGAAGGAGACATCCCTAAAGGATACAGGGTCTCACGGAAGAAGCGGGAGCATTTCTCCCTGATTCTGGATTCTGCTAAAACAAACCAGACATCTGTGTACTTCTGTGCTAGCGCAGATTCGGATGAACAGTACTTCGGTCCCGGCACCAGGCTCACGGTTTTAGAGGATCTGAGAAATGTGACTCCACCCAAGGTCTCCTTGTTTGAGCCATCAAAAGCAGAGATTGCAAACAAACAAAAGGCTACCCTCGTGTGCTNGGCCAGGGGNTNNNNNNNNNNNNNNNNNNN
M2	S1P1L2_B10	B10	NP	Productive	10	31	CAASDSNNRIFF			GTCATCAACTGCACTTACACAGATACTGCTTCATCATACTTCCCTTGGTACAAGCAAGAAGCTGGAAAGAGTCTCCACTTTGTGATAGACATTCGTTCAAATGTGGACAGAAAACAGAGCCAAAGACTTATAGTTTTGTTGGATAAGAAAGCCAAACGATTCTCCCTGCACATCACAGCCACACAGCCTGAAGATTCAGCCATCTACTTCTGTGCAGCAAGCGATAGCAATAACAGAATCTTCTTTGGTGATGGGACGCAGCTGGTGGTGAAGCCCAACATCCAGAACCCAGAACCTGCTGTGTACCAGTTAAA	NNNNGGGAGNNNNNNCTGTCATCAACTGCACTTACACAGATACTGCTTCATCATACTTCCCTTGGTACAAGCAAGAAGCTGGAAAGAGTCTCCACTTTGTGATAGACATTCGTTCAAATGTGGACAGAAAACAGAGCCAAAGACTTATAGTTTTGTTGGATAAGAAAGCCAAACGATTCTCCCTGCACATCACAGCCACACAGCCTGAAGATTCAGCCATCTACTTCTGTGCAGCAAGCGATAGCAATAACAGAATCTTCTTTGGTGATGGGACGCAGCTGGTGGTGAAGCCCAACATCCAGAACCCAGAACCTGCTGTGTACCAGTTAAAAGNTCCTCGNTNTCAGGACAGCNNNNNNNNNNNNNNNNNN		Unproductive	19	2-4	1	2	Unidentified CDR3					Low V-REGION identity (49.77%); 2nd-CYS 104 not identified
M2	S1P1L2_A5	A5	PA	Productive	12-2 or 12D-2	30	CALSYTNAYKVIF			TATCAGAGTACTTACTCACCTTTCCTTTTCTGGTATGTGCAACATCTCAACGAAGCCCCTAAGCTACTTTTGAAGAGCTTCACAGACAACAAGAGGCCCGAGCACCAAGGGTTCCACGCCACTCTCCATAAGAGCAGCAGCTCCTTCCATCTGCAGAAGTCCTCAGCGCAGCTGTCAGACTCTGCCCTGTACTACTGTGCTTTGAGCTACACAAATGCTTACAAAGTCATCTTTGGAAAAGGGACACATCTTCATGTTCTCCCTAACATCCAGAACCCAGAACCTGCTGTGTACCAGTTAAA	NGCTGAACNNCACNTATCAGAGTACTTACTCACCTTTCCTTTTCTGGTATGTGCAACATCTCAACGAAGCCCCTAAGCTACTTTTGAAGAGCTTCACAGACAACAAGAGGCCCGAGCACCAAGGGTTCCACGCCACTCTCCATAAGAGCAGCAGCTCCTTCCATCTGCAGAAGTCCTCAGCGCAGCTGTCAGACTCTGCCCTGTACTACTGTGCTTTGAGCTACACAAATGCTTACAAAGTCATCTTTGGAAAAGGGACACATCTTCATGTTCTCCCTAACATCCAGAACCCAGAACCTGCTGTGTACCAGTTAAAAGNTCCTCGGTNTCAGGACANNNNNNNNNNNNNNNNNNNN		Productive	29	2-7	1	1	CASADSDEQYF			CCTGGTCTGGGGCTACAGCTGATTTATATCTCATACGATGTTGATAGTAACAGCGAAGGAGACATCCCTAAAGGATACAGGGTCTCACGGAAGAAGCGGGAGCATTTCTCCCTGATTCTGGATTCTGCTAAAACAAACCAGACATCTGTGTACTTCTGTGCTAGCGCAGATTCGGATGAACAGTACTTCGGTCCCGGCACCAGGCTCACGGTTTTAGAGGATCTGAGAAATGTGACTCCACCCAAGGTCTCCTTGTTTGAGCCATCAAAAGCAGAGATTGCAAACAAACAAAAGGCTACCCT	NNNNNNNTNNNNNNNNNCANGACCCTGGTCTGGGGCTACAGCTGATTTATATCTCATACGATGTTGATAGTAACAGCGAAGGAGACATCCCTAAAGGATACAGGGTCTCACGGAAGAAGCGGGAGCATTTCTCCCTGATTCTGGATTCTGCTAAAACAAACCAGACATCTGTGTACTTCTGTGCTAGCGCAGATTCGGATGAACAGTACTTCGGTCCCGGCACCAGGCTCACGGTTTTAGAGGATCTGAGAAATGTGACTCCACCCAAGGTCTCCTTGTTTGAGCCATCAAAAGCAGAGATTGCAAACAAACAAAAGGCTACCCTCGTGTGCTNGGCCAGGGGNTNNNNNNNNNNNNNNNNNN
M2	S1P1L2_C2	C2	NP	Not detected									Not detected
M2	S1P1L2_A7	A7	NP	Productive	7-4 or 7D-4	21	CAAMSNYNVLYF			CCAACGTCCTGGGGGAAGACTCGTCAGCCTGTTGTACAATCCTTCTGGGACAAAGCAGAGTGGGAGACTGACATCCACAACAGTCATTAAAGAACGTCGCAGCTCTTTGCACATTTCCTCCTCCCAGATCACAGACTCAGGCACTTATCTCTGTGCTATGTCATCTTCTGGCAGCTGGCAACTCATCTTTGGATCTGG	NNNNNNGGCTTNCNTTCAACTGCACTTCAAGTGATCGTAATTTTCAGTACTTCTGGTGGTACAGACAGCATTCTGGAGAAGGCCCCAAGGCACTGATGTCAATCTTCTCTGATGGTGACAAGAAAGAAGGCAGATTCACAGCTCACCTCAATAAGGCCAGCCTGCATGTTTCCCTGCACATCAGAGACTCCCAGCCCAGTGACTCCGCTCTCTACTTCTGTGCAGCTATGTCTAATTACAACGTGCTTTACTTCGGATCTGGCACCAAACTCACTGTAGAGCCAAACATCCAGAACCCAGAACCTGCTGTGTACCAGTTAAAAGNTCCTCGNTCTCAGGACANCNCNNNNNNNNNNNNNNNNNN		Productive	12-2	1-6	1	3	CASSTDRRNSYNSPLYF			TCCAACAGTTTGATGACTATCACTCTGAGATGAACATGAGTGCCTTGGAGCTAGAGGACTCTGCCGTGTACTTCTGTGCCAGCTCTACCGACAGGCGGAATTCCTATAATTCGCCCCTcTACTTTGCGGCAGGCACCCGGCTCACTGTGACAGAGGATCTGAGAAATGTGACTCCACCCAAGGTCTCCTTGTTTGAGCCATCAAAAGCAGAGATTGCAAACAAACAAAAGGCTACC	TCCANNNGNTTCTCAGTCCAACAGTTTGATGACTATCACTNTGAGATGAACATGAGTGCCTTGGAGCTAGAGTCCAGCAGNNTCTCAGTCCAACAGTTTGATGACTATCACTCTGAGATGAACATGAGTGCCTTGGAGCTAGAGGACTCTGCCGTGTACTTCTGTGCCAGCTCTACCGACAGGCGGAATTCCTATAATTCGCCCCTNTACTTTGCGGCAGGCACCCGGCTCACTGTGACAGAGGATCTGAGAAATGTGACTCCACCCAAGGTCTCCTTGTTTGAGCCATCAAAAGCAGAGATTGCAAACAAACAAAAGGCTACCCTCGTGTGCTNGGCCAGGGGNTNTNNNNNNNNNNNNNNNNNN
M2	S1P1L2_A9	A9	NP	Productive	16D/DV11 or 16N	23	CAMRGRNYNQGKLIF			TTCAGAAGCCAAAAAGTTCCATCGGACTCATCATCACCGCCACACAGATTGAGGACTCAGCAGTATATTTCTGTGCTATGAGAGGGCGGAATTATAACCAGGGGAAGCTTATCTTTGGACAGGGAACCAAGTTATCTATCAAGCCCAACATCCAGAACCCAGAACCTGCTGTGTACCAGTTAAAA	NTATTATTCTNNNNNTTTCAGAAGCCAAAAAGTTCCATCGGACTCATCATCACCGCCACACAGATTGAGGACTCAGCAGTATATTTCTGTGCTATGAGAGGGCGGAATTATAACCAGGGGAAGCTTATCTTTGGACAGGGAACCAAGTTATCTATCAAGCCCAACATCCAGAACCCAGAACCTGCTGTGTACCAGTTAAAAGNTCCTCGNTNTCAGGACANCNCCNNNNNNNNNNNNNN		Productive	17	2-4	1	3	CASSSRDKSSQNTLYF			ACTTTTGAGAAGTTCCAATCCAGTCGGCCTAACAATTCTTTCTGCTCTCTCTACATTGGCTCTGCAGGCCTAGAGTATTCTGCCATGTACCTCTGTGCTAGCAGTAGCCGGGACAAATCTAGTCAAAACACCTTGTACTTTGGTGCGGGCACCCGACTATCGGTGCTAGAGGATCTGAGAAATGTGACTCCACCCAAGGTCTCCTTGTTTGAGCCATCAAAAGCAGAGATTGCAAACAAACAAAAGGC	TNTNNNNNCAANCCNAGCACCAAAGNNTNTTCTTTTNTANTNTGATAAGANNNNNNNCAGGGNNNNNGACACTTTTGAGAAGTTCCAATCCAGTCGGCCTAACAATTCTTTCTGCTCTCTCTACATTGGCTCTGCAGGCCTAGAGTATTCTGCCATGTACCTCTGTGCTAGCAGTAGCCGGGACAAATCTAGTCAAAACACCTTGTACTTTGGTGCGGGCACCCGACTATCGGTGCTAGAGGATCTGAGAAATGTGACTCCACCCAAGGTCTCCTTGTTTGAGCCATCAAAAGCAGAGATTGCAAACAAACAAAAGGCTACCCTCGTGTGCTNGGCCAGGGGNTNTNNNNNNNNNNNNNNNNN
M2	S1P1L2_C5	C5	NP	Unproductive/ Double	16	58	Unidentified CDR3	7-2 or 7D-2					Productive	13-1	2-2	1	1	CASRGGGNTGQLYF			ACACTGGGCATGGGCTGAGGCTGATCCATTACTCATATGGTGCTGGCAACCTTCAAATAGGAGATGTCCCTGATGGGTACAAGGCCACCAGAACAACGCAAGAAGACTTCTTCCTCCTGCTGGAATTGGCTTCTCCCTCTCAGACATCTTTGTACTTCTGTGCCAGCAGGGGAGGGGGTAACACCGGGCAGCTCTACTTTGGTGAAGGCTCAAAGCTGACAGTGCTGGAGGATCTGAGAAATGTGACTCCACCCAAGGTCTCCTTGTTTGAGCCATCAAAAGCAGAGATTGCAAACAAACAAAAGGCTACC	NNNNTNNNNTTNNCCNNNTTCACCNACCAGNNNNGNTNCNNGNGNNNANGNNNNAAGCCNNCGGCCNANNNNNNNNAGNNAGCNTTTNTTCNNNGNNATNNNGCNNNGANGGNTNNNAANNNNGAGNCCNNGGNGANNNNCATTTCTNNGANCTCNAGCNCNNNNGNTNTGANNNTNNANCNNANNNANAGNTGCCNGNTGNTNCNCNNNNNCNNNNGGCANNNNNGTANNNNNNNNNNNNNNNGNGAAGCNNNNNNNNNNGGAGGAAGAAGNNNTNTNNNGNTNTCNNNCNNTNCCCNNTNNNCANNNNNNCNNTNACAGGNGNNANCNNNACNNGGGTNNNNNNNNANNNTTNNNNCCACNNNNGNNNNNTNNTNGNNNNNNNAGGACACTGGGCAT…
M2	S1P1L2_B3	B3	NP	Productive	10	31	CAASDSNNRIFF			CTGTCATCAACTGCACTTACACAGATACTGCTTCATCATACTTCCCTTGGTACAAGCAAGAAGCtGGAAAGAGTCTCCACTTTGTGATAGACATTCGTTCAAATGTGGACAGAAAACAGAGCCAAAGACTTATAGTTTTGTTGGATAAGAAAGCCAAACGATTCTCCCTGCACATCACAGCCACACAGCCTGAAGATTCAGCCATCTACTTCTGTGCAGCAAGCGATAGCAATAACAGAATCTTCTTTGGTGATGGGACGCAGCTGGTGGTGAAGCCCAACATCCAGAACCCAGA	NNNNNGGAGANCNNCGCTGTCATCAACTGCACTTACACAGATACTGCTTCATCATACTTCCCTTGGTACAAGCAAGAAGCNGGAAAGAGTCTCCACTTTGTGATAGACATTCGTTCAAATGTGGACAGAAAACAGAGCCAAAGACTTATAGTTTTGTTGGATAAGAAAGCCAAACGATTCTCCCTGCACATCACAGCCACACAGCCTGAAGATTCAGCCATCTACTTCTGTGCAGCAAGCGATAGCAATAACAGAATCTTCTTTGGTGATGGGACGCAGCTGGTGGTGAAGCCCAACATCCAGAACCCAGAACCTGCTGTGTACCAGTTAAAAGNTCCTCGNTNTCAGGACANCNCNNNNNNNNNNNNNNNN		Productive	19	2-4	2	3	CASRDFSQNTLYF			CAGGGAAAGGATTGAGACTGATCTACTATTCAATAACTGAAAACGATCTTCAAAAAGGCGATCTATCTGAAGGCTATGATGCGTCTCGAGAGAAGAAGTCATCTTTTTCTCTCACTGTGACATCTGCCCAGAAGAACGAGATGGCCGTTTTTCTCTGTGCCAGCCGGGACTTTAGTCAAAACACCTTGTACTTTGGTGCGGGCACCCGACTATCGGTGCTAGAGGATCTGAGAAATGTGACTCCACCCAAGGTCTCCTTGTTTGAGCCATCAAAAGCAGAGATTGCAAACAAACAAAAGGC	NNTNNNNNNNTACNNNNNNNNNNTCAGGGAAAGGATTGAGACTGATCTACTATTCAATAACTGAAAACGATCTTCAAAAAGGCGATCTATCTGAAGGCTATGATGCGTCTCGAGAGAAGAAGTCATCTTTTTCTCTCACTGTGACATCTGCCCAGAAGAACGAGATGGCCGTTTTTCTCTGTGCCAGCCGGGACTTTAGTCAAAACACCTTGTACTTTGGTGCGGGCACCCGACTATCGGTGCTAGAGGATCTGAGAAATGTGACTCCACCCAAGGTCTCCTTGTTTGAGCCATCAAAAGCAGAGATTGCAAACAAACAAAAGGCTACCCTCGTGTGCTNGGCCAGGGGNTNTNNNNNNNNNNNNNNN
M2	S1P1L2_C7	C7	NP	Productive	10	31	CAASDSNNRIFF			GTCATCAACTGCACTTACACAGATACTGCTTCATCATACTTCCCTTGGTACAAGCAAGAAGCTGGAAAGAGTCTCCACTTTGTGATAGACATTCGTTCAAATGTGGACAGAAAACAGAGCCAAAGACTTATAGTTTTGTTGGATAAGAAAGCCAAACGATTCTCCCTGCACATCACAGCCACACAGCCTGAAGATTCAGCCATCTACTTCTGTGCAGCAAGCGATAGCAATAACAGAATCTTCTTTGGTGATGGGACGCAGCTGGTGGTGAAGCCCAACATCCAGAACCCAGAACCTGCTGTGTACCAGTTAAAAG	NNNNNGGNGNNNANNNTGTCATCAACTGCACTTACACAGATACTGCTTCATCATACTTCCCTTGGTACAAGCAAGAAGCTGGAAAGAGTCTCCACTTTGTGATAGACATTCGTTCAAATGTGGACAGAAAACAGAGCCAAAGACTTATAGTTTTGTTGGATAAGAAAGCCAAACGATTCTCCCTGCACATCACAGCCACACAGCCTGAAGATTCAGCCATCTACTTCTGTGCAGCAAGCGATAGCAATAACAGAATCTTCTTTGGTGATGGGACGCAGCTGGTGGTGAAGCCCAACATCCAGAACCCAGAACCTGCTGTGTACCAGTTAAAAGNNCCTCGNTNTCAGGACAGCNNNNNNNNNNNNNNNN		Unproductive	19	2-4	1	3	Unidentified CDR3					Low V-REGION identity (59.91%); 2nd-CYS 104 not identified
M2	S1P1L2_C8	C8	NP	Productive	6-4	43	CALVNNNNAPRF			GGGAATCAGCAGAGGCTTTGAAGCTACATATGACAAAGGGACCACGTCCTTCCACTTGCAGAAAGCCTCAGTGCAGGAGTCAGACTCAGCCGTGTACTTCTGTGCTCTGGTTAATAACAACAATGCCCCACGATTTGGAGCGGGAACCAAATTATCAGTAAAACCAAACATCCAGAACCCAGA	NNNNNGAAGGTCCACAGCTCCTTCTGAAAGTGACAACTGCCAACANNAAGGGAATCAGCAGAGGCTTTGAAGCTACATATGACAAAGGGACCACGTCCTTCCACTTGCAGAAAGCCTCAGTGCAGGAGTCAGACTCAGCCGTGTACTTCTGTGCTCTGGTTAATAACAACAATGCCCCACGATTTGGAGCGGGAACCAAATTATCAGTAAAACCAAACATCCAGAACCCAGAACCTGCTGTGTACCAGTTAAAAGNTCCTCGNTNTCAGGACAGCNNNNNNNNNNNNNNNNNNN		Unproductive	3	1-5	-	-	Unidentified CDR3					Low V-REGION identity (52.94%); 2nd-CYS 104 not identified; stop codons, out-of-frame junction
M2	S1P1L2_B9	B9	PA	Productive	6-4	18	CALDRGSALGRLHF			CACAGCTCCTTCTGAAAGTGACAACTGCCAACAATAAGGGAATCAGCAGAGGCTTTGAAGCTACATATGACAAAGGGACCACGTCCTTCCACTTGCAGAAAGCCTCAGTGCAGGAGTCAGACTCAGCCGTGTACTTCTGTGCTCTGGATAGAGGTTCAGCCTTAGGGAGGCTGCATTTTGGAGCTGGGACTCAGCTGATTGTCATACCTGACATCCAGAACCCAGAACCTGCTGTGTACCAGTTAAAA	NNNNNGAAGGTNCACAGCTCCTTCTGAAAGTGACAACTGCCAACAATAAGGGAATCAGCAGAGGCTTTGAAGCTACATATGACAAAGGGACCACGTCCTTCCACTTGCAGAAAGCCTCAGTGCAGGAGTCAGACTCAGCCGTGTACTTCTGTGCTCTGGATAGAGGTTCAGCCTTAGGGAGGCTGCATTTTGGAGCTGGGACTCAGCTGATTGTCATACCTGACATCCAGAACCCAGAACCTGCTGTGTACCAGTTAAAAGNTCCTCNNTCTCAGGACANCNNNNNNNNNNNNNNNNN		Productive	13-3	2-7	2	1	CATTTGYEQYF			ACACGGGGCATGGGCTGAGGCTGATCCATTACTCATATGTCGCTGACAGCACGGAGAAAGGAGATATCCCTGATGGGTACAAGGCCTCCAGACCAAGCCAAGAGAATTTCTCTCTCATTCTGGAGTTGGCTTCCCTTTCTCAGACAGCTGTATATTTCTGTGCCACCACGACTGGCTATGAACAGTACTTCGGTCCCGGCACCAGGCTCACGGTTTTAGAGGATCTGAGAAATGTGACTCCACCCAAGGTCTCCTTGTTTGAGCCATCAAAAGCAGAGATTGCAAACAAACAAAAGGCTACCCT	NNNNNACNNNNNNNNNNAGGACACGGGGCATGGGCTGAGGCTGATCCATTACTCATATGTCGCTGACAGCACGGAGAAAGGAGATATCCCTGATGGGTACAAGGCCTCCAGACCAAGCCAAGAGAATTTCTCTCTCATTCTGGAGTTGGCTTCCCTTTCTCAGACAGCTGTATATTTCTGTGCCACCACGACTGGCTATGAACAGTACTTCGGTCCCGGCACCAGGCTCACGGTTTTAGAGGATCTGAGAAATGTGACTCCACCCAAGGTCTCCTTGTTTGAGCCATCAAAAGCAGAGATTGCAAACAAACAAAAGGCTACCCTCGTGTGCTNGGCCAGNGGNTNNNNNNNNNNNNNNNNNNNNN
M2	S1P1L2_C1	C1	NP	Productive	10	31	CAASDSNNRIFF			GTCATCAACTGCACTTACACAGATACTGCTTCATCATACTTCCCTTGGTACAAGCAAGAAGCTGGAAAGAGTCTCCACTTTGTGATAGACATTCGTTCAAATGTGGACAGAAAACAGAGCCAAAGACTTATAGTTTTGTTGGATAAGAAAGCCAAACGATTCTCCCTGCACATCACAGCCACACAGCCTGAAGATTCAGCCATCTACTTCTGTGCAGCAAGCGATAGCAATAACAGAATCTTCTTTGGTGATGGGACGCAGCTGGTGGTGAAGCCCAACATCCAGAACCCAGAACCTGCTGTGTACCAGTTAAAA	NNNNGGGAGANNNNNCTGTCATCAACTGCACTTACACAGATACTGCTTCATCATACTTCCCTTGGTACAAGCAAGAAGCTGGAAAGAGTCTCCACTTTGTGATAGACATTCGTTCAAATGTGGACAGAAAACAGAGCCAAAGACTTATAGTTTTGTTGGATAAGAAAGCCAAACGATTCTCCCTGCACATCACAGCCACACAGCCTGAAGATTCAGCCATCTACTTCTGTGCAGCAAGCGATAGCAATAACAGAATCTTCTTTGGTGATGGGACGCAGCTGGTGGTGAAGCCCAACATCCAGAACCCAGAACCTGCTGTGTACCAGTTAAAAGNTCCTCGNTCTCAGGACANCNCNNNNNNNNNNNNNNN		Productive	19	2-4	2	3	CASRDFSQNTLYF			GGGAAAGGATTGAGACTGATCTACTATTCAATAACTGAAAACGATCTTCAAAAAGGCGATCTATCTGAAGGCTATGATGCGTCTCGAGAGAAGAAGTCATCTTTTTCTCTCACTGTGACATCTGCCCAGAAGAACGAGATGGCCGTTTTTCTCTGTGCCAGCCGGGACTTTAGTCAAAACACCTTGTACTTTGGTGCGGGCACCCGACTATCGGTGCTAGAGGATCTGAGAAATGTGACTCCACCCAAGGTCTCCTTGTTTGAGCCATCAAAAGCAGAGATTGCAAACAAACAAAAGGC	NNNNGGTACCNNGNNNNNNNTCAGGGAAAGGATTGAGACTGATCTACTATTCAATAACTGAAAACGATCTTCAAAAAGGCGATCTATCTGAAGGCTATGATGCGTCTCGAGAGAAGAAGTCATCTTTTTCTCTCACTGTGACATCTGCCCAGAAGAACGAGATGGCCGTTTTTCTCTGTGCCAGCCGGGACTTTAGTCAAAACACCTTGTACTTTGGTGCGGGCACCCGACTATCGGTGCTAGAGGATCTGAGAAATGTGACTCCACCCAAGGTCTCCTTGTTTGAGCCATCAAAAGCAGAGATTGCAAACAAACAAAAGGCTACCCTCGTGTGCNNGGCCAGGGGNTNTNNNNNNNNNNNNNNNNNN
M2	S1P1L2_D1	D1	PA	Not detected									Productive	29	1-1	1	1	CASSLGGEVFF			GNCAAGACCCTGGTNNGGGGNNACAGCTGATTTATATNTCNTACGANGTTGATAGTAACAGNGAAGGAGACATCCCTAAAGGATACAGGGTCTCACGGAAGAAGCGGGAGCATTTNTCCNTGATTNTGGATTNTGNTAAAACAAACCAGACATCTGTGTANTTNTGTGctAGCAGtTTaGGGGGNGAAGTNTTcTTTGGTAAAGGAACCAGACTCACAGTNGTAGAGGATCTGAGAAATGTGACTCCACCCAAGGTCTCCTTGTTTGAGCCATCAAAAGCAGAGATTGCAAACAAACAAAAGGCTACCCTCGTGTGC	NCAAGACCCTGGTNNGGGGNNACAGCTGATTTATATNTCNTACGANGTTGATAGTAACAGNGAAGGAGACATCCCTAAAGGATACAGGGTCTCACGGAAGAAGCGGGAGCATTTNTCCNTGATTNTGGATTNTGNTAAAACAAACCAGACATCTGTGTANTTNTGTGNNAGCAGNTTNGGGGGNGAAGTNTTNTTTGGTAAAGGAACCAGACTCACAGTNGTAGAGGATCTGAGAAATGTGACTCCACCCAAGGTCTCCTTGTTTGAGCCATCAAAAGCAGAGATTGCAAACAAACAAAAGGCTACCCTCGTGTGC
M2	S1P1L2_D3	D3	NP	Productive	7-4 or 7D-4	21	CAAMSNYNVLYF			AACTGCACTTCAAGTGATCGTAATTTTCAGTACTTCTGGTGGTACAGACAGCATTCTGGAGAAGGCCCCAAGGCACTGATGTCAATCTTCTCTGATGGTGACAAGAAAGAAGGCAGATTCACAGCTCACCTCAATAAGGCCAGCCTGCATGTTTCCCTGCACATCAGAGACTCCCAGCCCAGTGACTCCGCTCTCTACTTCTGTGCAGCTATGTCTAATTACAACGTGCTTTACTTCGGATCTGGCACCAAACTCACTGTAGAGCCAAACATCCAGAACCCAGAACCTGCTGTGTACCAGTTAAA	NNNGGCTTNNNTCAACTGCACTTCAAGTGATCGTAATTTTCAGTACTTCTGGTGGTACAGACAGCATTCTGGAGAAGGCCCCAAGGCACTGATGTCAATCTTCTCTGATGGTGACAAGAAAGAAGGCAGATTCACAGCTCACCTCAATAAGGCCAGCCTGCATGTTTCCCTGCACATCAGAGACTCCCAGCCCAGTGACTCCGCTCTCTACTTCTGTGCAGCTATGTCTAATTACAACGTGCTTTACTTCGGATCTGGCACCAAACTCACTGTAGAGCCAAACATCCAGAACCCAGAACCTGCTGTGTACCAGTTAAAAGNTCCTCGNNCTCAGGACANCNCNNNNNNNNNNNNNNNNN		Productive*	12-2	1-6	1	3	CASSTDRRNSYNSPLXF			CAGTCCAACAGTNTGATGANNATCACTNTGAGANGAACNNGAGTGCCTTGGAGNTAGAGGACTNTNCCGTGTANTTNTGTGCCAGCTctACCGACAGGCGGAATTCCTATAATTCGCCCCTNTNcTtTGCGGCAGGCACCCGGCTCACTGTGACAGAGGATCTGAGAAATGTGACTCCACCCAAGGTCTCCTTGTTTGAGCCATCAAAAGCAGAGATTGCAAACAAACAAAAGGCTACCCTCGTGTGC	AGTCCAACAGTNTGATGANNATCACTNTGAGANGAACNNGAGTGCCTTGGAGNTAGAGGACTNTNCCGTGTANTTNTGTGCCAGCTNNACCGACAGGCGGAATTCCTATAATTCGCCCCTNTNNTNTGCGGCAGGCACCCGGCTCACTGTGACAGAGGATCTGAGAAATGTGACTCCACCCAAGGTCTCCTTGTTTGAGCCATCAAAAGCAGAGATTGCAAACAAACAAAAGGCTACCCTCGTGTGC
M2	S1P1L2_D8	D8	PA	Productive	6-6 or 6-7/DV9 or 6D-6	53	CALVSGGSNYKLTF			CAGCAGAGGGTTTGAAGCCACATACAATAAAGAAACCACCTCCTTCCACTTGCAGAAAGCCTCAGTGCAAGAGTCAGACTCGGCTGTGTACTACTGTGCTCTGGTCAGTGGAGGCAGCAATTACAAACTGACATTTGGGAAAGGAACTCTCTTAACTGTGACTCCAAACATCCAGAACCCAGAACCTGCTGTGTACCAGTTAAAAG	TTACGGCTGGNNNNANNGGAAGCAGCAGAGGGTTTGAAGCCACATACAATAAAGAAACCACCTCCTTCCACTTGCAGAAAGCCTCAGTGCAAGAGTCAGACTCGGCTGTGTACTACTGTGCTCTGGTCAGTGGAGGCAGCAATTACAAACTGACATTTGGGAAAGGAACTCTCTTAACTGTGACTCCAAACATCCAGAACCCAGAACCTGCTGTGTACCAGTTAAAAGNTCCTCGNTCTCAGGACANCNCNNNNNNNNNNNNNNN		Productive*	29	1-5	1	1	CASSWGXXPLF
M2	S1P1L2_C3	C3	NP	Productive	16D/DV11 or 16N	23	CAMRGRNYNQGKLIF			TTCAGAAGCCAAAAAGTTCCATCGGACTCATCATCACCGCCACACAGATTGAGGACTCAGCAGTATATTTCTGTGCTATGAGAGGGCGGAATTATAACCAGGGGAAGCTTATCTTTGGACAGGGAACCAAGTTATCTATCAAGCCCAACATCCAGAACCCAGAACCTGCTGTGTACCAGTTAAA	NNNNNTATTCTNNNNNTTTCAGAAGCCAAAAAGTTCCATCGGACTCATCATCACCGCCACACAGATTGAGGACTCAGCAGTATATTTCTGTGCTATGAGAGGGCGGAATTATAACCAGGGGAAGCTTATCTTTGGACAGGGAACCAAGTTATCTATCAAGCCCAACATCCAGAACCCAGAACCTGCTGTGTACCAGTTAAAAGNTCCTCGNTNTCANNACAGCNCNNNNNNNNNNNNNNNNNN		Productive	17	2-4	1	3	CASSSRDKSSQNTLYF			CACTTTTGAGAAGTTCCAATCCAGTCGGCCTAACAATTCTTTCTGCTCTCTCTACATTGGCTCTGCAGGCCTAGAGTATTCTGCCATGTACCTCTGTGCTAGCAGTAGCCGGGACAAATCTAGTCAAAACACCTTGTACTTTGGTGCGGGCACCCGACTATCGGTGCTAGAGGATCTGAGAAATGTGACTCCACCCAAGGTCTCCTTGTTTGAGCCATCAAAAGCAGAGATTGCAAACAAACAAAAGGCTACCC	NNNNNNNGNCANNNCNAGCACCAAAGNNTNNTCTTTTNTANTNTGATAAGANNNNNNNNCAGGGNNNNTGACACTTTTGAGAAGTTCCAATCCAGTCGGCCTAACAATTCTTTCTGCTCTCTCTACATTGGCTCTGCAGGCCTAGAGTATTCTGCCATGTACCTCTGTGCTAGCAGTAGCCGGGACAAATCTAGTCAAAACACCTTGTACTTTGGTGCGGGCACCCGACTATCGGTGCTAGAGGATCTGAGAAATGTGACTCCACCCAAGGTCTCCTTGTTTGAGCCATCAAAAGCAGAGATTGCAAACAAACAAAAGGCTACCCTCGTGTGCTNNGCCAGGGGNTNNNNNNNNNNNNNNNNNN
M2	S1P1L2_C4	C4	PA	Productive	6-4	18	CALDRGSALGRLHF			CAGCTCCTTCTGAAAGTGACAACTGCCAACAATAAGGGAATCAGCAGAGGCTTTGAAGCTACATATGACAAAGGGACCACGTCCTTCCACTTGCAGAAAGCCTCAGTGCAGGAGTCAGACTCAGCCGTGTACTTCTGTGCTCTGGATAGAGGTTCAGCCTTAGGGAGGCTGCATTTTGGAGCTGGGACTCAGCTGATTGTCATACCTGACATCCAGAACCCAGAACCTGCTGTGTACCAGTTAAAA	NNNNNGAAGGTNCACAGCTCCTTCTGAAAGTGACAACTGCCAACAATAAGGGAATCAGCAGAGGCTTTGAAGCTACATATGACAAAGGGACCACGTCCTTCCACTTGCAGAAAGCCTCAGTGCAGGAGTCAGACTCAGCCGTGTACTTCTGTGCTCTGGATAGAGGTTCAGCCTTAGGGAGGCTGCATTTTGGAGCTGGGACTCAGCTGATTGTCATACCTGACATCCAGAACCCAGAACCTGCTGTGTACCAGTTAAAAGNTCCTCGNTCTCAGGACAGCNNCNNNNNNNNNNNNNN		Productive	13-3	2-7	1	1	CATTTGYEQYF			GGACACGGGGCATGGGCTGAGGCTGATCCATTACTCATATGTCGCTGACAGCACGGAGAAAGGAGATATCCCTGATGGGTACAAGGCCTCCAGACCAAGCCAAGAGAATTTCTCTCTCATTCTGGAGTTGGCTTCCCTTTCTCAGACAGCTGTATATTTCTGTGCCACCACGACTGGCTATGAACAGTACTTCGGTCCCGGCACCAGGCTCACGGTTTTAGAGGATCTGAGAAATGTGACTCCACCCAAGGTCTCCTTGTTTGAGCCATCAAAAGCAGAGATTGCAAACAAACAAAAGGCTACCCTCG	NNNNNNTNNNNNNTCACCNACCAGNNNAGCTNNNNNGGTNANNNNNGAAGCNCNGGCNANNNNNNNGNNNNNNNNNTTNGTCGNNGNNANNNNGCNNTGNNGNTNNAANANGGAGACCNNGGGGGANNNACATTTNTNAGNTCCTTTAAAACCNTNAGCCTGGNCNGNNNNGAANNNNTTNNNNCNNTNGNGGNGGCANANANANATNNGCNNNNNAGAAANGAAGCNANNTCNAGANTNAGANAGAAATNNTNTGNNNNNNNCACCCNNNNTCCNNNNNGCAAGNNNNCAGTNACAGGAGGAAANNNNACATNGANNNGTCNCCNGNNTANTNNNCATGANTNNNNNNNNCTNGGNNNNNNNNGGACACGGGGCATGGGCTGAGGCTGATCCATTACT…
M2	S1P1L2_C6	C6	NP	Productive	10	31	CAASDSNNRIFF			TGTCATCAACTGCACTTACACAGATACTGCTTCATCATACTTCCCTTGGTACAAGCAAGAAGCTGGAAAGAGTCTCCACTTTGTGATAGACATTCGTTCAAATGTGGACAGAAAACAGAGCCAAAGACTTATAGTTTTGTTGGATAAGAAAGCCAAACGATTCTCCCTGCACATCACAGCCACACAGCCTGAAGATTCAGCCATCTACTTCTGTGCAGCAAGCGATAGCAATAACAGAATCTTCTTTGGTGATGGGACGCAGCTGGTGGTGAAGCCCAACATCCAGAACCCAGAACCTGCTGTGTACCAGTTAAAAG	NNNNNGGAGNNNNNGCTGTCATCAACTGCACTTACACAGATACTGCTTCATCATACTTCCCTTGGTACAAGCAAGAAGCTGGAAAGAGTCTCCACTTTGTGATAGACATTCGTTCAAATGTGGACAGAAAACAGAGCCAAAGACTTATAGTTTTGTTGGATAAGAAAGCCAAACGATTCTCCCTGCACATCACAGCCACACAGCCTGAAGATTCAGCCATCTACTTCTGTGCAGCAAGCGATAGCAATAACAGAATCTTCTTTGGTGATGGGACGCAGCTGGTGGTGAAGCCCAACATCCAGAACCCAGAACCTGCTGTGTACCAGTTAAAAGNTCCTCNNTNTCNNACAGCNCCNNNNNNNNNNNNNNN		Productive	19	2-4	2	3	CASRDFSQNTLYF			CAGGGAAAGGATTGAGACTGATCTACTATTCAATAACTGAAAACGATCTTCAAAAAGGCGATCTATCTGAAGGCTATGATGCGTCTCGAGAGAAGAAGTCATCTTTTTCTCTCACTGTGACATCTGCCCAGAAGAACGAGATGGCCGTTTTTCTCTGTGCCAGCCGGGACTTTAGTCAAAACACCTTGTACTTTGGTGCGGGCACCCGACTATCGGTGCTAGAGGATCTGAGAAATGTGACTCCACCCAAGGTCTCCTTGTTTGAGCCATCAAAAGCAGAGATTGCAAACAAACAAAAGGCTACCCTCG	NNGGTACNNNNNNNNNNTCAGGGAAAGGATTGAGACTGATCTACTATTCAATAACTGAAAACGATCTTCAAAAAGGCGATCTATCTGAAGGCTATGATGCGTCTCGAGAGAAGAAGTCATCTTTTTCTCTCACTGTGACATCTGCCCAGAAGAACGAGATGGCCGTTTTTCTCTGTGCCAGCCGGGACTTTAGTCAAAACACCTTGTACTTTGGTGCGGGCACCCGACTATCGGTGCTAGAGGATCTGAGAAATGTGACTCCACCCAAGGTCTCCTTGTTTGAGCCATCAAAAGCAGAGATTGCAAACAAACAAAAGGCTACCCTCGTGTGCTNGGCCAGGGGNTNNNNNNNNNNNNNNNNNNNN
M2	S1P1L2_E5	E5	PA	Productive	7-2 or 7D-2	31	CAASRGSNNRIFF			AACTGCACTTCCAGTGATCGTAATGTTGACTACTTCTGGTGGTACAGACAGCACTCTGGGAAAAGCCCCAAGATGCTGATGTCTATCTTCTCCAATGGTGAAAAGGAAGAAGGCAGATTCACAGTTCACCTCAATAAAGCCAGCCTGCATACTTCCCTGCACATCAGAGACTCCCAGCCCAGTGACTCTGCTCTCTACCTCTGTGCAGCAAGCAGGGGTAGCAATAACAGAATCTTCTTTGGTGATGGGACGCAGCTGGTGGTGAAGCCCAACATCCAGAACCCAGAACCTGCTGTGTACCAGTTAAAAG	NNNNNGCTTNNNTCAACTGCACTTCCAGTGATCGTAATGTTGACTACTTCTGGTGGTACAGACAGCACTCTGGGAAAAGCCCCAAGATGCTGATGTCTATCTTCTCCAATGGTGAAAAGGAAGAAGGCAGATTCACAGTTCACCTCAATAAAGCCAGCCTGCATACTTCCCTGCACATCAGAGACTCCCAGCCCAGTGACTCTGCTCTCTACCTCTGTGCAGCAAGCAGGGGTAGCAATAACAGAATCTTCTTTGGTGATGGGACGCAGCTGGTGGTGAAGCCCAACATCCAGAACCCAGAACCTGCTGTGTACCAGTTAAAAGATCCTCGNTCTCAGGACANCNCNNNNNNNNNNNNNNNNNN
M2	S1P1L2_C9	C9	NP	Productive	16D/DV11 or 16N	23	CAMRGRNYNQGKLIF			AAGCAGCAGAGGGTTTGAAGCCACATACAATAAAGAAACCACCTCCTTCCACTTGCAGAAAGCCTCAGTGCAAGAGTCAGACTCGGCTGTGTACTACTGTGCTCTGATCTCAGGAGGAAACTACAAACCTACGTTTGGGAAAGGGACCAGCCTCGTGGTTCATCCATACATCCAGAACCCAGAACCTGCTGTGTACCAGTTAAA	NTATTATTCTNNNNNTTTCAGAAGCCAAAAAGTTCCATCGGACTCATCATCACCGCCACACAGATTGAGGACTCAGCAGTATATTTCTGTGCTATGAGAGGGCGGAATTATAACCAGGGGAAGCTTATCTTTGGACAGGGAACCAAGTTATCTATCAAGCCCAACATCCAGAACCCAGAACCTGCTGTGTACCAGTTAAAAGNTCCTCNNTNTCAGGACANCNNNNNNNNNNNNNNNNNN		Productive	17	2-4	1	3	CASSSRDKSSQNTLYF			CACTTTTGAGAAGTTCCAATCCAGTCGGCCTAACAATTCTTTCTGCTCTCTCTACATTGGCTCTGCAGGCCTAGAGTATTCTGCCATGTACCTCTGTGCTAGCAGTAGCCGGGACAAATCTAGTCAAAACACCTTGTACTTTGGTGCGGGCACCCGACTATCGGTGCTAGAGGATCTGAGAAATGTGACTCCACCCAAGGTCTCCTTGTTTGAGCCATCAAAAGCAGAGATTGCAAACAAACAAAAGGCTACCC	NTNAAGNCANNCNNNAGCANCAAAGNNTTTTCTTTTNTNNTNNGATAAGANNNNNNNCAGGGNNNNNNACACTTTTGAGAAGTTCCAATCCAGTCGGCCTAACAATTCTTTCTGCTCTCTCTACATTGGCTCTGCAGGCCTAGAGTATTCTGCCATGTACCTCTGTGCTAGCAGTAGCCGGGACAAATCTAGTCAAAACACCTTGTACTTTGGTGCGGGCACCCGACTATCGGTGCTAGAGGATCTGAGAAATGTGACTCCACCCAAGGTCTCCTTGTTTGAGCCATCAAAAGCAGAGATTGCAAACAAACAAAAGGCTACCCTCGTGTGCTNGGCCAGGGGNTNNNNNNNNNNNNNNNNN
M2	S1P1L2_E7	E7	NP	Productive	16D/DV11 or 16N	5	CAMREGHSTQVVGQLTF			CTTTCAGAAGCCAAAAAGTTCCATCGGACTCATCATCACCGCCACACAGATTGAGGACTCAGCAGTATATTTCTGTGCTATGAGAGAGGGCCATTCGACACAGGTTGTGGGGCAGCTCACTTTCGGGAGGGGGACAAGACTCCAAGTTTATGCAAACATCCAGAACCCAGAACCTGCTGTGTACCAGTTAAA	NTANNNTTCTNNGAACTTTCAGAAGCCAAAAAGTTCCATCGGACTCATCATCACCGCCACACAGATTGAGGACTCAGCAGTATATTTCTGTGCTATGAGAGAGGGCCATTCGACACAGGTTGTGGGGCAGCTCACTTTCGGGAGGGGGACAAGACTCCAAGTTTATGCAAACATCCAGAACCCAGAACCTGCTGTGTACCAGTTAAAAGNTCCTCGNTNTCAGGACANCNNNNNNNNNNNNNNNNN		Unproductive	13-1	2-7	-	-	Unidentified CDR3					Low V-REGION identity (38.69%); 2nd-CYS 104 not identified
M2	S1P1L2_E8	E8	NP	Productive	10	31	CAASDSNNRIFF			CATCAACTGCACTTACACAGATACTGCTTCATCATACTTCCCTTGGTACAAGCAAGAAGCTGGAAAGAGTCTCCACTTTGTGATAGACATTCGTTCAAATGTGGACAGAAAACAGAGCCAAAGACTTATAGTTTTGTTGGATAAGAAAGCCAAACGATTCTCCCTGCACATCACAGCCACACAGCCTGAAGATTCAGCCATCTACTTCTGTGCAGCAAGCGATAGCAATAACAGAATCTTCTTTGGTGATGGGACGCAGCTGGTGGTGAAGCCCAACATCCAGAACCCAGAACCTGCTGTGTACCAGTTAAAA	NNNNGGGAGANNANNCTGTCATCAACTGCACTTACACAGATACTGCTTCATCATACTTCCCTTGGTACAAGCAAGAAGCTGGAAAGAGTCTCCACTTTGTGATAGACATTCGTTCAAATGTGGACAGAAAACAGAGCCAAAGACTTATAGTTTTGTTGGATAAGAAAGCCAAACGATTCTCCCTGCACATCACAGCCACACAGCCTGAAGATTCAGCCATCTACTTCTGTGCAGCAAGCGATAGCAATAACAGAATCTTCTTTGGTGATGGGACGCAGCTGGTGGTGAAGCCCAACATCCAGAACCCAGAACCTGCTGTGTACCAGTTAAAAGNTCCTCGGTNTCAGGACAGCNNNNNNNNNNNNNNNNNN
M2	S1P1L2_C10	C10	NP	Productive	16D/DV11 or 16N	23	CAMRGRNYNQGKLIF			TTCAGAAGCCAAAAAGTTCCATCGGACTCATCATCACCGCCACACAGATTGAGGACTCAGCAGTATATTTCTGTGCTATGAGAGGGCGGAATTATAACCAGGGGAAGCTTATCTTTGGACAGGGAACCAAGTTATCTATCAAGCCCAACATCCAGAACCCAGAACCTGCTGTGTACCAGTTAAAAG	NTATTATTCNNNNNNTTTCAGAAGCCAAAAAGTTCCATCGGACTCATCATCACCGCCACACAGATTGAGGACTCAGCAGTATATTTCTGTGCTATGAGAGGGCGGAATTATAACCAGGGGAAGCTTATCTTTGGACAGGGAACCAAGTTATCTATCAAGCCCAACATCCAGAACCCAGAACCTGCTGTGTACCAGTTAAAAGNTCCTCNNTNTCAGGACAGCNCNNNNNNNNNNNNN		Productive	17	2-4	1	3	CASSSRDKSSQNTLYF			CACTTTTGAGAAGTTCCAATCCAGTCGGCCTAACAATTCTTTCTGCTCTCTCTACATTGGCTCTGCAGGCCTAGAGTATTCTGCCATGTACCTCTGTGCTAGCAGTAGCCGGGACAAATCTAGTCAAAACACCTTGTACTTTGGTGCGGGCACCCGACTATCGGTGCTAGAGGATCTGAGAAATGTGACTCCACCCAAGGTCTCCTTGTTTGAGCCATCAAAAGCAGAGATTGCAAACAAACAAAAGGCTACCCT	TNTGAANNNANNNCNNNCNNNAAANNNTTTTTTTTTNNNNTNNGATNAGNNNNNNNCAGGGNNNGNGACACTTTTGAGAAGTTCCAATCCAGTCGGCCTAACAATTCTTTCTGCTCTCTCTACATTGGCTCTGCAGGCCTAGAGTATTCTGCCATGTACCTCTGTGCTAGCAGTAGCCGGGACAAATCTAGTCAAAACACCTTGTACTTTGGTGCGGGCACCCGACTATCGGTGCTAGAGGATCTGAGAAATGTGACTCCACCCAAGGTCTCCTTGTTTGAGCCATCAAAAGCAGAGATTGCAAACAAACAAAAGGCTACCCTCGTGTGCTNGGCCAGGGGNTNNNNNNNNNNNNNNNNNN
M2	S1P1L2_F2	F2	PA	Unproductive	12-3 or 12D-3 or 12N-3	22	Unidentified CDR3					Low V-REGION identity (30.00%); out-of-frame junction	Unproductive	15	2-7	2	1	Unidentified CDR3					Low V-REGION score (30%); 2nd-CYS 104 not identified
M2	S1P1L2_D9	D9	PA	Productive	6-4	18	CALDRGSALGRLHF			AGCTCCTTCTGAAAGTGACAACTGCCAACAATAAGGGAATCAGCAGAGGCTTTGAAGCTACATATGACAAAGGGACCACGTCCTTCCACTTGCAGAAAGCCTCAGTGCAGGAGTCAGACTCAGCCGTGTACTTCTGTGCTCTGGATAGAGGTTCAGCCTTAGGGAGGCTGCATTTTGGAGCTGGGACTCAGCTGATTGTCATACCTGACATCCAGAACCCAGAACCTGCTGTGTACCAGTTAAAAGNT	NNNNNNGAAGGNNNCACAGCTCCTTCTGAAAGTGACAACTGCCAACAATAAGGGAATCAGCAGAGGCTTTGAAGCTACATATGACAAAGGGACCACGTCCTTCCACTTGCAGAAAGCCTCAGTGCAGGAGTCAGACTCAGCCGTGTACTTCTGTGCTCTGGATAGAGGTTCAGCCTTAGGGAGGCTGCATTTTGGAGCTGGGACTCAGCTGATTGTCATACCTGACATCCAGAACCCAGAACCTGCTGTGTACCAGTTAAAAGNTCCTCGNTCTCAGGACAGCNCNNNNNNNNNNNNNN		Productive	13-3	2-7	2	1	CATTTGYEQYF			GACACGGGGCATGGGCTGAGGCTGATCCATTACTCATATGTCGCTGACAGCACGGAGAAAGGAGATATCCCTGATGGGTACAAGGCCTCCAGACCAAGCCAAGAGAATTTCTCTCTCATTCTGGAGTTGGCTTCCCTTTCTCAGACAGCTGTATATTTCTGTGCCACCACGACTGGCTATGAACAGTACTTCGGTCCCGGCACCAGGCTCACGGTTTTAGAGGATCTGAGAAATGTGACTCCACCCAAGGTCTCCTTGTTTGAGCCATCAAAAGCAGAGATTGCAAACAAACAAAAGGCTACC	NTTTNTANTNNNNNNNNNAGGACACGGGGCATGGGCTGAGGCTGATCCATTACTCATATGTCGCTGACAGCACGGAGAAAGGAGATATCCCTGATGGGTACAAGGCCTCCAGACCAAGCCAAGAGAATTTCTCTCTCATTCTGGAGTTGGCTTCCCTTTCTCAGACAGCTGTATATTTCTGTGCCACCACGACTGGCTATGAACAGTACTTCGGTCCCGGCACCAGGCTCACGGTTTTAGAGGATCTGAGAAATGTGACTCCACCCAAGGTCTCCTTGTTTGAGCCATCAAAAGCAGAGATTGCAAACAAACAAAAGGCTACCCTCGTGTGCTNNGCCAGGGGNTNNNNNNNNNNNNNNNNNNN
M2	S1P1L2_D10	D10	NP	Productive	16D/DV11 or 16N	23	CAMRGRNYNQGKLIF			ACTTTCAGAAGCCAAAAAGTTCCATCGGACTCATCATCACCGCCACACAGATTGAGGACTCAGCAGTATATTTCTGTGCTATGAGAGGGCGGAATTATAACCAGGGGAAGCTTATCTTTGGACAGGGAACCAAGTTATCTATCAAGCCCAACATCCAGAACCCAGAACCTGCTGTGTACCAGTTAAA	NATTATTCTCTGAACTTTCAGAAGCCAAAAAGTTCCATCGGACTCATCATCACCGCCACACAGATTGAGGACTCAGCAGTATATTTCTGTGCTATGAGAGGGCGGAATTATAACCAGGGGAAGCTTATCTTTGGACAGGGAACCAAGTTATCTATCAAGCCCAACATCCAGAACCCAGAACCTGCTGTGTACCAGTTAAAAGNTCCTCGGTCTCAGGACANCNNNNNNNNNNNNNNNNNNNNN		Productive	17	2-4	1	3	CASSSRDKSSQNTLYF			ACTTTTGAGAAGTTCCAATCCAGTCGGCCTAACAATTCTTTCTGCTCTCTCTACATTGGCTCTGCAGGCCTAGAGTATTCTGCCATGTACCTCTGTGCTAGCAGTAGCCGGGACAAATCTAGTCAAAACACCTTGTACTTTGGTGCGGGCACCCGACTATCGGTGCTAGAGGATCTGAGAAATGTGACTCCACCCAAGGTCTCCTTGTTTGAGCCATCAAAAGCAGAGATTGCAAACAAACAAAAGGCTACCCTCG	NNTGTGANNNNANNNCNNNNCNNCAAAGTTTNNTNTTTTNNNNTNNNATNANNNNNNNNNCAGGGNNNGNGACACTTTTGAGAAGTTCCAATCCAGTCGGCCTAACAATTCTTTCTGCTCTCTCTACATTGGCTCTGCAGGCCTAGAGTATTCTGCCATGTACCTCTGTGCTAGCAGTAGCCGGGACAAATCTAGTCAAAACACCTTGTACTTTGGTGCGGGCACCCGACTATCGGTGCTAGAGGATCTGAGAAATGTGACTCCACCCAAGGTCTCCTTGTTTGAGCCATCAAAAGCAGAGATTGCAAACAAACAAAAGGCTACCCTCGTGTGCTNGGCCAGGGGNTNNNNNNNNNNNNNNNNNNNN
M2	S1P1L2_F5	F5	NP	Productive	7-4	21	CAAMSNYNVLYF			TCAACTGCACTTCAAGTGATCGTAATTTTCAGTACTTCTGGTGGTACAGACAGCATTCTGGAGAAGGCCCCAAGGCACTGATGTCAATCTTCTCTGATGGTGACAAGAAAGAAGGCAGATTCACAGCTCACCTCAATAAGGCCAGCCTGCATGTTTCCCTGCACATCAGAGACTCCCAGCCCAGTGACTCCGCTCTCTACTTCTGTGCAGCTATGTCTAATTACAACGTGCTTTACTTCGGATCTGGCACCAAACTCACTGTAGAGCCAAACATCCAGAACCCAGAACCTGCTGTGTACCAGTTAAAA	NNNNNGCTTNNTTCAACTGCACTTCAAGTGATCGTAATTTTCAGTACTTCTGGTGGTACAGACAGCATTCTGGAGAAGGCCCCAAGGCACTGATGTCAATCTTCTCTGATGGTGACAAGAAAGAAGGCAGATTCACAGCTCACCTCAATAAGGCCAGCCTGCATGTTTCCCTGCACATCAGAGACTCCCAGCCCAGTGACTCCGCTCTCTACTTCTGTGCAGCTATGTCTAATTACAACGTGCTTTACTTCGGATCTGGCACCAAACTCACTGTAGAGCCAAACATCCAGAACCCAGAACCTGCTGTGTACCAGTTAAAAGNTCCTCGNTNTCAGGACAGCNNNNNNNNNNNNNNNNNN		Unproductive	13-2	1-6	1	1	Unidentified CDR3					Low V-REGION identity (41.36%); 2nd-CYS 104 not identified; out of frame junction
M2	S1P1L2_E2	E2	PA	Productive	6-6 or 6-7/DV9 or 6D-6	33	CALGEGSNYQLIW			AGCTCCTTCTGAAAGTGACAACTGCCAACAATAAGGGAATCAGCAGAGGCTTTGAAGCTACATATGACAAAGGGACCACGTCCTTCCACTTGCAGAAAGCCTCAGTGCAGGAGTCAGACTCAGCCGTGTACTTCTGTGCTCTGGATAGAGGTTCAGCCTTAGGGAGGCTGCATTTTGGAGCTGGGACTCAGCTGATTGTCATACCTGACATCCAGAACCCAGAACCTGCTGTGTACCAGTTA	NTACGGCTGGCNNNANNGGAAGCAGCAGAGGGTTTGAAGCCACATACAATAAAGAAACCACCTCCTTCCACTTGCAGAAAGCCTCAGTGCAAGAGTCAGACTCGGCTGTGTACTACTGTGCTCTGGGTGAAGGGAGCAACTATCAGTTGATCTGGGGCTCTGGGACCAAGCTAATTATAAAGCCAGACATCCAGAACCCAGAACCTGCTGTGTACCAGTTAAAAGNTCCTCGGTNTCAGGACANCNNNNNNNNNNNNNNNNNNN		Productive	29	2-7	1	1	CASSSYEQYF			CCTGGTCTGGGGCTACAGCTGATTTATATCTCATACGATGTTGATAGTAACAGCGAAGGAGACATCCCTAAAGGATACAGGGTCTCACGGAAGAAGCGGGAGCATTTCTCCCTGATTCTGGATTCTGCTAAAACAAACCAGACATCTGTGTACTTCTGTGCTAGCAGTTCGTATGAACAGTACTTCGGTCCCGGCACCAGGCTCACGGTTTTAGAGGATCTGAGAAATGTGACTCCACCCAAGGTCTCCTTGTTTGAGCCATCAAAAGCAGAGATTGCAAACAAACAAA	NNNNNNNNTNNNNNNNNNNANGACCCTGGTCTGGGGCTACAGCTGATTTATATCTCATACGATGTTGATAGTAACAGCGAAGGAGACATCCCTAAAGGATACAGGGTCTCACGGAAGAAGCGGGAGCATTTCTCCCTGATTCTGGATTCTGCTAAAACAAACCAGACATCTGTGTACTTCTGTGCTAGCAGTTCGTATGAACAGTACTTCGGTCCCGGCACCAGGCTCACGGTTTTAGAGGATCTGAGAAATGTGACTCCACCCAAGGTCTCCTTGTTTGAGCCATCAAAAGCAGAGATTGCAAACAAACAAAAGGCTACCCTCGTGTGNNGGCCAGGGGNTNNNNNNNNNNNNNNNNNNNN
M2	S1P1L2_F7	F7	NP	Not detected									Not detected
M2	S1P1L2_E6	E6	PA	Productive	6-6 or 6D-6	33	CALGEGSNYQLIW			GGGAAGCAGCAGAGGGTTTGAAGCCACATACAATAAAGAAACCACCTCCTTCCACTTGCAGAAAGCCTCAGTGCAAGAGTCAGACTCGGCTGTGTACTACTGTGCTCTGGGTGAAGGGAGCAACTATCAGTTGATCTGGGGCTCTGGGACCAAGCTAATTATAAAGCCAGACATCCAGAACCCAGAACCTGCTGTGTACCAG	TTACGGCTGGCCNGAAGGGAAGCAGCAGAGGGTTTGAAGCCACATACAATAAAGAAACCACCTCCTTCCACTTGCAGAAAGCCTCAGTGCAAGAGTCAGACTCGGCTGTGTACTACTGTGCTCTGGGTGAAGGGAGCAACTATCAGTTGATCTGGGGCTCTGGGACCAAGCTAATTATAAAGCCAGACATCCAGAACCCAGAACCTGCTGTGTACCAGTTAAAAGNTCCTCGNTCTCAGGACANNNNNNNNNNNNNNNNNN		Productive	29	2-7	1	1	CASSSYEQYF			CCTGGTCTGGGGCTACAGCTGATTTATATCTCATACGATGTTGATAGTAACAGCGAAGGAGACATCCCTAAAGGATACAGGGTCTCACGGAAGAAGCGGGAGCATTTCTCCCTGATTCTGGATTCTGCTAAAACAAACCAGACATCTGTGTACTTCTGTGCTAGCAGTTCGTATGAACAGTACTTCGGTCCCGGCACCAGGCTCACGGTTTTAGAGGATCTGAGAAATGTGACTCCACCCAAGGTCTCCTTGTTTGAGCCATCAAAAGCAGAGATTGCAAACAAACAAAAGGCTACCCT	NNTTNTANNNNNNNNNNNANGACCCTGGTCTGGGGCTACAGCTGATTTATATCTCATACGATGTTGATAGTAACAGCGAAGGAGACATCCCTAAAGGATACAGGGTCTCACGGAAGAAGCGGGAGCATTTCTCCCTGATTCTGGATTCTGCTAAAACAAACCAGACATCTGTGTACTTCTGTGCTAGCAGTTCGTATGAACAGTACTTCGGTCCCGGCACCAGGCTCACGGTTTTAGAGGATCTGAGAAATGTGACTCCACCCAAGGTCTCCTTGTTTGAGCCATCAAAAGCAGAGATTGCAAACAAACAAAAGGCTACCCTCGTGTGCTNGGCCAGGGGNNNNNNNNNNNNNNNNNNNNNNN
M2	S1P1L2_E10	E10	PA	Productive	6-6 or 6D-6	53	CALGGGSNYKLTF			CAGCAGAGGGTTTGAAGCCACATACAATAAAGAAACCACCTCCTTCCACTTGCAGAAAGCCTCAGTGCAAGAGTCAGACTCGGCTGTGTACTACTGTGCTCTGGGTGGAGGCAGCAATTACAAACTGACATTTGGGAAAGGAACTCTCTTAACTGTGACTCCAAACATCCAGAACCCAGAACCTGCTGTGTACCAGTTAAAAG	TTACGGCNGNNCNGAAGGGAAGCAGCAGAGGGTTTGAAGCCACATACAATAAAGAAACCACCTCCTTCCACTTGCAGAAAGCCTCAGTGCAAGAGTCAGACTCGGCTGTGTACTACTGTGCTCTGGGTGGAGGCAGCAATTACAAACTGACATTTGGGAAAGGAACTCTCTTAACTGTGACTCCAAACATCCAGAACCCAGAACCTGCTGTGTACCAGTTAAAAGNTCCTCGNTNTCAGGACAGCNNNNNNNNNNNNNNNNN		Productive	29	2-7	1	3	CASSWGSEQYF			CCCTGGTCTGGGGCTACAGCTGATTTATATCTCATACGATGTTGATAGTAACAGCGAAGGAGACATCCCTAAAGGATACAGGGTCTCACGGAAGAAGCGGGAGCATTTCTCCCTGATTCTGGATTCTGCTAAAACAAACCAGACATCTGTGTACTTCTGTGCTAGCAGTTGGGGGTCTGAACAGTACTTCGGTCCCGGCACCAGGCTCACGGTTTTAGAGGATCTGAGAAATGTGACTCCACCCAAGGTCTCCTTGTTTGAGCCATCAAAAGCAGAGATTGCAAACAAACAAAAGGCTACC	NNNTTNTACTNNNNNNNNNANGACCCTGGTCTGGGGCTACAGCTGATTTATATCTCATACGATGTTGATAGTAACAGCGAAGGAGACATCCCTAAAGGATACAGGGTCTCACGGAAGAAGCGGGAGCATTTCTCCCTGATTCTGGATTCTGCTAAAACAAACCAGACATCTGTGTACTTCTGTGCTAGCAGTTGGGGGTCTGAACAGTACTTCGGTCCCGGCACCAGGCTCACGGTTTTAGAGGATCTGAGAAATGTGACTCCACCCAAGGTCTCCTTGTTTGAGCCATCAAAAGCAGAGATTGCAAACAAACAAAAGGCTACCCTCGTGTGCTNGGCCAGGGGNTNNNNNNNNNNNNNNNNNNNNN
M2	S1P1L2_F3	F3	NP	Productive	10	31	CAASDSNNRIFF			CATCAACTGCACTTACACAGATACTGCTTCATCATACTTCCCTTGGTACAAGCAAGAAGCTGGAAAGAGTCTCCACTTTGTGATAGACATTCGTTCAAATGTGGACAGAAAACAGAGCCAAAGACTTATAGTTTTGTTGGATAAGAAAGCCAAACGATTCTCCCTGCACATCACAGCCACACAGCCTGAAGATTCAGCCATCTACTTCTGTGCAGCAAGCGATAGCAATAACAGAATCTTCTTTGGTGATGGGACGCAGCTGGTGGTGAAGCCCAACATCCAGAACCCAGAACCTGCTGTGTACCAGTTAAAA	NNNNNGGAGNNNNNNNTGTCATCAACTGCACTTACACAGATACTGCTTCATCATACTTCCCTTGGTACAAGCAAGAAGCTGGAAAGAGTCTCCACTTTGTGATAGACATTCGTTCAAATGTGGACAGAAAACAGAGCCAAAGACTTATAGTTTTGTTGGATAAGAAAGCCAAACGATTCTCCCTGCACATCACAGCCACACAGCCTGAAGATTCAGCCATCTACTTCTGTGCAGCAAGCGATAGCAATAACAGAATCTTCTTTGGTGATGGGACGCAGCTGGTGGTGAAGCCCAACATCCAGAACCCAGAACCTGCTGTGTACCAGTTAAAAGNTCCTCGNTCTCAGGACAGCACNNNNNNNNNNNNNN		Productive	19	2-4	1	3	CASRDFSQNTLYF			AGGGAAAGGATTGAGACTGATCTACTATTCAATAACTGAAAACGATCTTCAAAAAGGCGATCTATCTGAAGGCTATGATGCGTCTCGAGAGAAGAAGTCATCTTTTTCTCTCACTGTGACATCTGCCCAGAAGAACGAGATGGCCGTTTTTCTCTGTGCCAGCCGGGACTTTAGTCAAAACACCTTGTACTTTGGTGCGGGCACCCGACTATCGGTGCTAGAGGATCTGAGAAATGTGACTCCACCCAAGGTCTCCTTGTTTGAGCCATCAAAAGCAGAGATTGCAAACAAACAAAAGGCTACCCT	NNNTCNNNNNNNNNNAAATGAAGTGTCTTTCAATNGTAAGCAAACTCTGGGCCACGATACTANNNNNNNNNNGTACNNNNNNNNNNNCAGGGAAAGGATTGAGACTGATCTACTATTCAATAACTGAAAACGATCTTCAAAAAGGCGATCTATCTGAAGGCTATGATGCGTCTCGAGAGAAGAAGTCATCTTTTTCTCTCACTGTGACATCTGCCCAGAAGAACGAGATGGCCGTTTTTCTCTGTGCCAGCCGGGACTTTAGTCAAAACACCTTGTACTTTGGTGCGGGCACCCGACTATCGGTGCTAGAGGATCTGAGAAATGTGACTCCACCCAAGGTCTCCTTGTTTGAGCCATCAAAAGCAGAGATTGCAAACAAACAAAAGGCTACCCTCGTGT…
M2	S1P1L2_F4	F4	NP	Productive	10	31	CAASDSNNRIFF			GAGGGTTTGAAGCCACATACAATAAAGAAACCACCTCCTTCCACTTGCAGAAAGCCTCAGTGCAAGAGTCAGACTCGGCTGTGTACTACTGTGCTCTGGGGGGAGGCAGCAATTACAAACTGACATTTGGGAA	NNNNGGGAGNNNNNNCTGTCATCAACTGCACTTACACAGATACTGCTTCATCATACTTCCCTTGGTACAAGCAAGAAGCTGGAAAGAGTCTCCACTTTGTGATAGACATTCGTTCAAATGTGGACAGAAAACAGAGCCAAAGACTTATAGTTTTGTTGGATAAGAAAGCCAAACGATTCTCCCTGCACATCACAGCCACACAGCCTGAAGATTCAGCCATCTACTTCTGTGCAGCAAGCGATAGCAATAACAGAATCTTCTTTGGTGATGGGACGCAGCTGGTGGTGAAGCCCAACATCCAGAACCCAGAACCTGCTGTGTACCAGTTAAAAGNTCCTCGNTCTCAGGACANCACNNNNNNNNNNNNNN		Productive	19	2-4	2	3	CASRDFSQNTLYF			GACAAGACCCTGGTTTGGGGGTACAGcTGATTTATATTTCATACGATGTTGATAGTAACAGCGAAGGAGACATCCCTAAAGGATACAGGGTcTCACGGAAGAAGCGGGAGCATTTTTCCCTGATTTTGGATTTTGcTAAAACAAACCAGACATTTGTGTAcTTTTGTGCTAGCAGTTCAGGGTTGGCGCTGTATTTTGGcTCAGGAACCAGACTGACTGTTcTcGAGGATTTGAGAAATGTGACTCCACCCAAGGT	NTNGTACCNNNNNNNNNNCAGGGAAAGGATTGAGACTGATCTACTATTCAATAACTGAAAACGATCTTCAAAAAGGCGATCTATCTGAAGGCTATGATGCGTCTCGAGAGAAGAAGTCATCTTTTTCTCTCACTGTGACATCTGCCCAGAAGAACGAGATGGCCGTTTTTCTCTGTGCCAGCCGGGACTTTAGTCAAAACACCTTGTACTTTGGTGCGGGCACCCGACTATCGGTGCTAGAGGATCTGAGAAATGTGACTCCACCCAAGGTCTCCTTGTTTGAGCCATCAAAAGCAGAGATTGCAAACAAACAAAAGGCTACCCTCGTGTGCTNNGCCAGGGGNTNTNCNNNNNNNNNNNNNNN
M2	S1P1L2_F6	F6	PA	Productive	6-4	18	CALDRGSALGRLHF			ACAGCTCCTTCTGAAAGTGACAACTGCCAACAaCAAGGGAATCAGCAGAGGCTTTGAAGCTACATATGACAAAGGGACCACGTCCTTCCACTTGCAGAAAGCCTCAGTGCAGGAGTCAGACTCAGCCGTGTACTTCTGTGCTCTGGATAGAGGTTCAGCCTTAGGGAGGCTGCATTTTGGAGCTGGGACTCAGCTGATTGTCATACCTGACATCCAGAACCCAGAACCTGCTGTGTA	NNNNNNGAAGGTCCACAGCTCCTTCTGAAAGTGACAACTGCCAACANCAAGGGAATCAGCAGAGGCTTTGAAGCTACATATGACAAAGGGACCACGTCCTTCCACTTGCAGAAAGCCTCAGTGCAGGAGTCAGACTCAGCCGTGTACTTCTGTGCTCTGGATAGAGGTTCAGCCTTAGGGAGGCTGCATTTTGGAGCTGGGACTCAGCTGATTGTCATACCTGACATCCAGAACCCAGAACCTGCTGTGTACCAGTTAAAAGNTCCTCGNTCTCAGGACANCNNNNNNNNNNNNNNNNNN		Productive	13-3	2-7	2	1	CATTTGYEQYF			GACACGGGGCATGGGCTGAGGCTGATCCATTACTCATATGTCGCTGACAGCACGGAGAAAGGAGATATCCCTGATGGGTACAAGGCCTCCAGACCAAGCCAAGAGAATTTCTCTCTCATTCTGGAGTTGGCTTCCCTTTCTCAGACAGCTGTATATTTCTGTGCCACCACGACTGGCTATGAACAGTACTTCGGTCCCGGCACCAGGCTCACGGTTTTAGAGGATCTGAGAAATGTGACTCCACCCAAGGTCTCCTTGTTTGAGCCATCAAAAGCAGAGATTGCAAACAAACAAAAGGCTACCCTCGTG	NNTTNTACTNGNNNNNNNAGGACACGGGGCATGGGCTGAGGCTGATCCATTACTCATATGTCGCTGACAGCACGGAGAAAGGAGATATCCCTGATGGGTACAAGGCCTCCAGACCAAGCCAAGAGAATTTCTCTCTCATTCTGGAGTTGGCTTCCCTTTCTCAGACAGCTGTATATTTCTGTGCCACCACGACTGGCTATGAACAGTACTTCGGTCCCGGCACCAGGCTCACGGTTTTAGAGGATCTGAGAAATGTGACTCCACCCAAGGTCTCCTTGTTTGAGCCATCAAAAGCAGAGATTGCAAACAAACAAAAGGCTACCCTCGTGTGCTNGGCCAGGGGNTNNNNNNNNNNNNNNNNNNNNN
M2	S1P1L2_F10	F10	PA	Not detected									Not detected
M2	S1P1L2_G6	G6	PA	Unproductive	6D-4	48	Unidentified CDR3					stop codons, out-of-frame junction	Not detected
M2	S1P1L2_G10	G10	PA	Productive	6-6 or 6-7/DV9 or 6D-6	33	CALGDGSNYQLIW			GCAGCAGAGGGTTTGAAGCCACATACAATAAAGAAACCACCTCCTTCCACTTGCAGAAAGCCTCAGTGCAAGAGTCAGACTCGGCTGTGTACTACTGTGCTCTGGGTGATGGAAGCAACTATCAGTTGATCTGGGGCTCTGGGACCAAGCTAATTATAAAGC	NTACGGCTGNNNNNNNNGGAAGCAGCAGAGGGTTTGAAGCCACATACAATAAAGAAACCACCTCCTTCCACTTGCAGAAAGCCTCAGTGCAAGAGTCAGACTCGGCTGTGTACTACTGTGCTCTGGGTGATGGAAGCAACTATCAGTTGATCTGGGGCTCTGGGACCAAGCTAATTATAAAGCCNNANNNCCAGAACCCAGAACCTGCTGTGTACCAGTTAAAAGNTCCTNNTCTCANGANNNNNNNNNNNNNNNNNNNNNNN		Productive*	29	2-7	-	-	CASSSYEQYF
M2	S1P1L2_H4	H4	PA	Not detected									Unproductive	13-2	2-5	1	2	Unidentified CDR3					stop codons, out-of-frame junction
M2	S1P1L2_H7	H7	PA	Not detected									Productive	29	2-5	1	1	CASSSPNTQYF			CCTGGTCTGGGGCTACAGCTGATTTATATCTCATACGATGTTGATAGTAACAGCGAAGGAGACATCCCTAAAGGATACAGGGTCTCACGGAAGAAGCGGGAGCATTTCTCCCTGATTCTGGATTCTGCTAAAACAAACCAGACATCTGTGTACTTCTGTGCTAGCAGTTCACCGAACACCCAGTACTTTGGGCCAGGCACTCGGCTCCTCGTGTTAGAGGATCTGAGAAATGTGACTCCACCCAAGGTCTCCTTGTTTGAGCCATCAAAAGCAGAGATTGCAAACAAACAAAAGGCTACCCTCGTGT	NNTGTANNNNNNNNNNNNANGACCCTGGTCTGGGGCTACAGCTGATTTATATCTCATACGATGTTGATAGTAACAGCGAAGGAGACATCCCTAAAGGATACAGGGTCTCACGGAAGAAGCGGGAGCATTTCTCCCTGATTCTGGATTCTGCTAAAACAAACCAGACATCTGTGTACTTCTGTGCTAGCAGTTCACCGAACACCCAGTACTTTGGGCCAGGCACTCGGCTCCTCGTGTTAGAGGATCTGAGAAATGTGACTCCACCCAAGGTCTCCTTGTTTGAGCCATCAAAAGCAGAGATTGCAAACAAACAAAAGGCTACCCTCGTGTGCTNGGCCAGGGGNTNNNNNNNNNNNNNNNNNNNN
M2	S1P1L2_H8	H8	PA	Productive	6-4	18	CALDRGSALGRLHF			GCAGAGGCTTTGAAGCTACATATGACAAAGGGACCACGTCCTTCCACTTGCAGAAAGCCTCAGTGCAGGAGTCAGACTCAGCCGTGTACTTCTGTGCTCTGGATAGAGGTTCAGCCTTAGGGAGGCTGCATTTTGGAGCTGGG	NNNNNGAAGNNNCCACAGCTCCTTCTGAAANTGTCAACTGNNNNNNNNNGGGAATCAGCAGAGGCTTTGAAGCTACATATGACAAAGGGACCACGTCCTTCCACTTGCAGAAAGCCTCAGTGCAGGAGTCAGACTCAGCCGTGTACTTCTGTGCTCTGGATAGAGGTTCAGCCTTAGGGAGGCTGCATTTTGGAGCTGGGACTCAGCTGATTNTCATACCTGACATCCAGAACCCAGAACCTGCTGTGTACCAGTTAAAAGNNCCTCGNNCTCANGANNNNNNNNNNNNNNNNNNNNNNNN		Productive	13-3	2-7	2	1	CATTTGYEQYF			AGGGAAAGGATTGAGACTGATCTACTATTCAATAACTGAAAACGATCTTCAAAAAGGCGATCTATCTGAAGGCTaTGATGCGTCTCGAGAGAAGAAGTCATCTTTTTCTCTCACTGTGACATCTGCCCAGAAGAACGAGATGGCCGTTTTTCTCTGTGCCAGCAGTATAGGGTCAGAAGTcTTCTTTGGTAAAGGAACCAGACTCACAG	NNNNNNNCTGNNNNNNNNNAGGACACGGGGCATGGGCTGAGGCTGATCCATTACTCATATGTCGCTGACAGCACGGAGAAAGGAGATATCCCTGATGGGTACAAGGCCTCCAGACCAAGCCAAGAGAATTTCTCTCTCATTCTGGAGTTGGCTTCCCTTTCTCAGACAGCTGTATATTTCTGTGCCACCACGACTGGCTATGAACAGTACTTCGGTCCCGGCACCAGGCTCACGGTTTTAGAGGATCTGAGAAATGTGACTCCACCCAAGGTCTCCTTGTTTGAGCCATCAAAAGCAGAGATTGCAAACAAACAAAAGGCTACCCTCGTGTGCTNGGCCAGGGGNTNNNNNNNNNNNNNNNNNNNN
M2	S1P1L2_H10	H10	PA	Productive	6-4	18	CALDRGSALGRLHF			AGGCTTTGAAGCTACATATGACAAAGGGACCACGTCCTTCCACTTGCAGAAAGCCTCAGTGCAGGAGTCAGACTCAGCCGTGTACTTCTGTGCTCTGGATAGAGGTTCAGCCTTAGGGAGGCTGCATTTTGGAGCTGGGACTCAGCTGATTGTCATACCTGAcATCCAGAACCCAGAACCTGCTGTGTACCAGTTAAAA	TCAACTGCNNNNNNNNNGGGAATCAGCAGAGGCTTTGAAGCTACATATGACAAAGGGACCACGTCCTTCCACTTGCAGAAAGCCTCAGTGCAGGAGTCAGACTCAGCCGTGTACTTCTGTGCTCTGGATAGAGGTTCAGCCTTAGGGAGGCTGCATTTTGGAGCTGGGACTCAGCTGATTGTCATACCTGANATCCAGAACCCAGAACCTGCTGTGTACCAGTTAAAAGNNCCTCGNNCTCAGGANNNNNNNNNNNNNNNNNNNNNN		Productive	13-3	2-7	2	1	CATTTGYEQYF			GACACGGGGCATGGGCTGAGGCTGATCCATTACTCATATGTCGCTGACAGCACGGAGAAAGGAGATATCCCTGATGGGTACAAGGCCTCCAGACCAAGCCAAGAGAATTTCTCTCTCATTCTGGAGTTGGCTTCCCTTTCTCAGACAGCTGTATATTTCTGTGCCACCACGACTGGCTATGAACAGTACTTCGGTCCCGGCACCAGGCTCACGGTTTTAGAGGATCTGAGAAATGTGACTCCACCCAAGGTCTCCTTGTTTGAGCCATCAAAAGCAGAGATTGCAAACAAACAAAAGGCTACCC	NNTGTACTGNNNNNNNNAGGACACGGGGCATGGGCTGAGGCTGATCCATTACTCATATGTCGCTGACAGCACGGAGAAAGGAGATATCCCTGATGGGTACAAGGCCTCCAGACCAAGCCAAGAGAATTTCTCTCTCATTCTGGAGTTGGCTTCCCTTTCTCAGACAGCTGTATATTTCTGTGCCACCACGACTGGCTATGAACAGTACTTCGGTCCCGGCACCAGGCTCACGGTTTTAGAGGATCTGAGAAATGTGACTCCACCCAAGGTCTCCTTGTTTGAGCCATCAAAAGCAGAGATTGCAAACAAACAAAAGGCTACCCTCGTGTGCTNNGCCAGGGGNTNTNNNNNNNNNNNNNNNNNN
M2	S1P2L2_F4	F4	PA	Productive	6-6 or 6-7/DV9 or 6D-6	53	CALGGGSNYKLTF			GGAAGNNGNAGAGGGTTTGAAGCCACATACAATAAAGAAACCACCTCCTTCCACTTGCAGAAAGCCTCAGTGCAAGAGTCAGACTCGGCTGTGTACTACTGTGCTCTGGGGGGAGGCAGCAATTACAAACTGACATTTGGGAAAGGAACTCTCTTAACTGTGNCTCCAAACATCCAGAACCCAGANCCTGCTGTGTNCCAGTTAAA	GGAAGNNGNAGAGGGTTTGAAGCCACATACAATAAAGAAACCACCTCCTTCCACTTGCAGAAAGCCTCAGTGCAAGAGTCAGACTCGGCTGTGTACTACTGTGCTCTGGGGGGAGGCAGCAATTACAAACTGACATTTGGGAAAGGAACTCTCTTAACTGTGNCTCCAAACATCCAGAACCCAGANCCTGCTGTGTNCCAGTTAAA		Productive	29	2-3	1	1	CASSSGLALYF			CAAGACCCTGGTTTGGGGGTACAGNTGATTTATATTTCATACGATGTTGATAGTAACAGCGAAGGAGACATCCCTAAAGGATACAGGGTNTCACGGAAGAAGCGGGAGCATTTTTCCCTGATTTTGGATTTTGNTAAAACAAACCAGACATTTGTGTANTTTTGTGCTAGCAGTTCAGGGTTGGCGCTGTATTTTGGNTCAGGAACCAGACTGACTGTTNTNGAGGATTTGAGAAATGTGACTCCACCCAAGGTNTCCTTGTTTGAGCCATCAAAAGCAGAGATTGCAAACAAACAAA	NTTTNCTGGTATNGACAAGACCCTGGTTTGGGGGTACAGNTGATTTATATTTCATACGATGTTGATAGTAACAGCGAAGGAGACATCCCTAAAGGATACAGGGTNTCACGGAAGAAGCGGGAGCATTTTTCCCTGATTTTGGATTTTGNTAAAACAAACCAGACATTTGTGTANTTTTGTGCTAGCAGTTCAGGGTTGGCGCTGTATTTTGGNTCAGGAACCAGACTGACTGTTNTNGAGGATTTGAGAAATGTGACTCCACCCAAGGTNTCCTTGTTTGAGCCATCAAAAGCAGAGATTGCAAACAAACAAAAGGCTACCCTCGTGTGCTNGCCNNNNNTNNNNNNNNNNNNNNNNNNNNNN
M2	S1P2L2_F8	F8	PA	Productive	6-6 or 6-7/DV9 or 6D-6	53	CALGGGSNYKLTF			CAGAGGGTTTGAAGCCACATACAATAAAGAAACCACCTCCTTCCACTTGCAGAAAGCCTCAGTGCAAGAGTCAGACTCGGCTGTGTACTACTGTGCTCTGGGGGGAGGCAGCAATTACAAACTGACATTTGGGAAAGGAACTCTCTTAACTGTGACTCCAAACATCCAGAACCCAGAACCTGCTGTGTACCAGTTAAAA	NTACGGCTGNNNNNNNNGGAAGCNGCAGAGGGTTTGAAGCCACATACAATAAAGAAACCACCTCCTTCCACTTGCAGAAAGCCTCAGTGCAAGAGTCAGACTCGGCTGTGTACTACTGTGCTCTGGGGGGAGGCAGCAATTACAAACTGACATTTGGGAAAGGAACTCTCTTAACTGTGACTCCAAACATCCAGAACCCAGAACCTGCTGTGTACCAGTTAAAAGNNCCTCGNNCTCAGGACNNNNNNNNNNNNNNNNNNNNNNNN		Productive	29	2-3	1	1	CASSSGSALYF			GTATCGACAAGACCCTGGTCTGGGGCTACAGCTGATTTATATCTCATACGATGTTGATAGTAACAGCGAAGGAGACATCCCTAAAGGATACAGGGTCTCACGGAAGAAGCGGGAGCATTTCTCCCTGATTCTGGATTCTGCTAAAACAAACCAGACATCTGTGTACTTCTGTGCTAGCAGTTCAGGGTCGGCGCTGTATTTTGGCTCAGGAACCAGACTGACTGTTCTCGAGGATCTGAGAAATGTGACTCCACCCAAGGTCTCCTTGTTTGAGCCaTCAAAAGCAGAGATTGCAAACAAACAAAAG	NTGTACTGGTATCGACAAGACCCTGGTCTGGGGCTACAGCTGATTTATATCTCATACGATGTTGATAGTAACAGCGAAGGAGACATCCCTAAAGGATACAGGGTCTCACGGAAGAAGCGGGAGCATTTCTCCCTGATTCTGGATTCTGCTAAAACAAACCAGACATCTGTGTACTTCTGTGCTAGCAGTTCAGGGTCGGCGCTGTATTTTGGCTCAGGAACCAGACTGACTGTTCTCGAGGATCTGAGAAATGTGACTCCACCCAAGGTCTCCTTGTTTGAGCCNTCAAAAGCAGAGATTGCAAACAAACAAAAGGCTACCCTCGTGNGCTNGCCNNNNNNNNNNNNNNNNNNNNNN
M2	S1P2L2_A6	A6	PA	Not detected									Not detected
M2	S1P2L2_A7	A7	PA	Productive	13D-4 or 13N-4	22	CAMSSSGSWQLIF			ACGTCCTGGGGGAAGACTCGTCAGCCTGTTGTACAATCCTTCTGGGACAAAGCAGAGTGGGAGACTGACATCCACAACAGTCATTAAAGAACGTCGCAGCTCTTTGCACATTTCCTCCTCCCAGATCACAGACTCAGGCACTTATCTCTGTGCTATGTCATCTTCTGGCAGCTGGCAACTCATCTTTGGATCTGGAACCCAACTGACAGTTATNNCNNNNNNNCAGAACCCAGAACCTGCTGTGTACCAGTTAAAA	TTGCAGTGGNNTTTACCAACGTCCTGGGGGAAGACTCGTCAGCCTGTTGTACAATCCTTCTGGGACAAAGCAGAGTGGGAGACTGACATCCACAACAGTCATTAAAGAACGTCGCAGCTCTTTGCACATTTCCTCCTCCCAGATCACAGACTCAGGCACTTATCTCTGTGCTATGTCATCTTCTGGCAGCTGGCAACTCATCTTTGGATCTGGAACCCAACTGACAGTTATNNCNNNNNNNCAGAACCCAGAACCTGCTGTGTACCAGTTAAAAGNNCCTNNNCNCAGGNNNNNNNNNNNNNNNNNNNNNNNNNNNN		Not detected
M2	S1P2L2_B4	B4	PA	Productive	7-2 or 7D-2	31	CAASRGSNNRIFF			ACTGCACTTCCAGTGATCGTAATGTTGACTACTTCTGGTGGTACAGACAGCACTCTGGGAAAAGCCCCAAGATGCTGATGTCTATCTTCTCCAATGGTGAAAAGGAAGAAGGCAGATTCACAGTTCACCTCAATAAAGCCAGCCTGCATACTTCCCTGCACATCAGAGACTCCCAGCCCAGTGACTCTGCTCTCTACCTCTGTGCAGCAAGCAGGGGTAGCAATAACAGAATCTTCTTTGGTGATGGGACGCAGCTGGTGGTGAAGCCCAANATCCAGAACCCAGAACCTGCTGTGTACCAGTTAAA	NNNNNAGGTNNCANNAGAGCCCAGANTTNCNNANTNTTCCAGAGGGNNNNNNGGNCNNNNNTTNNACTGCACTTCCAGTGATCGTAATGTTGACTACTTCTGGTGGTACAGACAGCACTCTGGGAAAAGCCCCAAGATGCTGATGTCTATCTTCTCCAATGGTGAAAAGGAAGAAGGCAGATTCACAGTTCACCTCAATAAAGCCAGCCTGCATACTTCCCTGCACATCAGAGACTCCCAGCCCAGTGACTCTGCTCTCTACCTCTGTGCAGCAAGCAGGGGTAGCAATAACAGAATCTTCTTTGGTGATGGGACGCAGCTGGTGGTGAAGCCCAANATCCAGAACCCAGAACCTGCTGTGTACCAGTTAAAAGNNCCTNNNCNCANGANNNNNNNNNN…		Not detected
M2	S1P2L2_D2	D2	PA	Productive	12D-3 or 12N-3	22	CALSATSGSWQLIF			TATTTACTCAAATCCTTTCCTTTTCTGGTATGTGCAACATCTCAATGAATCCCCTCGGCTACTCCTGAAGAGCTTCACAGACAACAAGAGGACCGAGCACCAAGGgTTCCACGCCACTCTCCATAAGAGCAGCAGCTCCTTCCATCTGCAGAAGTCCTcagaGCAGCTGTCAGACTCTGCCCTGTACTACTGTGCTCTGAGTGCGACTTCTGGCAGCTGGCAACTCATCTTTGGATCTG	NNNNNNTCAGTGACCCAGAAGGANNNNNNGNNNNNCNNNNGAAGGGTTGCCTGNNNNNNNNAACNNNNNNTATCAGNCTATTTACTCAAATCCTTTCCTTTTCTGGTATGTGCAACATCTCAATGAATCCCCTCGGCTACTCCTGAAGAGCTTCACAGACAACAAGAGGACCGAGCACCAAGGNTTCCACGCCACTCTCCATAAGAGCAGCAGCTCCTTCCATCTGCAGAAGTCCTNNNNGCAGCTGTCAGACTCTGCCCTGTACTACTGTGCTCTGAGTGCGACTTCTGGCAGCTGGCAACTCATCTTTGGATCTGGAACCCAACTGACAGTTATGCCTGANATCCAGAACCCAGAACCTGCTGTGTANCAGTTAAAAGNNCCTNNNCTCANGNNNNN…		Not detected
M3	S1P1L3_A1	A1	PA	Productive	6-6 or 6-7/DV9 or 6D-6	35	CALGDRGFASALTF			GGTTTGAAGCCACATACAATAAAGAAACCACCTCCTTCCACTTGCAGAAAGCCTCAGTGCAAGAGTCAGACTCGGCTGTGTACTACTGTGCTCTGGGTGATCGGggcttTGCAAGTGCGCTGACATTTGGATCTGGCACAAAAGTCATTCCATGTCTACC	GAGGGTTTGAAGCCACATACAATAAAGAAACCACCTCCTTCCACTTGCAGAAAGCCTCAGTGCAAGAGTCAGACTCGGCTGTGTACTACTGTGCTCTGGGTGATCGGNNNNNTGCAAGTGCGCTGACATTTGGATCTGGCACAAAAGTCATTCCATGTCTACCNTANATCCAGAACCCAGAACCTGCTGTGTACCAGTTAAAAGNNCCTNNTCT		Productive*	29	2-7	1	3	Unidentified CDR3					2nd-CYS 104 not identified
M3	S1P1L3_A5	A5	NP	Productive*	12-1 or 12D-1	35							Unproductive	13-1	2-2	1	3	Unidentified CDR3					Low V-REGION score; 2nd-CYS 104 not identified; out of frame junction
M3	S1P1L3_A6	A6	NP	Unproductive/ Double	3-4	49	Unidentified CDR3	3D-3 or 3N-3				Low V-REGION score; 2nd-CYS 104 not identified	Unproductive	13-1	2-7	1	2	Unidentified CDR3					stop codons, out-of-frame junction
M3	S1P1L3_A7	A7	NP	Unproductive	3D-3 or 3N-3	49	Unidentified CDR3						Unproductive	13-1	2-7	1	2	Unidentified CDR3					stop codons, out-of-frame junction
M3	S1P1L3_A3	A3	PA	Productive	6-4	18	CALDRGSALGRLHF			CTTCTGAAAGTGACAACTGCCAACAATAAgGGAATCAGCAGAGGCTTTGAAGCTACATATGACAAAGGGACCACGTCCTTCCACTTGCAGAAAGCCTCAGTGCAGGAGTCAGACTCAGCCGTGTACTTCTGTGCTCTGGATAGAGGTTCAGCCTTAGGGAGGCTGCATTTTGGAGCTGGGACTCAGCTGATT	NTGGAGAANNNNNNNNAGCTCCTTCTGAAAGTGACAACTGCCAACAATAANGGAATCAGCAGAGGCTTTGAAGCTACATATGACAAAGGGACCACGTCCTTCCACTTGCAGAAAGCCTCAGTGCAGGAGTCAGACTCAGCCGTGTACTTCTGTGCTCTGGATAGAGGTTCAGCCTTAGGGAGGCTGCATTTTGGAGCTGGGACTCAGCTGATTNTCATACCTGACATCCAGAACCCAGAACCTGCTGTGTACCAGTTAAAAGNTCCTNNTNNCAGGANNNNNNNNNNNNNNNNNNNNNNNN		Productive	13-3	2-7	2	1	CATTTGYEQYF			GACACGGGGCATGGGCTGAGGCTGATCCATTACTCATATGTCGCTGACAGCACGGAGAAAGGAGATATCCCTGATGGGTACAAGGCCTCCAGACCAAGCCAAGAGAATTTCTCTCTCATTCTGGAGTTGGCTTCCCTTTCTCAGACAGCTGTATATTTCTGTGCCACCACGACTGGCTATGAACAGTACTTCGGTCCCGGCACCAGGCTCACGGTTTTAGAGGATCTGAGAAATGTGACTCCACCCAAGGTCTCCTTGTTTGAGCCATCAAAAGCAGAGATTGCAAACAAACAAAAGGCTACC	NNNNNTACTGGNNNNNNNAGGACACGGGGCATGGGCTGAGGCTGATCCATTACTCATATGTCGCTGACAGCACGGAGAAAGGAGATATCCCTGATGGGTACAAGGCCTCCAGACCAAGCCAAGAGAATTTCTCTCTCATTCTGGAGTTGGCTTCCCTTTCTCAGACAGCTGTATATTTCTGTGCCACCACGACTGGCTATGAACAGTACTTCGGTCCCGGCACCAGGCTCACGGTTTTAGAGGATCTGAGAAATGTGACTCCACCCAAGGTCTCCTTGTTTGAGCCATCAAAAGCAGAGATTGCAAACAAACAAAAGGCTACCCTCGTGTGCTNGGCCAGGGGNTNNNNNNNNNNNNNNNNNNNN
M3	S1P1L3_A10	A10	NP	Productive	7-4 or 7D-4	32	CAASGGSSGNKLIF			ACTGCACTTCAAGTGATCGTAATTTTCAGTACTTCTGGTGGTACAGACAGCATTCTGGAGAAGgCCCCAAGGCACTGATGTCAATCTTCTCTGATGGTGACAAGAAAGAAGGCAGATTCACAGCTCACCTCAATAAGGCCAGCCTGCATGTTTCCCTGCACATCAGAGACTCCCAGCCCAGtgaCTCCGCTCTCTACTTCTGTGCAGCTAGTGGAGGGAGCAGTGGCAACAAGCTCATCTTTGGAATTGGGACTCTGCTTTCT	NCNNCANGGCNTNNNNNCAACTGCACTTCAAGTGATCGTAATTTTCAGTACTTCTGGTGGTACAGACAGCATTCTGGAGAAGNCCCCAAGGCACTGATGTCAATCTTCTCTGATGGTGACAAGAAAGAAGGCAGATTCACAGCTCACCTCAATAAGGCCAGCCTGCATGTTTCCCTGCACATCAGAGACTCCCAGCCCAGNNNCTCCGCTCTCTACTTCTGTGCAGCTAGTGGAGGGAGCAGTGGCAACAAGCTCATCTTTGGAATTGGGACTCTGCTTTCTNNCAAGCCAAANATCCAGAACCCAGAACCTGCTGTGTACCAGTTAAAAGNTCCTNNNCNCAGGANNNNNNNNNNNNNNNNNNNNNNNN		Productive*	16	2-5	1	3	CASSRXRDDTXXF
M3	S1P1L3_B1	B1	PA	Productive	21/DV12	56	CILRVGATGGNNKLTF			TCTGACAGAAAGTCAAGCACCTTGATCCTGCCTCATGTCAGCCTGAGAGACGCGGCTGTGTACCACTGTATCCTGAGAGTAGGGGCTACTGGAGGCAATAATAAGCTGACTTTTGGTCAAGGAACCGTTCTGAGTGTTATACC	NNNNNAGTANNNNNNNNCCTGGCTNTTGCCTCTGACAGAAAGTCAAGCACCTTGATCCTGCCTCATGTCAGCCTGAGAGACGCGGCTGTGTACCACTGTATCCTGAGAGTAGGGGCTACTGGAGGCAATAATAAGCTGACTTTTGGTCAAGGAACCGTTCTGAGTGTTATACCAGANATCCAGAACCCAGAACCTGCTGTNTACCAGTTAAAAGNNCCTNNNNNCAGGNNNNNNNNNNNNNNNNNNNNNNNN		Productive*	29	1-1	1	3	Unidentified CDR3					2nd-CYS 104 not identified
M3	S1P1L3_B3	B3	NP	Unproductive	3D-3 or 3N-3	49	Unidentified CDR3					Low V-REGION identity (79.05%); 2nd-CYS 104 not identified; out of frame junction	Unproductive	13-1	2-7	1	2	CASSSGT#SSYEQYF					stop codons, out-of-frame junction
M3	S1P1L3_A4	A4	PA	Productive	6-4	34	CALVPSNTNKVVF			CAGAGGCTTTGAAGCTACATATGACAAAGGGACCACGTCCTTCCACTTGCAGAAAGCCTCAGTGCAGGAGTCAGACTCAGCCGTGTACTTCTGTGCTCTGGTTCCTTCCAATACCAACAAAGTCGTCTTTGGAACAGGGACCAGATTACAAGTATTACCAAACATCCAGAACCCAGAACCTGCTGTGTACCAGTTAAAA	NNNNNGAAGNNTCCACAGCTCCTTCTGAAANNNTCAACTGCCANNNNNNNGGGAATCAGCAGAGGCTTTGAAGCTACATATGACAAAGGGACCACGTCCTTCCACTTGCAGAAAGCCTCAGTGCAGGAGTCAGACTCAGCCGTGTACTTCTGTGCTCTGGTTCCTTCCAATACCAACAAAGTCGTCTTTGGAACAGGGACCAGATTACAAGTATTACCAAACATCCAGAACCCAGAACCTGCTGTGTACCAGTTAAAAGNNCCTCGNTCTCAGGANNNNNNNNNNNNNNNNNNNNNNNN		Productive	29	2-7	1	1	CASSLGGYEQYF			AAGACCCTGGTCTGGGGCTACAGCTGATTTATATCTCATACGATGTTGATAGTAACAGCGAAGGAGACATCCCTAAAGGATACAGGGTCTCACGGAAGAAGCGGGAGCATTTCTCCCTGATTCTGGATTCTGCTAAAACAAACCAGACATCTGTGTACTTCTGTGCTAGCAGTCTAGGGGGTTATGAACAGTACTTCGGTCCCGGCACCAGGCTCACGGTTTTAGAGGATCTGAGAAATGTGACTCCACCCAAGGTCTCCTTGTTTGAGCCATCAAAAGCAGAGATTGCAAACAAACAA	NNTGTACTGGNNNNNNCAAGACCCTGGTCTGGGGCTACAGCTGATTTATATCTCATACGATGTTGATAGTAACAGCGAAGGAGACATCCCTAAAGGATACAGGGTCTCACGGAAGAAGCGGGAGCATTTCTCCCTGATTCTGGATTCTGCTAAAACAAACCAGACATCTGTGTACTTCTGTGCTAGCAGTCTAGGGGGTTATGAACAGTACTTCGGTCCCGGCACCAGGCTCACGGTTTTAGAGGATCTGAGAAATGTGACTCCACCCAAGGTCTCCTTGTTTGAGCCATCAAAAGCAGAGATTGCAAACAAACAAAAGGCTACCCTCNGTGTGCTGGCCAGGGGNNNNNNNNNNNNNNNNNNNN
M3	S1P1L3_A8	A8	NP	Productive	6-7/DV9 or 6D-7 or 6N-7	56	CALRSTGGNNKLTF			TTTTGAAGCTACATATGATAAAGGGACCaCCTCCTTCCACTTGCGGAAAGCTTCAGTGCAAGAGTCAGACTCGGCTGTGTaCTaCTGTGCTCTGAGGAGTACTGGAGGCAATAATAAaCTGACTTTTGGTCAAGGAACCGTTCTGAGTGTTA	TTTTGAAGCTACATATGATAAAGGGACCNCCTCCTTCCACTTGCGGAAAGCTTCAGTGCAAGAGTCAGACTCGGCTGTGTNCTNCTGTGCTCTGAGGAGTACTGGAGGCAATAATAANCTGACTTTTGGTCAAGGAACCGTTCTGAGTGTTATNCCNNNNNNCAGAACCCAGAACCTGCTGTGTACCAGTTAAAAG		Productive	5	2-7	2	2	CASSQDLGGVYEQYF			TTCTCTACAATCTTAAACAGTTGATTCGAAATGAGACGGTGCCCAGTCGTTTTATACCTGAATGCCCAGACAGCTCCAAGCTACTTTTACATATATCTGCCGTGGATCCAGAAGACTCAGCTGTCTATTTTTGTGCCAGCAGCCAAGATCTGGGGGGGGTCTATGAACAGTACTTCGGTCCCGGCACCAGGCTCACGGTTTTAGAGGATCTGAGAAATGTGACTCCACCCAAGGTCTCCTTGTTTGAGCCATCAAAAGCAGAGATTGCAAACAAACAAAAGG	NNNNCAGANNNNCNNNTTTCTCTACAATCTTAAACAGTTGATTCGAAATGAGACGGTGCCCAGTCGTTTTATACCTGAATGCCCAGACAGCTCCAAGCTACTTTTACATATATCTGCCGTGGATCCAGAAGACTCAGCTGTCTATTTTTGTGCCAGCAGCCAAGATCTGGGGGGGGTCTATGAACAGTACTTCGGTCCCGGCACCAGGCTCACGGTTTTAGAGGATCTGAGAAATGTGACTCCACCCAAGGTCTCCTTGTTTGAGCCATCAAAAGCAGAGATTGCAAACAAACAAAAGGCTACCCTCNGTGTGCTNNGCCAGGGGNNNNNNNNNNNNNNNNNNNNNNNNN
M3	S1P1L3_B6	B6	PA	Productive	16 or 16D/DV11	53	CAMRENSGGSNYKLTF			ACTTTCAGAAGCCAAAAAGTTCCATCGGACTCATCATCACTGCCACACAGATTGAGGACTCAGCAGTATATTTCTGTGCTATGAGAGAGAACAGTGGAGGCAGCAATTACAAACTGACATTTGGGAAAGGAACTCTC	NTGTACAANCNNANCAGCAAGTGGGGAAATAGTTTTCCTTATTCGTCAGGACTCTTACAAAAAGGAAAATGCAACAGAAGGNNNNTATTCTNNNGAACTTTCAGAAGCCAAAAAGTTCCATCGGACTCATCATCACTGCCACACAGATTGAGGACTCAGCAGTATATTTCTGTGCTATGAGAGAGAACAGTGGAGGCAGCAATTACAAACTGACATTTGGGAAAGGAACTCTCTTAACTGTGNCTCCNNNNNNNCAGAACCCAGANCCTGCTGTGTNCCAGTTAANNNNNNNNNNCNCAGGNNNNNNNNNNNNNNNNNNNNNNNNNNN		Productive*	29	1-4	1	3	CASSXXPEXXFF
M3	S1P1L3_B4	B4	NP	Productive	6-7/DV9	56	CALRSTGGNNKLTF			TTTTGAAGCTACATATGATAAAGGGACCACCTCCTTCCACTTGCGGAAAGCTTCAGTGCAAGAGTCAGACTCGGCTGTGTACTACTGTGCTCTGAGGAGTACTGGAGGCAATAATAAGCTGACTTTTGGTCAAGGAACCGTTCTGAGTGTTATAC	NNNNNNGNNNNTGNAGAGGTTTTGAAGCTACATATGATAAAGGGACCACCTCCTTCCACTTGCGGAAAGCTTCAGTGCAAGAGTCAGACTCGGCTGTGTACTACTGTGCTCTGAGGAGTACTGGAGGCAATAATAAGCTGACTTTTGGTCAAGGAACCGTTCTGAGTGTTATACCAGANATCCAGAACCCAGAACCTGCTGTGTNCCAGTTAAAAGNTCCTNNNCNCAGGNNNNNNNNNNNNNNNNNNNNNNNNN		Productive	5	2-7	2	2	CASSQDLGGVYEQYF			CAGAGCTCATGTTTCTCTACAATCTTAAACAGTTGATTCGAAATGAGACGGTGCCCAGTCGTTTTATACCTGAATGCCCAGACAGCTCCAAGCTACTTTTACATATATCTGCCGTGGATCCAGAAGACTCAGCTGTCTATTTTTGTGCCAGCAGCCAAGATCTGGGGGGGGTCTATGAACAGTACTTCGGTCCCGGCACCAGGCTCACGGTTTTAGAGGATCTGAGAAATGTGACTCCACCCAAGGTCTCCTTGTTTGAGCCATCAAAAGCAGAGATTGCAAACAAACA	NTGCCAGAGCTCATGTTTCTCTACAATCTTAAACAGTTGATTCGAAATGAGACGGTGCCCAGTCGTTTTATACCTGAATGCCCAGACAGCTCCAAGCTACTTTTACATATATCTGCCGTGGATCCAGAAGACTCAGCTGTCTATTTTTGTGCCAGCAGCCAAGATCTGGGGGGGGTCTATGAACAGTACTTCGGTCCCGGCACCAGGCTCACGGTTTTAGAGGATCTGAGAAATGTGACTCCACCCAAGGTCTCCTTGTTTGAGCCATCAAAAGCAGAGATTGCAAACAAACAAAAGGCTACCCNCNGNNTNNNNNCNNNNNNNNNNNNNNNNNNNNNNNN
M3	S1P1L3_B8	B8	NP	Productive*	7-5	34	Unidentified CDR3					Low V-REGION identity (52.15%); 2nd-CYS 104 not identified	Productive*	1	1-6	1	1	CTCSADXRNSYNSPLYF
M3	S1P1L3_B10	B10	PA	Unproductive	21/DV12	58	CILRV#QGTGSKLSF					stop codons, out-of-frame junction	Productive	13-2	2-5	1	1	CASGDTFNQDTQYF			GGGGCATGGGCTGAGGCTGATCCATTATTCATATGGTGCTGGCAGCACTGAGAAAGGAGATATCCCTGATGGATACAAGGCCTCCAGACCAAGCCAAGAGAACTTCTCCCTCATTCTGGAGTTGGCTACCCCCTCTCAGACATCAGTGTACTTCTGTGCCAGCGGTGATACATTTAACCAAGACACCCAGTACTTTGGGCCAGGCACTCGGCTCCTCGTGTTAGAGGATCTGAGAAATGTGACTCCACCCAAGGTCTCCTTGTTTGAGCCATCAAAAGCAGAGATTGCAAACAAACAAAAGGCTACCC	TNTANTNNGTNNNTGGCAGGACACGGGGCATGGGCTGAGGCTGATCCATTATTCATATGGTGCTGGCAGCACTGAGAAAGGAGATATCCCTGATGGATACAAGGCCTCCAGACCAAGCCAAGAGAACTTCTCCCTCATTCTGGAGTTGGCTACCCCCTCTCAGACATCAGTGTACTTCTGTGCCAGCGGTGATACATTTAACCAAGACACCCAGTACTTTGGGCCAGGCACTCGGCTCCTCGTGTTAGAGGATCTGAGAAATGTGACTCCACCCAAGGTCTCCTTGTTTGAGCCATCAAAAGCAGAGATTGCAAACAAACAAAAGGCTACCCTCGTGTGCTNGGCCAGGGGNTNTNNNNNNNNNNNNNNNNN
M3	S1P1L3_C1	C1	NP	Unproductive	3D-3 or 3N-3	49	CAVS#NTGYQNFYF					out-of-frame junction	Unproductive	13-1	2-7	1	2	CASSSGT#SSYEQYF					stop codons, out-of-frame junction
M3	S1P1L3_C3	C3	NP	Unproductive	7-2 or 7D-2	39	CAXSMMNNNAG#KLTF					out-of-frame junction	Productive	2	1-6	1	3	CASSQDRRNSYNSPLYF			AAGTCGCTTCCAACCTCAAAGTTCAAAGAAAAACCATTTAGACCTTCAGATCACAGCTCTAAAGCCTGATGACTCGGCCACATACTTCTGTGCCAGCAGCCAAGACAGGAGAAATTCCTATAATTCGCCCCTNTACTTTGCGGCAGGCACCCGGCTCACTGTGACAGAGGATCTGAGAAATGTGACTCCACCCAAGGTCTCCTTGTTTGAGCCATCAAAAGCAGAGATTGCAAACAAACAAAAGGCTACC	NNNCAATCNGANTGCCTCAAGTCGCTTCCAACCTCAAAGTTCAAAGAAAAACCATTTAGACCTTCAGNNNNNNNCAATNNNNNNGCCTCAAGTCGCTTCCAACCTCAAAGTTCAAAGAAAAACCATTTAGACCTTCAGATCACAGCTCTAAAGCCTGATGACTCGGCCACATACTTCTGTGCCAGCAGCCAAGACAGGAGAAATTCCTATAATTCGCCCCTNTACTTTGCGGCAGGCACCCGGCTCACTGTGACAGAGGATCTGAGAAATGTGACTCCACCCAAGGTCTCCTTGTTTGAGCCATCAAAAGCAGAGATTGCAAACAAACAAAAGGCTACCCTCGTGTGCNNGGCCAGGGGNTNNNNNNNNNNNNNNNNNNNNN
M3	S1P1L3_B5	B5	NP	Productive	6-7/DV9	56	CALRSTGGNNKLTF			GGTTTTGAAGCTACATATGATAAAGGGACCACCTCCTTCCACTTGCGGAAAGCTTCAGTGCAAGAGTCAGACTCGGCTGTGTACTACTGTGCTCTGAGGAGTACTGGAGGCAATAATAAGCTGACTTTTGGTCAAGGAACCGTTCTGAGTGTTATACCAG	NNNNAGGAANNNNAGAGGTTTTGAAGCTACATATGATAAAGGGACCACCTCCTTCCACTTGCGGAAAGCTTCAGTGCAAGAGTCAGACTCGGCTGTGTACTACTGTGCTCTGAGGAGTACTGGAGGCAATAATAAGCTGACTTTTGGTCAAGGAACCGTTCTGAGTGTTATACCAGANNTCCAGAACCCAGAACCTGCTGTGTACCAGTTAAAAGNNCCTNNNCNCAGGANNNNNNNNNNNNNNNNNNNNNNNNN		Productive	5	2-7	2	2	CASSQDLGGVYEQYF			ATGTTTCTCTACAATCTTAAACAGTTGATTCGAAATGAGACGGTGCCCAGTCGTTTTATACCTGAATGCCCAGACAGCTCCAAGCTACTTTTACATATATCTGCCGTGGATCCAGAAGACTCAGCTGTCTATTTTTGTGCCAGCAGCCAAGATCTGGGGGGGGTCTATGAACAGTACTTCGGTCCCGGCACCAGGCTCACGGTTTTAGAGGATCTGAGAAATGTGACTCCACCCAAGGTCTCCTTGTTTGAGCCATCAAAAGCAGAGATTGCAAACAAACAAAAGGCTACC	NTGCCAGAGCNCATGTTTCTCTACAATCTTAAACAGTTGATTCGAAATGAGACGGTGCCCAGTCGTTTTATACCTGAATGCCCAGACAGCTCCAAGCTACTTTTACATATATCTGCCGTGGATCCAGAAGACTCAGCTGTCTATTTTTGTGCCAGCAGCCAAGATCTGGGGGGGGTCTATGAACAGTACTTCGGTCCCGGCACCAGGCTCACGGTTTTAGAGGATCTGAGAAATGTGACTCCACCCAAGGTCTCCTTGTTTGAGCCATCAAAAGCAGAGATTGCAAACAAACAAAAGGCTACCCTCNGTGTGNNNGCCAGGGGNNNNNNNNNNNNNNNNNNNNNN
M3	S1P1L3_B7	B7	PA	Productive	21/DV12	56	CILRVGATGGNNKLTF			TGCCTCTGACAGAAAGTCAAGCACCTTGATCCTGCCTCATGTCAGCCTGAGAGACGCGGCTGTGTACCACTGTATCCTGAGAGTAGGGGCTACTGGAGGCAATAATAAGCTGACTTTTGGTCAAGGAACCGTTCTGAGTGTTATACC	NNNNNAGTANNNNNNNCCTGGCTNTTGCCTCTGACAGAAAGTCAAGCACCTTGATCCTGCCTCATGTCAGCCTGAGAGACGCGGCTGTGTACCACTGTATCCTGAGAGTAGGGGCTACTGGAGGCAATAATAAGCTGACTTTTGGTCAAGGAACCGTTCTGAGTGTTATACCAGANATCCAGAACCCAGAACCTGCTGTGTNCCAGTTAAANNNCCTNNNNNCAGGNNNNNNNNNNNNNNNNNNNNNNNNNN		Productive	29	1-1	1	3	CASSWDRAEVFF			AGACCCTGGTCTGGGGCTACAGCTGATTTATATCTCATACGATGTTGATAGTAACAGCGAAGGAGACATCCCTAAAGGATACAGGGTCTCACGGAAGAAGCGGGAGCATTTCTCCCTGATTCTGGATTCTGCTAAAACAAACCAGACATCTGTGTACTTCTGTGCTAGCAGTTGGGACAGGGCAGAAGTCTTCTTTGGTAAAGGAACCAGACTCACAGTTGTAGAGGATCTGAGAAATGTGACTCCACCCAAGGTCTCCTTGTTTGAGCCATCAAAAGCAGAGATTGCAAACAAACAAAAGG	NTTNTANNNNNNNNNNAAGACCCTGGTCTGGGGCTACAGCTGATTTATATCTCATACGATGTTGATAGTAACAGCGAAGGAGACATCCCTAAAGGATACAGGGTCTCACGGAAGAAGCGGGAGCATTTCTCCCTGATTCTGGATTCTGCTAAAACAAACCAGACATCTGTGTACTTCTGTGCTAGCAGTTGGGACAGGGCAGAAGTCTTCTTTGGTAAAGGAACCAGACTCACAGTTGTAGAGGATCTGAGAAATGTGACTCCACCCAAGGTCTCCTTGTTTGAGCCATCAAAAGCAGAGATTGCAAACAAACAAAAGGCTACCCTCGTGTGCTNGGCCAGGGGNTNNNCNNNNNNNNNNNNNNNN
M3	S1P1L3_C4	C4	NP	Productive	7-5	34	CAVRPSSNTNKVVF			TGCACGTTCAGTGATGGTACTTCTAACAACTTCAGGTGGTACAGACAgCATTCTGCGAAAGGCCTTGAGGTGCTAGTGTCCATCTTCTCTGATGGTGAAAAGGAAGAAGgcagatTTaCAgCTCACCTCAATAGAGCCAACTtGCATGTTTCCCTACACATCAGAGAACCACAACCCAGTGACTCTGCTGTCTACCTCTGTGCAGTGAGGcCTTCTTCCAATAcCAACAAAGTCGTCTTTGGAACAGGGACC	TNAACTGCACGTTCAGTGATGGTACTTCTAACAACTTCAGGTGGTACAGACANCATTCTGCGAAAGGCCTTGAGGTGCTAGTGTCCATCTTCTCTGATGGTGAAAAGGAAGAAGNNNNNNTTNCANCTCACCTCAATAGAGCCAACTNGCATGTTTCCCTACACATCAGAGAACCACAACCCAGTGACTCTGCTGTCTACCTCTGTGCAGTGAGGNCTTCTTCCAATANCAACAAAGTCGTCTTTGGAACAGGGACCAGATTACAAGTATTNCCAAACATCCAGAACCCAGAACC		Productive	13-1	2-2	1	1	CASRGGGNTGQLYF			GACACTGGGCATGGGCTGAGGCTGATCCATTACTCATATGGTGCTGGCAACCTTCAAATAGGAGATGTCCCTGATGGGTACAAGGCCACCAGAACAACGCAAGAAGACTTCTTCCTCCTGCTGGAATTGGCTTCTCCCTCTCAGACATCTTTGTACTTCTGTGCCAGCAGGGGAGGGGGGAACACCGGGCAGCTCTACTTTGGTGAAGGCTCAAAGCTGACAGTGCTGGAGGATCTGAGAAATGTGACTCCACCCAAGGTCTCCTTGTTTGAGCCATCAAAAGCAGAGATTGCAAACAAACAAAAGGCT	NNNNNNNCTGGNNNNNNNAGGACACTGGGCATGGGCTGAGGCTGATCCATTACTCATATGGTGCTGGCAACCTTCAAATAGGAGATGTCCCTGATGGGTACAAGGCCACCAGAACAACGCAAGAAGACTTCTTCCTCCTGCTGGAATTGGCTTCTCCCTCTCAGACATCTTTGTACTTCTGTGCCAGCAGGGGAGGGGGGAACACCGGGCAGCTCTACTTTGGTGAAGGCTCAAAGCTGACAGTGCTGGAGGATCTGAGAAATGTGACTCCACCCAAGGTCTCCTTGTTTGAGCCATCAAAAGCAGAGATTGCAAACAAACAAAAGGCTACCCTCGTGTGCTNGGCCAGGGGNTNTNNNNNNNNNNNNNNNNNNNNN
M3	S1P1L3_C8	C8	PA	Unproductive	6-6 or 6-7/DV9 or 6D-6	40	CALGXA#TGNYKYVF					stop codons, out-of-frame junction	Productive	29	2-7	1	3	CASSPDRGEQYF			AAGACCCTGGTCTGGGGCTACAGCTGATTTATATCTCATACGATGTTGATAGTAACAGCGAAGGAGACATCCCTAAAGGATACAGGGTCTCACGGAAGAAGCGGGAGCATTTCTCCCTGATTCTGGATTCTGCTAAAACAAACCAGACATCTGTGTACTTCTGTGCTAGCAGCCCAGACAGGGGTGAACAGTACTTCGGTCCCGGCACCAGGCTCACGGTTTTAGAGGATCTGAGAAATGTGACTCCACCCAAGGTCTCCTTGTTTGAGCCATCAAAAGCAGAGATTGCAAACAAACAAAA	NNNNNNTGGTNNTNGACAAGACCCTGGTCTGGGGCTACAGCTGATTTATATCTCATACGATGTTGATAGTAACAGCGAAGGAGACATCCCTAAAGGATACAGGGTCTCACGGAAGAAGCGGGAGCATTTCTCCCTGATTCTGGATTCTGCTAAAACAAACCAGACATCTGTGTACTTCTGTGCTAGCAGCCCAGACAGGGGTGAACAGTACTTCGGTCCCGGCACCAGGCTCACGGTTTTAGAGGATCTGAGAAATGTGACTCCACCCAAGGTCTCCTTGTTTGAGCCATCAAAAGCAGAGATTGCAAACAAACAAAAGGCTACCCTCGTGTGCTNNGCCAGNGGNNNNNNNNNNNNNNNNNNNNNNN
M3	S1P1L3_C5	C5	NP	Productive	16D/DV11 or 16N	37	CAMRGGNTGKLIF			TTTCAGAAGCCAAAAAGTTCCATCGGACTCATCATCACCGCCACACAGATTGAGGACTCAGCAGTATATTTCTGTGCTATGAGGGGGGGCAATACCGGAAAACTCATCTTTGGACTGGGGACAACTTTACAAGTGC	NNNNNNNATTCTNNGAACTTTCAGAAGCCAAAAAGTTCCATCGGACTCATCATCACCGCCACACAGATTGAGGACTCAGCAGTATATTTCTGTGCTATGAGGGGGGGCAATACCGGAAAACTCATCTTTGGACTGGGGACAACTTTACAAGTGCAACCAGANATCCAGAACCCAGAACCTGCTGTGTACCAGTTAAAAGNNCCTCNNTCTCNNGGNNNNNNNNNNNNNNNNNNNNNNNNNNA		Productive	13-1	2-2	2	3	CASRGGANTGQLYF			GCAGGACACtGGGCATGGGcTGAGGCTGATCCATTACTCATATGGTGCTGGCAACCTTCAAATAGGAGATGTCCCTGATGGGTACAAGGCCACCAGAACAACGCAAGAAGACTTCTTCCTCCTGCTGGAATTGGcTTCTCCCTcTCAGACATCTTTGTAcTTCTGTGCCAGCAGGGGGGGCGCAAACACCGGGCAGCTcTACTTTGGTGAAGG	NTNNNCAGGTGGGAAATGAAGTGTCTTTCAATTGTAAGCAAACNNNNNNNCTGGTNTNGGCAGGACACNGGGCATGGGNTGAGGCTGATCCATTACTCATATGGTGCTGGCAACCTTCAAATAGGAGATGTCCCTGATGGGTACAAGGCCACCAGAACAACGCAAGAAGACTTCTTCCTCCTGCTGGAATTGGNTTCTCCCTNTCAGACATCTTTGTANTTCTGTGCCAGCAGGGGGGGCGCAAACACCGGGCAGCTNTACTTTGGTGAAGGNTCAAAGCTGACAGTGCTGGAGGATCTGAGAAATGTGACTCCACCCAAGGTCTCCTTGTTTGAGCCATCAAAAGCAGAGATTGCAAACAAACAAAAGGCTACCCTCGTGTGCTNNGCCAGGGGNNNN…
M3	S1P1L3_D1	D1	NP	Unproductive	7-5	34	Unidentified CDR3					out-of-frame junction	Productive	13-1	2-2	1	1	CASRGGGNTGQLYF			GGACACTGGGCATGGGCTGAGGCTGATCCATTACTCATATGGTGCTGGCAACCTTCAAATAGGAGATGTCCCTGATGGGTACAAGGCCACCAGAACAACGCAAGAAGACTTCTTCCTCCTGCTGGAATTGGCTTCTCCCTCTCAGACATCTTTGTACTTCTGTGCCAGCAGGGGAGGGGGGAACACCGGGCAGCTCTACTTTGGTGAAGGCTCAAAGCTGACAGTGCTGGAGGATCTGAGAAATGTGACTCCACCCAAGGTCTCCTTGTTTGAGCCATCAAAAGCAGAGATTGCAAACAAACAAAAGGCTAC	NNNNNNNCTGGNNNNNNNAGGACACTGGGCATGGGCTGAGGCTGATCCATTACTCATATGGTGCTGGCAACCTTCAAATAGGAGATGTCCCTGATGGGTACAAGGCCACCAGAACAACGCAAGAAGACTTCTTCCTCCTGCTGGAATTGGCTTCTCCCTCTCAGACATCTTTGTACTTCTGTGCCAGCAGGGGAGGGGGGAACACCGGGCAGCTCTACTTTGGTGAAGGCTCAAAGCTGACAGTGCTGGAGGATCTGAGAAATGTGACTCCACCCAAGGTCTCCTTGTTTGAGCCATCAAAAGCAGAGATTGCAAACAAACAAAAGGCTACCCTCGTGTGCTNGGCCAGGGGNNNNNNNNNNNNNNNNNNNNNNNN
M3	S1P1L3_D2	D2	PA	Productive	21/DV12	56	CILRVGATGGNNKLTF			TGCCTCTGACAGAAAGTCAAGCACCTTGATCCTGCCTCATGTCAGCCTGAGAGACGCGGCTGTGTACCACTGTATCCTGAGAGTAGGGGCTACTGGAGGCAATAATAAGCTGACTTTTGGTCAAGGAACCGTTCT	NNNNNAGTANNNNNNTCCTGGCTNTTGCCTCTGACAGAAAGTCAAGCACCTTGATCCTGCCTCATGTCAGCCTGAGAGACGCGGCTGTGTACCACTGTATCCTGAGAGTAGGGGCTACTGGAGGCAATAATAAGCTGACTTTTGGTCAAGGAACCGTTCTGAGTGTTATACCAGANNTCCAGAACCCAGAACCTGCTGTGTACCAGTTAAAAGNNCCTNNNCNCAGGANNNNNNNNNNNNNNNNNNNNNNN		Productive*	29	2-4	1	3	Unidentified CDR3					2nd-CYS 104 not identified
M3	S1P1L3_C6	C6	NP	Productive	3-3	52	CAVSGGGANTGKLTF			CGGGAGGGAGACAGTGCCGTTATCACCTGCACCTACACAGACCCTAACAGTTATTACTTCTTCTGGTACAAGCAAGagCCGGGGGCAAGTCTTCAGTTGCTTATGAAGGTTTTCTCAAGTACGGAAATAAACGAAGGACAAGGATTCACTGTCCTACTGAACAAGAAAGACAAACGACTCTCTCTGAACCTCACAGCTGCCCATCCTGGGGACTCAGCCGCGTACTTCTGCGCAGTCAGTGGAGGTGGAGCTAACACTGGAAAGCTCACGTTTGGACACGGCACCATCCTTAGGGTCCATCCA	NTGCCCNNNNNNNNNNNAGTGTCCGGGAGGGAGACAGTGCCGTTATCACCTGCACCTACACAGACCCTAACAGTTATTACTTCTTCTGGTACAAGCAAGNNCCGGGGGCAAGTCTTCAGTTGCTTATGAAGGTTTTCTCAAGTACGGAAATAAACGAAGGACAAGGATTCACTGTCCTACTGAACAAGAAAGACAAACGACTCTCTCTGAACCTCACAGCTGCCCATCCTGGGGACTCAGCCGCGTACTTCTGCGCAGTCAGTGGAGGTGGAGCTAACACTGGAAAGCTCACGTTTGGACACGGCACCATCCTTAGGGTCCATCCAAANNTCCAGAACCCAGAACCTGCTGTNTACCAGTTAAAAGNNCCTCNTCTCNNGGANNNNNNNNNNNNNNNNN…		Productive	13-2	2-7	2	2	CASRLGEQYF			ACACGGGGCATGGGCTGAGGCTGATCCATTATTCATATGGTGCTGGCAGCACTGAGAAAGGAGATATCCCTGATGGATACAAGGCCTCCAGACCAAGCCAAGAGAACTTCTCCCTCATTCTGGAGTTGGCTACCCCCTCTCAGACATCAGTGTACTTCTGTGCCAGCCGCCTGGGTGAACAGTACTTCGGTCCCGGCACCAGGCTCACGGTTTTAGAGGATCTGAGAAATGTGACTCCACCCAAGGTCTCCTTGTTTGAGCCATCAAAAGCAGAGATTGCAAACAAACAAAAGGC	NTTNTACTNGNNNNNNNNAGGACACGGGGCATGGGCTGAGGCTGATCCATTATTCATATGGTGCTGGCAGCACTGAGAAAGGAGATATCCCTGATGGATACAAGGCCTCCAGACCAAGCCAAGAGAACTTCTCCCTCATTCTGGAGTTGGCTACCCCCTCTCAGACATCAGTGTACTTCTGTGCCAGCCGCCTGGGTGAACAGTACTTCGGTCCCGGCACCAGGCTCACGGTTTTAGAGGATCTGAGAAATGTGACTCCACCCAAGGTCTCCTTGTTTGAGCCATCAAAAGCAGAGATTGCAAACAAACAAAAGGCTACCCTCGTGTGCTNGGCCAGGGGNTNNNNNNNNNNNNNNNNNNNNN
M3	S1P1L3_C9	C9	NP	Productive	6-7/DV9	56	CALRSTGGNNKLTF			TTTGAAGCTACATATGATAAAGGGaCCaCCTCCTTCCACTTGCGGAAAGCTTCAGTGCAAGAGTCAGACTCGGCTGTGTaCTaCTGTGCTCTGAGGAGTACtGGAGGCAATAATAAGCTGACTTTTGGTCAAG	NNNNNNGNNNNTGNAGNNGTTTTGAAGCTACATATGATAAAGGGNCCNCCTCCTTCCACTTGCGGAAAGCTTCAGTGCAAGAGTCAGACTCGGCTGTGTNCTNCTGTGCTCTGAGGAGTACNGGAGGCAATAATAAGCTGACTTTTGGTCAAGGAACCGTTCTGAGTGTTATNCCAGANATCCAGAACCCAGANCCTGCTGTGTACCAGTTAAAAGNNCCTNNNNNCAGGANNNNNNNNNNNNNNNNNNNNNNNN		Productive	5	2-7	2	2	CASSQDLGGVYEQYF			TTTCTCTACAATCTTAAACAGTTGATTCGAAATGAGACGGTGCCCAGTCGTTTTATACCTGAATGCCCAGACAGCTCCAAGCTACTTTTACATATATCTGCCGTGGATCCAGAAGACTCAGCTGTCTATTTTTGTGCCAGCAGCCAAGATCTGGGGGGGGTCTATGAACAGTACTTCGGTCCCGGCACCAGGCTCACGGTTTTAGAGGATCTGAGAAATGTGACTCCACCCAAGGTCTCCTTGTTTGAGCCATCAAAAGCAGAGATTGCAAACAAACA	NNNNCAGANNNNNCNNNTTTCTCTACAATCTTAAACAGTTGATTCGAAATGAGACGGTGCCCAGTCGTTTTATACCTGAATGCCCAGACAGCTCCAAGCTACTTTTACATATATCTGCCGTGGATCCAGAAGACTCAGCTGTCTATTTTTGTGCCAGCAGCCAAGATCTGGGGGGGGTCTATGAACAGTACTTCGGTCCCGGCACCAGGCTCACGGTTTTAGAGGATCTGAGAAATGTGACTCCACCCAAGGTCTCCTTGTTTGAGCCATCAAAAGCAGAGATTGCAAACAAACAAAAGGCTACCCTCGTGTGNTGNCCAGGGGNNNNNNNNNNNNNNNNNNNNNNN
M3	S1P1L3_D7	D7	PA	Productive	12D-3 or 12N-3	30	CALDTNAYKVIF			TATCAGACTATTTACTCAAATCCTTTCCTTTTCTGGTATGTGCAACATCTCAATGAATCCCCTCGGCTACTCCTGAAGAGCTTCACAGACAACAAGAGGACCGAGCACCAAGGgTTCCACGCCACTCTCCATAAGAGCAGCAGCTCCTTCCATCTGCAGAAGTCCTcagcGCAGCTGTCAGACTCTGCCCTGTACTACTGTGCTCTCGACACAAATGCTTACAAAGTCATCTTTGGAA	NNNNNTGAANNNNNNNTATCAGACTATTTACTCAAATCCTTTCCTTTTCTGGTATGTGCAACATCTCAATGAATCCCCTCGGCTACTCCTGAAGAGCTTCACAGACAACAAGAGGACCGAGCACCAAGGNTTCCACGCCACTCTCCATAAGAGCAGCAGCTCCTTCCATCTGCAGAAGTCCTNNNNGCAGCTGTCAGACTCTGCCCTGTACTACTGTGCTCTCGACACAAATGCTTACAAAGTCATCTTTGGAAAAGGGACACNTCTTCATGTTCTCCCTAANNATCCAGAACCCAGANCCTGCTGTGTNCCAGTTAAAAGACNNNNTCTCAGGNNNNNNNNNNNNNNNNNNNNNNNN		Productive*	2	2-1	2	1	CASSXXTGGXXXEQFF
M3	S1P1L3_D3	D3	NP	Productive	6-7/DV9	56	CALRSTGGNNKLTF			TGAAGCTAcATATGATAAAGGGaCCaCCTCCTTCCACTTGCGGAAAGCTTCAGTGCAAGAgTCAGaCTCGGCTGTgTaCTaCTGTGCTCTGAGGAGTaCTGGAGGCAATAATAAGCTGACTTTTGGTCAAGGAAC	TGAAGCTANATATGATAAAGGGNCCNCCTCCTTCCACTTGCGGAAAGCTTCAGTGCAAGANTCAGNCTCGGCTGTNTNCTNCTGTGCTCTGAGGAGTNCTGGAGGCAATAATAAGCTGACTTTTGGTCAAGGAACCNTTCTGAGTGTTATNCCAGACATCCAGAACCCAGAACCTGCTGTNTACCAGTTAAA		Productive	5	2-7	2	2	CASSQDLGGVYEQYF			ATGTTTCTCTACAATCTTAAACAGTTGATTCGAAATGAGACGGTGCCCAGTCGTTTTATACCTGAATGCCCAGACAGCTCCAAGCTACTTTTACATATATCTGCCGTGGATCCAGAAGACTCAGCTGTCTATTTTTGTGCCAGCAGCCAAGATCTGGGGGGGGTCTATGAACAGTACTTCGGTCCCGGCACCAGGCTCACGGTTTTAGAGGATTTGAGAAATGTGACTCCACCCAAGGTCTCCTTGTTTGAGCCATCAAAAGCAGAGATTGCAAACAAACAAA	NTGCCAGAGNTCATGTTTCTCTACAATCTTAAACAGTTGATTCGAAATGAGACGGTGCCCAGTCGTTTTATACCTGAATGCCCAGACAGCTCCAAGCTACTTTTACATATATCTGCCGTGGATCCAGAAGACTCAGCTGTCTATTTTTGTGCCAGCAGCCAAGATCTGGGGGGGGTCTATGAACAGTACTTCGGTCCCGGCACCAGGCTCACGGTTTTAGAGGATTTGAGAAATGTGACTCCACCCAAGGTCTCCTTGTTTGAGCCATCAAAAGCAGAGATTGCAAACAAACAAAAGGCTACCCTNGNNTNNNNGCCAGNGNNNNNNNNNNNNNNNNNNNN
M3	S1P1L3_D10	D10	NP	Unproductive/ Double	13-2 or 13D-4	34	Unidentified CDR3	13-2 or 13D-2			ANTNNCATGCANCNNANNNNNTNNNGANNGTNGCAGCTCTTTGCACATTNNCNNNTNNCAGACAACAGANTNAGGCACTTATTTCTNNNNTATAGGNNCATNNCANCAAAGTCGTCTTTGGAACAGGGACCAGATTNCAAGTANTNNCAAACATCCAGAACCCAGAACCTGCTGTGTAC	Out of frame junction	Productive	13-1	2-2	2	1	CASSGGARTGQLYF			GGGCATGGGCTGAGGCTGATCCATTACTCATATGGTGCTGGCAACCTTCAAATAGGAGATGTCCCTGATGGGTACAAGGCCACCAGAACAACGCAAGAAGACTTCTTCCTCCTGCTGGAATTGGCTTCTCCCTCTCAGACATCTTTGTACTTCTGTGCCAGCAGTGGGGGGGCGCGTACCGGGCAGCTCTACTTTGGTGAAGGCTCAAAGCTGACAGTGCTGGAGGATCTGAGAAATGTGACTCCACCCAAGGTCTCCTTGTTTGAGCCATCAAAAGCAGAGATTGCAAACAAACAAAAG	NTTNGTACTNGTNNNNNNAGGACACTGGGCATGGGCTGAGGCTGATCCATTACTCATATGGTGCTGGCAACCTTCAAATAGGAGATGTCCCTGATGGGTACAAGGCCACCAGAACAACGCAAGAAGACTTCTTCCTCCTGCTGGAATTGGCTTCTCCCTCTCAGACATCTTTGTACTTCTGTGCCAGCAGTGGGGGGGCGCGTACCGGGCAGCTCTACTTTGGTGAAGGCTCAAAGCTGACAGTGCTGGAGGATCTGAGAAATGTGACTCCACCCAAGGTCTCCTTGTTTGAGCCATCAAAAGCAGAGATTGCAAACAAACAAAAGGCTACCCTCGTGTGCTNNGCCAGGGGNTNNNNNNNNNNNNNNNNNNN
M3	S1P1L3_D4	D4	NP	Productive	6-7/DV9	56	CALRSTGGNNKLTF			GTTTTGAAGCTACATATGATAAAGGGACCACCTCCTTCCACTTGCGGAAAGCTTCAGTGCAAGAGTCAGACTCGGCTGTGTACTACTGTGCTCTGAGGAGTACTGGAGGCAATAATAAGCTGACTTTTGGTCAAGGAACCGTTCTG	NNNNNNNNNNNNNNNAGGTTTTGAAGCTACATATGATAAAGGGACCACCTCCTTCCACTTGCGGAAAGCTTCAGTGCAAGAGTCAGACTCGGCTGTGTACTACTGTGCTCTGAGGAGTACTGGAGGCAATAATAAGCTGACTTTTGGTCAAGGAACCGTTCTGAGTGTTATaCCANANNTcCAGAACCCAGAACCTGCTGTGTACCAGTTAAAAGNNCCTNNNCNCAGGNNNNNNNNNNNNNNNNNNNNNNNNN	cleaned up CDR3, 1 nt	Productive	5	2-7	2	2	CASSQDLGGVYEQYF			TCATGTTTcTcTACAATCTTAAACAGtTGATTcGAAAtGAGACGGTGCCCAGTcGTTTTATACCTGAAtGCCCAGACAGCTCCAAGcTACTTTTACATATATCTGCCGTGGATCCAGAAGACTCAGCTGTCTATTTTTGTGCCAGCAGCCAAGATCTGGGGGGGGTCTATGAACAGTACTTCGGTCCCGGCACCAGGCTCACGGTTTTAGAGGATCTGAGAAATGTGACTCCACCCAAGGTCTCCTTGTTTGAGCCATCAAAAGCAGAGATTGCAAACAAACA	NTNNNNGAGNTCATGTTTNTNTACAATCTTAAACAGNTGATTNGAAANGAGACGGTGCCCAGTNGTTTTATACCTGAANGCCCAGACAGCTCCAAGNTACTTTTACATATATCTGCCGTGGATCCAGAAGACTCAGCTGTCTATTTTTGTGCCAGCAGCCAAGATCTGGGGGGGGTCTATGAACAGTACTTCGGTCCCGGCACCAGGCTCACGGTTTTAGAGGATCTGAGAAATGTGACTCCACCCAAGGTCTCCTTGTTTGAGCCATCAAAAGCAGAGATTGCAAACAAACAAAAGGCTACCCTCNGTGTGCTGGCCAGNNGNNNNNNNNNNNNNNNNNNNN
M3	S1P1L3_D8	D8	NP	Productive	6-7/DV9	56	CALRSTGGNNKLTF			TTTTGAAGCTACATaTGATAAAGGGaCCacCTCCTTCCaCTTGCGGAAAGCTTCAGTGCAAGAGTCAGACTCGGCTGTGTaCTaCTGTGCTCTGAGGAGTACTGGAGGCAATAATAAGCTGACTTTTGGTCAAGGAACC	NNNNNNGNTNTNNGNNNNNGTTTTGAAGCTACATNTGATAAAGGGNCCNNCTCCTTCCNCTTGCGGAAAGCTTCAGTGCAAGAGTCAGACTCGGCTGTGTNCTNCTGTGCTCTGAGGAGTACTGGAGGCAATAATAAGCTGACTTTTGGTCAAGGAACCGTTCTGAGTGTTATNCCNNANNNNCAGAACCCAGAACCTGCTGTGTACCAGTTAAAAGNNCCTNNNCNCAGGNNNNNNNNNNNNNNNNNNNNNNNNN		Productive	5	2-7	2	2	CASSQDLGGVYEQYF			TGTTTCTCTACAATCTTAAACAGTTGATTCGAAATGAGACGGTGCCCAGTCGTTTTATACCTGAATGCCCAGACAGCTCCAAGCTACTTTTACATATATCTGCCGTGGATCCAGAAGACTCAGCTGTCTATTTTTGTGCCAGCAGCCAAGATCTGGGGGGGGTCTATGAACAGTACTTCGGTCCCGGCACCAGGCTCACGGTTTTAGAGGATCTGAGAAATGTGACTCCACCCAAGGTCTCCTTGTTTGAGCCATCAAAAGCAGAGATTGCAAACAAACAAAA	NNNNCAGAGCNCATGTTTCTCTACAATCTTAAACAGTTGATTCGAAATGAGACGGTGCCCAGTCGTTTTATACCTGAATGCCCAGACAGCTCCAAGCTACTTTTACATATATCTGCCGTGGATCCAGAAGACTCAGCTGTCTATTTTTGTGCCAGCAGCCAAGATCTGGGGGGGGTCTATGAACAGTACTTCGGTCCCGGCACCAGGCTCACGGTTTTAGAGGATCTGAGAAATGTGACTCCACCCAAGGTCTCCTTGTTTGAGCCATCAAAAGCAGAGATTGCAAACAAACAAAAGGCTACCCTCGTGTGCTNNGCCAGGGGNNNNNNNNNNNNNNNNNNNNNNN
M3	S1P1L3_E3	E3	PA	Productive	3D-3 or 3N-3	27	Unidentified CDR3			GTCCGGGAGGGAGACAGTGCCGTTATCATCTGCNNTGNNGANANNNNNNNNNNNNNNNNCTTCNTCNNNNNNNNNNNNNNNGTNNGNNNNNNNNNNCANNNNNNNNNNTANGCTNNNTCNNNAGNGNNNCTCANNCAACNANANGGNCGAGCNNCAANNNTNNNCNANNNCNNNNNNNNNNNNCNNCNGCNCCTNCCATCTGCAGAANTNNTNANTTCAGCTGTNANNTTCTGCGCNGTCNNNNCNNTTNGNNNNNNNNNNNNCAANTTANNNTTTGGAGANGGGNCCNNNNTNNNNGTNANNNCAAACATCCAGAACCCAGAACCTGCTGTGTACCAGTTA	GTCCGGGAGGGAGACAGTGCCGTTATCATCTGCNNTGNNGANANNNNNNNNNNNNNNNNCTTCNTCNNNNNNNNNNNNNNNGTNNGNNNNNNNNNNCANNNNNNNNNNTANGCTNNNTCNNNAGNGNNNCTCANNCAACNANANGGNCGAGCNNCAANNNTNNNCNANNNCNNNNNNNNNNNNCNNCNGCNCCTNCCATCTGCAGAANTNNTNANTTCAGCTGTNANNTTCTGCGCNGTCNNNNCNNTTNGNNNNNNNNNNNNCAANTTANNNTTTGGAGANGGGNCCNNNNTNNNNGTNANNNCAAACATCCAGAACCCAGAACCTGCTGTGTACCAGTTA	Low V-REGION identity (37.24%)	Productive	19	2-5	1	2	CASSIAGAQDTQYF			CCGACAGGATTCAGGGAAAGGATTGAGACTGATCTACTATTCAATAACTGAAAACGATCTTCAAAAAGGCGATCTATCTGAAGGCTATGATGCGTCTCGAGAGAAGAAGTCATCTTTTTCTCTCACTGTGACATCTGCCCAGAAGAACGAGATGGCCGTTTTTCTCTGTGCCAGCAGTATAGCGGGGGCGCAAGACACCCAGTACTTTGGGCCAGGCACTCGGCTCCTCGTGTTAGAGGATcTGAGAAATGTGACTCCACCCAAGGTCTCCTTGTTTGAGCCATCAAAAGCAGAGATTGCAAACAAACAAAAG	NTGGTACCGACAGGATTCAGGGAAAGGATTGAGACTGATCTACTATTCAATAACTGAAAACGATCTTCAAAAAGGCGATCTATCTGAAGGCTATGATGCGTCTCGAGAGAAGAAGTCATCTTTTTCTCTCACTGTGACATCTGCCCAGAAGAACGAGATGGCCGTTTTTCTCTGTGCCAGCAGTATAGCGGGGGCGCAAGACACCCAGTACTTTGGGCCAGGCACTCGGCTCCTCGTGTTAGAGGATNTGAGAAATGTGACTCCACCCAAGGTCTCCTTGTTTGAGCCATCAAAAGCAGAGATTGCAAACAAACAAAAGGCTACCCTNNGTNTGNTNNCCNNNNNNNNNNNNNNNNNNNNNNNNNN
M3	S1P1L3_E4	E4	PA	Unproductive	6-7/DV9 or 6D-7 or 6N-7	56	Unidentified CDR3					Low V-REGION score; 2nd-CYS 104 not identified; stop codons, out-of-frame junction	Productive	29	2-1	1	3	CASSWGAEQFF			AAGACCCTGGTCTGGGGCTACAGCTGATTTATATCTCATACGATGTTGATAGTAACAGCGAAGGAGACATCCCTAAAGGATACAGGGTCTCACGGAAGAAGCGGGAGCATTTCTCCCTGATTCTGGATTCTGCTAAAACAAACCAGACATCTGTGTACTTCTGTGCTAGCAGTTGGGGTGCTGAGCAGTTCTTCGGACCAGGGACACGACTCACCGTCCTAGAGGATCTGAGAAATGTGACTCCACCCAAGGTCTCCTTGTTTGAGCCATCAAAAGCAGAGATTGCAAACAAACAAAA	NNNNNNCNNNNNNNNNCAAGACCCTGGTCTGGGGCTACAGCTGATTTATATCTCATACGATGTTGATAGTAACAGCGAAGGAGACATCCCTAAAGGATACAGGGTCTCACGGAAGAAGCGGGAGCATTTCTCCCTGATTCTGGATTCTGCTAAAACAAACCAGACATCTGTGTACTTCTGTGCTAGCAGTTGGGGTGCTGAGCAGTTCTTCGGACCAGGGACACGACTCACCGTCCTAGAGGATCTGAGAAATGTGACTCCACCCAAGGTCTCCTTGTTTGAGCCATCAAAAGCAGAGATTGCAAACAAACAAAAGGCTACCCTCGTGTGCTNNGCCAGGGGNTNNNNNNNNNNNNNNNNNNNN
M3	S1P1L3_E1	E1	PA	Productive	6-7/DV9	56	CALSGATGGNNKLTF			CATATGATAAAGGGNNCANCNNNTNCCNCTNNNNGAAAGCTTCAGNNCAAGANTCAGNCTCGGCTGTGTNCTACTGTGCTCTGAGTGGGGCTaCtGGAgGCAATAATAAGCTGACTTTTGGNCAAGGAACCNTTCTGAGTGTTATNCCANACATCCAGAACCCAGAACCTGCTGTGTACCAGTTA	TTTGAANNTACATATGATAAAGGGNNCANCNNNTNCCNCTNNNNGAAAGCTTCAGNNCAAGANTCAGNCTCGGCTGTGTNCTACTGTGCTCTGAGTGGGGCTNCNGGANGCAATAATAAGCTGACTTTTGGNCAAGGAACCNTTCTGAGTGTTATNCCANACATCCAGAACCCAGAACCTGCTGTGTACCAGTTA	cleaned up CDR3	Productive	29	2-1	1	3	CASSWGAEQFF			AGACCCTGGTCTGGGGCTACAGCTGATTTATATCTCATACGATGTTGATAGTAACAGCGAAGGAGACATCCCTAAAGGATACAGGGTCTCACGGAAGAAGCGGGAGCATTTCTCCCTGATTCTGGATTCTGCTAAAACAAACCAGACATCTGTGTACTTCTGTGCTAGCAGTTGGGGTGCTGAGCAGTTCTTCGGACCAGGGACACGACTCACCGTCCTAGAGGATCTGAGAAATGTGACTCCACCCAAGGTCTCCTTGTTTGAGCCATCAAAAGCAGAGATTGCAAACAAACAAAAGG	NTNGTACTNGGNNNTGNCAAGACCCTGGTCTGGGGCTACAGCTGATTTATATCTCATACGATGTTGATAGTAACAGCGAAGGAGACATCCCTAAAGGATACAGGGTCTCACGGAAGAAGCGGGAGCATTTCTCCCTGATTCTGGATTCTGCTAAAACAAACCAGACATCTGTGTACTTCTGTGCTAGCAGTTGGGGTGCTGAGCAGTTCTTCGGACCAGGGACACGACTCACCGTCCTAGAGGATCTGAGAAATGTGACTCCACCCAAGGTCTCCTTGTTTGAGCCATCAAAAGCAGAGATTGCAAACAAACAAAAGGCTACCCTCGTGTGCTNGGCCAGGGGNTNNNNCNNNCNNNNNNNNNNN
M3	S1P1L3_E6	E6	PA	Unproductive	6-6 or 6-7/DV9 or 6D-6	40	CALGXA#TGNYKYVF						Productive	29	2-7	1	3	CASSPDRGEQYF			CAAGACCCTGGTCTGGGGCTACAGCTGATTTATATCTCATACGATGTTGATAGTAACAGCGAAGGAGACATCCCTAAAGGATACAGGGTCTCACGGAAGAAGCGGGAGCATTTCTCCCTGATTTTGGATTCTGCTAAAACAAACCAGACATCTGTGTANTTCTGTGCTAGCAGCCCAGACAGGGGTGAACAGTACTTCGGTCCCGGCACCAGGCTCACGGTTTTAGAGGATCTGAGAAATGTGACTCCACCCAAGGTCTCCTTGTTTGAGCCATCAAAAGCAGAGATTGCAAACAAACAAAA	TGCACACTGNCTNNNNTGTANTNGNNNTGACAAGACCCTGGTCTGGGGCTACAGCTGATTTATATCTCATACGATGTTGATAGTAACAGCGAAGGAGACATCCCTAAAGGATACAGGGTCTCACGGAAGAAGCGGGAGCATTTCTCCCTGATTTTGGATTCTGCTAAAACAAACCAGACATCTGTGTANTTCTGTGCTAGCAGCCCAGACAGGGGTGAACAGTACTTCGGTCCCGGCACCAGGCTCACGGTTTTAGAGGATCTGAGAAATGTGACTCCACCCAAGGTCTCCTTGTTTGAGCCATCAAAAGCAGAGATTGCAAACAAACAAAAGGCTACCCTCGTGTGCTNGGCCAGGGGNTNNNNNNNNNNNNNNNN
M3	S1P1L3_E2	E2	PA	Productive	6-6 or 6-7/DV9 or 6D-6	33	CALGEGSNYQLIW			GCAGAGGGTTTGAAGCCACATACAATAAAGAAACCACCTCCTTCCACTTGCAGAAAGCCTCAGTGCAAGAGTCAGACTCGGCTGTGTACTACTGTGCTCTGGGTGAAGGAAGCAACTATCAGTTGATCTGGGGCTCTGGGACCAAGCTAATTATAAAGCCA	TTACGGCTGNNNNNNNNGGAAGCNGCAGAGGGTTTGAAGCCACATACAATAAAGAAACCACCTCCTTCCACTTGCAGAAAGCCTCAGTGCAAGAGTCAGACTCGGCTGTGTACTACTGTGCTCTGGGTGAAGGAAGCAACTATCAGTTGATCTGGGGCTCTGGGACCAAGCTAATTATAAAGCCAGANATCCAGAACCCAGAACCTGCTGTGTACCAGTTAAAAGNTCCTNNNCNCAGGNNNNNNNNNNNNNNNNNNNNNNNNNNN		Productive	29	2-7	1	2	CASSLSGEQYF			AAGACCCTGGTCTGGGGCTACAGCTGATTTATATCTCATACGATGTTGATAGTAACAGCGAAGGAGACATCCCTAAAGGATACAGGGTCTCACGGAAGAAGCGGGAGCATTTCTCCCTGATTCTGGATTCTGCTAAAACAAACCAGACATCTGTGTACTTCTGTGCTAGCAGTTTATCGGGGGAACAGTACTTCGGTCCCGGCACCAGGCTCACGGTTTTAGAGGATCTGAGAAATGTGACTCCACCCAAGGTCTCCTTGTTTGAGCCATCAAAAGCAGAGATTGCAAACAAACAAAA	NNNNTTNTANNNGNNNNNNNAAGACCCTGGTCTGGGGCTACAGCTGATTTATATCTCATACGATGTTGATAGTAACAGCGAAGGAGACATCCCTAAAGGATACAGGGTCTCACGGAAGAAGCGGGAGCATTTCTCCCTGATTCTGGATTCTGCTAAAACAAACCAGACATCTGTGTACTTCTGTGCTAGCAGTTTATCGGGGGAACAGTACTTCGGTCCCGGCACCAGGCTCACGGTTTTAGAGGATCTGAGAAATGTGACTCCACCCAAGGTCTCCTTGTTTGAGCCATCAAAAGCAGAGATTGCAAACAAACAAAAGGCTACCCTCGTGTGCTNGGCCAGGGGNTNNNCNNNNNNNNNNNNNNNNN
M3	S1P1L3_E5	E5	NP	Productive	7D-6 or 7N-6	32	CAVRGNYGSSGNKLIF			GCACTTTCAGCAACAGTGCTTCTCAGTCCATCTGGTGGTACCAACAGCATCCTGGGAAAGGCCCCGAAGCACTAATATCCATATTCTCTAATGGCAACAAGAAAGAAGGCAGATTGACAGTTTACCTCAATAGAGCCAGCCTGCATGTTTCCCTGCACATCAGAGACTCCCAGCCCAGTGACTCTGCCGTCTACCTCTGTGCAGTGAGAGGGAATTATGGGAGCAGTGGCAACAAGCTCATCTTTGGAATTGGGACTCTGCTTTC	NCANGGCNNNNTTCAANTGCACTTTCAGCAACAGTGCTTCTCAGTCCATCTGGTGGTACCAACAGCATCCTGGGAAAGGCCCCGAAGCACTAATATCCATATTCTCTAATGGCAACAAGAAAGAAGGCAGATTGACAGTTTACCTCAATAGAGCCAGCCTGCATGTTTCCCTGCACATCAGAGACTCCCAGCCCAGTGACTCTGCCGTCTACCTCTGTGCAGTGAGAGGGAATTATGGGAGCAGTGGCAACAAGCTCATCTTTGGAATTGGGACTCTGCTTTCTNNCAAGCCAAANNTCCAGAACCCAGAACCTGCTGTGTACCANGTTNAANAGNNCCTNNNNNCAGGANNNNNNNNNNNNNNNNNNNNNNNNNN		Productive	1	2-7	2	3	CTCSADLWGSSYEQYF			GGTATCAGCAGGATCTCCAAAAGCAACTACAGTGGCTGTTCACTCTGCGGAGTCCTGGGGACAAAGAGGTCAAATCTCTTCCCGGTGCTGATTACCTGGCCACACGGGTCACTGATACGGAGCTGAGGCTGCAAGTGGCCAACATGAGCCAGGGCAGAACCTTGTACTGCACCTGCAGTGCAGATCTCTGGGGGAGCTCCTATGAACAGTACTTCGGTCCCGGCACCAGGCTCACGGTTTTAGAGGATCTGAGAAATGTGACTCCACCCAAGGTCTCCTTGTTTGAGCCATCAAAAGCAGAGATTGCAAACAAACAAAAGGC	NTTGTATCCNCNNGNNNGCTGGTATCAGCAGGATCTCCAAAAGCAACTACAGTGGCTGTTCACTCTGCGGAGTCCTGGGGACAAAGAGGTCAAATCTCTTCCCGGTGCTGATTACCTGGCCACACGGGTCACTGATACGGAGCTGAGGCTGCAAGTGGCCAACATGAGCCAGGGCAGAACCTTGTACTGCACCTGCAGTGCAGATCTCTGGGGGAGCTCCTATGAACAGTACTTCGGTCCCGGCACCAGGCTCACGGTTTTAGAGGATCTGAGAAATGTGACTCCACCCAAGGTCTCCTTGTTTGAGCCATCAAAAGCAGAGATTGCAAACAAACAAAAGGCTACCCTCGTGTGCTNGGCCAGGGGNNNNNNNNNNNNNNNNNNNNNNNN
M3	S1P1L3_F2	F2	PA	Not detected									Unproductive	13-3	1-1	1	1	Unidentified CDR3					Low V-REGION identity (50.31%); 2nd-CYS 104 not identified; out of frame junction
M3	S1P1L3_F3	F3	PA	Double	13-4 or 13D-1	-	Unidentified CDR3	3D-3 or 3N-3					Productive*	4	2-2	1	3	Unidentified CDR3					Low V-REGION identity (58.88%); 2nd-CYS 104 not identified
M3	S1P1L3_E9	E9	PA	Productive	6D-4	34	CALAPSNTNKVVF			GAGGCTTTGAAGCTACATATGACAAAGGGACCACCTCCTTCCACTTACAGAAAGCCTCAGTGCAGGAGTCAGACTCAGCCGTGTACTTCTGTGCTCTGGCTCCTTCCAATACCAACAAAGTCGTCTTTGGAACAGGGACCAGATTACAAGTATTACCAAACATCCAGAACCCAGAACCTGCTGTGTACCAGTTAAA	NNNNNNGAAGNNNNNNNNNTCCTTCTGAAANNNNCAACTGCCAANNNNNNGGGAANCAGCAGAGGCTTTGAAGCTACATATGACAAAGGGACCACCTCCTTCCACTTACAGAAAGCCTCAGTGCAGGAGTCAGACTCAGCCGTGTACTTCTGTGCTCTGGCTCCTTCCAATACCAACAAAGTCGTCTTTGGAACAGGGACCAGATTACAAGTATTACCAAACATCCAGAACCCAGAACCTGCTGTGTACCAGTTAAAAGNNCCTNNNCNCAGGANNNNNCNNNNNNNNNNNNNNNNNNNN		Productive	29	2-7	2	1	CASSLGGYEQYF			AGACCCTGGTCTGGGGCTACAGCTGATTTATATCTCATACGATGTTGATAGTAACAGCGAAGGAGACATCCCTAAAGGATACAGGGTCTCACGGAAGAAGCGGGAGCATTTCTCCCTGATTCTGGATTCTGCTAAAACAAACCAGACATCTGTGTACTTCTGTGCTAGCAGTTTAGGGGGGTATGAACAGTACTTCGGTCCCGGCACCAGGCTCACGGTTTTAGAGGATCTGAGAAATGTGACTCCACCCAAGGTCTCCTTGTTTGAGCCATCAAAAGCAGAGATTGCAAACAAACAAAAGG	NNNTTNTACNNNNNNNNNNAAGACCCTGGTCTGGGGCTACAGCTGATTTATATCTCATACGATGTTGATAGTAACAGCGAAGGAGACATCCCTAAAGGATACAGGGTCTCACGGAAGAAGCGGGAGCATTTCTCCCTGATTCTGGATTCTGCTAAAACAAACCAGACATCTGTGTACTTCTGTGCTAGCAGTTTAGGGGGGTATGAACAGTACTTCGGTCCCGGCACCAGGCTCACGGTTTTAGAGGATCTGAGAAATGTGACTCCACCCAAGGTCTCCTTGTTTGAGCCATCAAAAGCAGAGATTGCAAACAAACAAAAGGCTACCCTCGTGTGCNNGGCCAGGGGNTNTNNNNNNNNNNNNNNNN
M3	S1P1L3_F7	F7	NP	Productive	6-7/DV9	56	CALRSTGGNNKLTF			TTTGAAGCTACATATGATAAAGGGACCACCTCCTTCCACTTGCGGAAAGCTTCAGTGCAAGAGTCAGACTCGGCTGTGTACTACTGTGCTCTGAGGAGTACTGGAGGCAATAATAAGCTGACTTTTGGTCAAGGAACCGTTCTGAGTGTTATACCAGACATCCAGAACCCAGAACCTGCTGTGTACCAGTTAAA	NNNNNGGNNNNNNNNNAGGTTTTGAAGCTACATATGATAAAGGGACCACCTCCTTCCACTTGCGGAAAGCTTCAGTGCAAGAGTCAGACTCGGCTGTGTACTACTGTGCTCTGAGGAGTACTGGAGGCAATAATAAGCTGACTTTTGGTCAAGGAACCGTTCTGAGTGTTATACCAGACATCCAGAACCCAGAACCTGCTGTGTACCAGTTAAAAGNNCCTNNNCNCAGGANNNNNNNNNNNNNNNNNNNNNNNNN		Not detected
M3	S1P1L3_E10	E10	NP	Productive	7-5	34	CAVRPSSNTNKVVF			CAACTGCACGTTCAGTGATGGTACTTCTAACAACTTCAGGTGGTACAGACAgCATTCTGCGAAAGGCCTTGAGGTGCTAGTGTCCATCTTCTCTGATGGTGAAAAGGAAGAAGgcagatTTACAGCTCACCTCAATAGAGCCAACTTGCATGTTTCCCTACACATCAGAGAACCACAACCCAGTGACTCTGCTGTCTACCTCTGTGCAGTGAGGCCTTCTTCCAATACCAACAAAGTCGTCTTTGGAACAGGGACCAGATTACA	TCANGNNNNNTTCAACTGCACGTTCAGTGATGGTACTTCTAACAACTTCAGGTGGTACAGACANCATTCTGCGAAAGGCCTTGAGGTGCTAGTGTCCATCTTCTCTGATGGTGAAAAGGAAGAAGNNNNNNTTACAGCTCACCTCAATAGAGCCAACTTGCATGTTTCCCTACACATCAGAGAACCACAACCCAGTGACTCTGCTGTCTACCTCTGTGCAGTGAGGCCTTCTTCCAATACCAACAAAGTCGTCTTTGGAACAGGGACCAGATTACAAGTATTNCCAANCATCCAGAACCCAGAACCTGCTGTGTACCAGTTAAAAGNNCCTNNNCTCNNNGANNNNNNNNNNNNNNNNNNNNNNN		Productive	13-1	2-2	1	1	CASRGGGNTGQLYF			GGACACTGGGCATGGGCTGAGGCTGATCCATTACTCATATGGTGCTGGCAACCTTCAAATAGGAGATGTCCCTGATGGGTACAAGGCCACCAGAACAACGCAAGAAGACTTCTTCCTCCTGCTGGAATTGGCTTCTCCCTCTCAGACATCTTTGTACTTCTGTGCCAGCAGGGGAGGGGGGAACACCGGGCAGCTCTACTTTGGTGAAGGCTCAAAGCTGACAGTGCTGGAGGATCTGAGAAATGTGACTCCACCCAAGGTCTCCTTGTTTGAGCCATCAAAAGCAGAGATTGCAAACAAACAAAAGG	NNNNNNNCTNNNNNNNNNNAGGACACTGGGCATGGGCTGAGGCTGATCCATTACTCATATGGTGCTGGCAACCTTCAAATAGGAGATGTCCCTGATGGGTACAAGGCCACCAGAACAACGCAAGAAGACTTCTTCCTCCTGCTGGAATTGGCTTCTCCCTCTCAGACATCTTTGTACTTCTGTGCCAGCAGGGGAGGGGGGAACACCGGGCAGCTCTACTTTGGTGAAGGCTCAAAGCTGACAGTGCTGGAGGATCTGAGAAATGTGACTCCACCCAAGGTCTCCTTGTTTGAGCCATCAAAAGCAGAGATTGCAAACAAACAAAAGGCTACCCTCGTGTGCTNGGCCAGGGGNNNNNNNNNNNNNNNNNNNNNN
M3	S1P1L3_F10	F10	PA	Productive	6-6 or 6-7/DV9 or 6D-6	35	Unidentified CDR3			AAGCAGCAGAGGGTTTGAAGCCACATACAATAAAGAAACCACCTCCTTCCACTTGCAGAAAGCCTCAGTGCAAGANTCAGNCTCGGCTGTGTACTACTNNNNTNNNGGNNNNNNNNGNNNNNNAANNNNNANNNNNTTTTGTTNNGNNNCNANNNNCNTNACNTNTNTANCNNACATCCAGAACCCAGAACCTGCTGTGTACCAGTTAAA	NNNTNGAGAANNNNNNCAGCTCCTCCTGAAAGTCNNTACGGCTNNNNNNNNNNGAAGCAGCAGAGGGTTTGAAGCCACATACAATAAAGAAACCACCTCCTTCCACTTGCAGAAAGCCTCAGTGCAAGANTCAGNCTCGGCTGTGTACTACTNNNNTNNNGGNNNNNNNNGNNNNNNAANNNNNANNNNNTTTTGTTNNGNNNCNANNNNCNTNACNTNTNTANCNNACATCCAGAACCCAGAACCTGCTGTGTACCAGTTAAAAGNTCCTNNNCTCANGANNNNNNNNNNNNNNNNNNNNNNNNN	2nd-CYS 104 not identified	Unproductive	29	2-7	1	3	Unidentified CDR3					stop codons, out-of-frame junction
M3	S1P1L3_G2	G2	PA	Productive	6D-6 or 6N-6 or 6D-7	33	CALSDGSNYQLIW			GGAAGCAGCAGAGGGTTTGAAGCCACATACAATAAAGAAGCCACCTCCTTCCACTTGCAGAAAGCCTCAGTGCAAGAGTCAGACTCGGCTGTGTACTACTGCGCTCTGAGTGATGGTAGCAACTATCAGTTGATCTGGGGCTCTGGGACCAAGCTAATTATAAAGC	NNNNNNNTGAAGNNCNNNNNNNCTGTCTCAGAAAGCAAGTCCCTGATAATAAATTGCACGTATTCAGCCACAAGCATAGGTTACCCTAATCTTTTCTGGTATGTTCGATATCCTGGAGAAGGNCNACAGCNCCTCCTGAAAGTCNTTACGGCTGNNNNNNNGGGAAGCAGCAGAGGGTTTGAAGCCACATACAATAAAGAAGCCACCTCCTTCCACTTGCAGAAAGCCTCAGTGCAAGAGTCAGACTCGGCTGTGTACTACTGCGCTCTGAGTGATGGTAGCAACTATCAGTTGATCTGGGGCTCTGGGACCAAGCTAATTATAAAGCCAGACNTCCAGAACCCAGANCCTGCTGTGTACCAGTTAAAAGNNCCTNNNCNCAGGNNNNNNNNNNNNNNN…		Productive*	29	2-7	-	-	CASSSYEQYF
M3	S1P1L3_G4	G4	NP	Unproductive	16 or 16D/DV11	42	Unidentified CDR3					stop codons, out-of-frame junction	Productive	13-1	2-2	2	3	CASSGGGNTGQLYF			GGACACTGGGCATGGGCTGAGGCTGATCCATTACTCATATGGTGCTGGCAACCTTCAAATAGGAGATGTCCCTGATGGGTACAAGGCCACCAGAACAACGCAAGAAGACTTCTTCCTCCTGCTGGAATTGGCTTCTCCCTNTCAGACATCTTTGTACTTCTGTGCCAGCAGTGGGGGGGGGAACACCGGGCAGCTCTACTTTGGTGAAGGCTCAAAGCTGACAGTGCTGGAGGATCTGAGAAATGTGACTCCACCCAAGGTCTCCTTGTTTGAGCCATCAAAAGCAGAGATTGCAAACAAACAAAA	NNCNNNCNNTGCNCATTCACCNNCAGNNNNGNTCCNNGTNNNANGGNANGAAGCCNCCGGCNNNNCACANGANGNNAGNNTTNTGNCGTNNGNATNNTGCNNTGNNGNTCNANACNNGAGACCNNGGGGAGTCACATTTNTNAGANCTCNAGCANCNNNNAGCNNGAGNNTNNACNAANNAGAGCTGCCNGNTGTTCCCCCCCNCANTNNGGCANAGAAGTANANAGANNTNNNCNNNNNTNNNNNNNNNNTNNNCNGGACNNNNNNNNNNGGGTNNTNNTGNTCCNTTANTCATATGGNGNTGGCNCNNGNAGANGCCCAAAATAAAAATNNNCNNNTTNNNCNNNCCNGNNTTCANNNNNNTTGNACTGNNNTGGCAGGACACTGGGCATGGGCTGA…
M3	S1P1L3_G5	G5	NP	Unproductive	3-4 or 3D-3 or 3N-3	49	Unidentified CDR3					Low V-REGION identity (70.13%); 2nd-CYS 104 not identified; out of frame junction	Unproductive	13-1	2-7	1	1	Unidentified CDR3					stop codons, out-of-frame junction
M3	S1P1L3_F5	F5	NP	Productive	1	17	CAVRDRANSAGNKLTF			CCCTGTATTTCTTTCTTATGTTGTTTTGGATGGTTTGAAGGACAGTGGGCATTTCTcctcTTTCCTGAGCCGCTCGAATGGGTACAGTTACCTGCTTCTGACAGAGCTCCAGATCAAAGACTCTGCCTCATACCTCTGTGCTGTGAGGGATCGGGCTAACAGTGCAGGGAACAAGCTAACTTTTGGAAT	NNCGTGAANNNNNNNGCCCCTGTATTTCTTTCTTATGTTGTTTTGGATGGTTTGAAGGACAGTGGGCATTTCTNNNNTTTCCTGAGCCGCTCGAATGGGTACAGTTACCTGCTTCTGACAGAGCTCCAGATCAAAGACTCTGCCTCATACCTCTGTGCTGTGAGGGATCGGGCTAACAGTGCAGGGAACAAGCTAACTTTTGGAATCGGAACCAGGGTGCTGGTCAGNCCAGACATCCAGAACCCAGAACCTGCTGTGTACCAGNTAAAAGNNCCTNNNCNCAGGNNNNNNNNNNNNNNNNNNNNNNNNNN		Productive	1	2-7	2	3	CTCSADLWGSSYEQYF			TGGTATCAGCAGGATCTCCAAAAGCAACTACAGTGGCTGTTCACTCTGCGGAGTCCTGGGGACAAAGAGGTCAAATCTCTTCCCGGTGCTGATTACCTGGCCACACGGGTCACTGATACGGAGCTGAGGCTGCAAGTGGCCAACATGAGCCAGGGCAGAACCTTGTACTGCACCTGCAGTGCAGATCTCTGGGGGAGCTCCTATGAACAGTACTTCGGTCCCGGCACCAGGCTCACGGTTTTAGAGGATCTGAGAAATGTGACTCCACCCAAGGTCTCCTTGTTTGAGCCATCAAAAGCAGAGATTGCAAACAAACAAAA	NNNTNNCCCNNNNGNNNGCTGGTATCAGCAGGATCTCCAAAAGCAACTACAGTGGCTGTTCACTCTGCGGAGTCCTGGGGACAAAGAGGTCAAATCTCTTCCCGGTGCTGATTACCTGGCCACACGGGTCACTGATACGGAGCTGAGGCTGCAAGTGGCCAACATGAGCCAGGGCAGAACCTTGTACTGCACCTGCAGTGCAGATCTCTGGGGGAGCTCCTATGAACAGTACTTCGGTCCCGGCACCAGGCTCACGGTTTTAGAGGATCTGAGAAATGTGACTCCACCCAAGGTCTCCTTGTTTGAGCCATCAAAAGCAGAGATTGCAAACAAACAAAAGGCTACCCTCGTGTGCTNNGCCAGGGGNNNNNNNNNNNNNNNNNNNNNNNN
M3	S1P1L3_H1	H1	PA	Productive	21/DV12	56	CILRVGATGGNNKLTF			TATTGCCTCTGACAGAAAGTCAAGCACCTTGATCCTGCCTCATGTCAGCCTGAGAGACGCGGCTGTGTACCACTGTATCCTGAGAGTAGGGGCTACTGGAGGCAATAATAAGCTGACTTTTGGTCA	NNNNNAGTANNNNNNNCCTGGCTATTGCCTCTGACAGAAAGTCAAGCACCTTGATCCTGCCTCATGTCAGCCTGAGAGACGCGGCTGTGTACCACTGTATCCTGAGAGTAGGGGCTACTGGAGGCAATAATAAGCTGACTTTTGGTCAAGGAACCGTTCTGAGTGTTATACCAGANATCCAGAACCCAGAACCTGCTGTGTACCAGTTAAAAGNTCCTNNNCNCAGGNNNNNNNNNNNNNNNNNNNNNNNNNNN		Productive*	29	1-1	1	2	Unidentified CDR3					Low V-REGION identity (44.44%); 2nd-CYS 104 not identified
M3	S1P1L3_H6	H6	NP	Productive	7-5	56	CAVSMATGGNNKLTF			TGCACGTTCAGTGATGGTACTTCTAACAACTTCAGGTGGTACAGACAgCATTCTGCGAAAGGCCTTGAGGTGCTAGTGTCCATCTTCTCTGATGGTGAAAAGGAAGAAGGCAGATTTACAGCTCACCTCAATAGAGCCAACTTGCATGTTTCCCTACACATCAGAGAACCACAACCCAGTGACTCTGCTGTCTACCTCTGTGCAGTGAGCATGGCTACTGGAGGCAATAATAAGCTGACTTTTGGTCAAGGAACCGTTCTGA	NCANGNNNNNNNTTNANCTGCACGTTCAGTGATGGTACTTCTAACAACTTCAGGTGGTACAGACANCATTCTGCGAAAGGCCTTGAGGTGCTAGTGTCCATCTTCTCTGATGGTGAAAAGGAAGAAGGCAGATTTACAGCTCACCTCAATAGAGCCAACTTGCATGTTTCCCTACACATCAGAGAACCACAACCCAGTGACTCTGCTGTCTACCTCTGTGCAGTGAGCATGGCTACTGGAGGCAATAATAAGCTGACTTTTGGTCAAGGAACCGTTCTGAGTGTTATACCAGNNNTCCAGAACCCAGAACCTGCTGTGTACCAGTTAAAAGNNCCTNNNNNCAGGNNNNNNNNNNNNNNNNNNNNNNNNNN		Productive*	1	1-6	1	3	Unidentified CDR3					Lots of Ns
M3	S1P1L3_H7	H7	NP	Unproductive	3D-3 or 3N-3	49	CAVS#NTGYQNFYF					out-of-frame junction	Unproductive	13-1	2-7	1	2	CASXSGTE#SYEQYF					stop codons, out-of-frame junction
M3	S1P1L3_F9	F9	NP	Productive	6-7/DV9	56	CALRSTGGNNKLTF			TTTGAAGCTACATATGATAAAGGGACCaCCTCCTTCCACTTGCGGAAAGCTTCAGTGCAAGAGTCAGACTCGGCTGTGTaCTaCTGTGCTCTGAGGAGTACTGGAGGCAATAATAAGCTGACTTTTGGTCAAGGAACCG	NNNNNNGNTNNNNNANNNGTTTTGAAGCTACATATGATAAAGGGACCNCCTCCTTCCACTTGCGGAAAGCTTCAGTGCAAGAGTCAGACTCGGCTGTGTNCTNCTGTGCTCTGAGGAGTACTGGAGGCAATAATAAGCTGACTTTTGGTCAAGGAACCGTTCTGAGTGTTATNCCANANANCCAGAACCCAGAACCTGCTGTGTACCAGTTAAAAGNNCCTNNNCNCANGANNNNNNNNNNNNNNNNNNNNNNNN		Productive	29	2-7	2	1	CASSLGGYEQYF			AGACCCTGGTCTGGGGCTACAGCTGATTTATATCTCATACGATGTTGATAGTAACAGCGAAGGAGACATCCCTAAAGGATACAGGGTCTCACGGAAGAAGCGGGAGCATTTCTCCCTGATTCTGGATTCTGCTAAAACAAACCAGACATCTGTGTACTTCTGTGCTAGCAGTTTAGGGGGGTATGAACAGTACTTCGGTCCCGGCACCAGGCTCACGGTTTTAGAGGATCTGAGAAATGTGACTCCACCCAAGGTCTCCTTGTTTGAGCCATCAAAAGCAGAGATTGCAAACAAACAA	NNNNNNNNNNNNNNNNNAAGACCCTGGTCTGGGGCTACAGCTGATTTATATCTCATACGATGTTGATAGTAACAGCGAAGGAGACATCCCTAAAGGATACAGGGTCTCACGGAAGAAGCGGGAGCATTTCTCCCTGATTCTGGATTCTGCTAAAACAAACCAGACATCTGTGTACTTCTGTGCTAGCAGTTTAGGGGGGTATGAACAGTACTTCGGTCCCGGCACCAGGCTCACGGTTTTAGAGGATCTGAGAAATGTGACTCCACCCAAGGTCTCCTTGTTTGAGCCATCAAAAGCAGAGATTGCAAACAAACAAAAGGCTACCCTCGTGTGCTNGGCCAGGGGNTNTNNNNNNNNNNNNNNNNNN
M3	S1P1L3_G9	G9	NP	Productive	7-5	34	CAVRPSSNTNKVVF			TGCACGTTCAGTGATGGTACTTCTAACAACTTCAGGTGGTACAGACAgCATTCTGCGAAAGGCCTTGAGGTGCTAGTGTCCATCTTCTCTGATGGTGAAAAGGAAGAAGgcagatTTACAGCTCACCTCAATAGAgCCAACTtGCATGTTTCCCTACACATCAGAGAACCACAACCCAGTGACTCTGCTGTCTACCTCTGTGCAGTGAGGCCTTCTTCCAATAcCAACAAAGTCGTCTTTGGAACA	GTTCAGTGATGGTACTTCTAACAACTTCAGGTGGTACAGACANCATTCTGCGAAAGGCCTTGAGGTGCTAGTGTCCATCTTCTCTGATGGTGAAAAGGAAGAAGNNNNNNTTACAGCTCACCTCAATAGANCCAACTNGCATGTTTCCCTACACATCAGAGAACCACAACCCAGTGACTCTGCTGTCTACCTCTGTGCAGTGAGGCCTTCTTCCAATANCAACAAAGTCGTCTTTGGAACAGGGACCAGATTACAAGTATTNCCAAACATCCAGAACCCAGAACCTGC		Productive	13-1	2-2	1	1	CASRGGGNTGQLYF			GACACTGGGCATGGGCTGAGGCTGATCCATTACTCATATGGTGCTGGCAACCTTCAAATAGGAGATGTCCCTGATGGGTACAAGGCCACCAGAACAACGCAAGAAGACTTCTTCCTCCTGCTGGAATTGGCTTCTCCCTCTCAGACATCTTTGTACTTCTGTGCCAGCAGGGGAGGGGGGAACACCGGGCAGCTCTACTTTGGTGAAGGCTCAAAGCTGACAGTGCTGGAGGATCTGAGAAATGTGACTCCACCCAAGGTCTCCTTGTTTGAGCCATCAAAAGCAGAGATTGCAAACAAACAAAAGGCTAC	NNNNNNNCNNNNNNNNNAGGACACTGGGCATGGGCTGAGGCTGATCCATTACTCATATGGTGCTGGCAACCTTCAAATAGGAGATGTCCCTGATGGGTACAAGGCCACCAGAACAACGCAAGAAGACTTCTTCCTCCTGCTGGAATTGGCTTCTCCCTCTCAGACATCTTTGTACTTCTGTGCCAGCAGGGGAGGGGGGAACACCGGGCAGCTCTACTTTGGTGAAGGCTCAAAGCTGACAGTGCTGGAGGATCTGAGAAATGTGACTCCACCCAAGGTCTCCTTGTTTGAGCCATCAAAAGCAGAGATTGCAAACAAACAAAAGGCTACCCTCGTGTGCTNGGCCAGGGGNTNTNNNNNNNNNNNNNNNNN
M3	S1P2L3_A8	A8	PA	Productive	21/DV12	53	CILSGGSNYKLTF			GACAGAAAGTCAAGCACCTTGATCCTGCCTCATGTCAGCCTGAGAGACGCGGCTGTGTACCACTGTATCCTGAGTGGAGGCAGCAATTACAAACTGACATTTGGGAAAGGAACTCTCTTAACTGTGACTCCAAACATCCAGAACCCAGAACCTGCTGTG	GACAGAAAGTCAAGCACCTTGATCCTGCCTCATGTCAGCCTGAGAGACGCGGCTGTGTACCACTGTATCCTGAGTGGAGGCAGCAATTACAAACTGACATTTGGGAAAGGAACTCTCTTAACTGTGACTCCAAACATCCAGAACCCAGAACCTGCTGTGTACCAGTTAAAAGN		Productive	29	2-1	1	3	CASSWGAEQFF			GACCCTGGTCTGGGGCTACAGCTGATTTATATCTCATACGATGTTGATAGTAACAGCGAAGGAGACATCCCTAAAGGATACAGGGTCTCACGGAAGAAGCGGGAGCATTTCTCCCTGATTCTGGATTCTGCTAAAACAAACCAGACATCTGTGTACTTCTGTGCTAGCAGTTGGGGTGCTGAGCAGTTCTTCGGACCAGGGACACGACTCACCGTCCTAGAGGATCTGAGAAATGTGACTCCACCCAAGGTCTCCTTGTTTGAGCCATCAAAAGCAGAGATTGCAAACAAACAA	NTGTANNNNNNNNNNNNNAAGACCCTGGTCTGGGGCTACAGCTGATTTATATCTCATACGATGTTGATAGTAACAGCGAAGGAGACATCCCTAAAGGATACAGGGTCTCACGGAAGAAGCGGGAGCATTTCTCCCTGATTCTGGATTCTGCTAAAACAAACCAGACATCTGTGTACTTCTGTGCTAGCAGTTGGGGTGCTGAGCAGTTCTTCGGACCAGGGACACGACTCACCGTCCTAGAGGATCTGAGAAATGTGACTCCACCCAAGGTCTCCTTGTTTGAGCCATCAAAAGCAGAGATTGCAAACAAACAAAAGGCTACCCTCGTGTGCTNGGCCAGGGGNTNNNNNNNNNNNNNNNNNNNN
M3	S1P2L3_B6	B6	PA	Productive	21/DV12	53	CILSGGSNYKLTF			TGACAGAAAGTCAAGCACCTTGATCCTGCCTCATGTCAGCCTGAGAGACGCGGCTGTGTACCACTGTATCCTGAGTGGAGGCAGCAATTACAAACTGACATTTGGGAAAGGAACTCTCTTAACTGTGACTCC	TAANNNNNNNNNNNNTAGTANNNNNNNCCTGGCTNTNNCCTCTGACAGAAAGTCAAGCACCTTGATCCTGCCTCATGTCAGCCTGAGAGACGCGGCTGTGTACCACTGTATCCTGAGTGGAGGCAGCAATTACAAACTGACATTTGGGAAAGGAACTCTCTTAACTGTGACTCCNNANNNNCAGAACCCAGAACCTGCTGTGTACCAGTTAAAAGNTCCTNNTCNNNNNNNNNNNNNNNNNNNNNNNNNNNNNN		Productive	29	2-1	1	3	CASSWGAEQFF			ACCCTGGTCTGGGGCTACAGCTGATTTATATCTCATACGATGTTGATAGTAACAGCGAAGGAGACATCCCTAAAGGATACAGGGTCTCACGGAAGAAGCGGGAGCATTTCTCCCTGATTCTGGATTCTGCTAAAACAAACCAGACATCTGTGTACTTCTGTGCTAGCAGTTGGGGTGCTGAGCAGTTCTTCGGACCAGGGACACGACTCACCGTCCTAGAGGATCTGAGAAATGTGACTCCACCCAAGGTCTCCTTGTTTGAGCCATCAAAAGCAGAGATTGCAAACAAACAAAAGG	NNNGTACTNNNNNNNNNNNNAAGACCCTGGTCTGGGGCTACAGCTGATTTATATCTCATACGATGTTGATAGTAACAGCGAAGGAGACATCCCTAAAGGATACAGGGTCTCACGGAAGAAGCGGGAGCATTTCTCCCTGATTCTGGATTCTGCTAAAACAAACCAGACATCTGTGTACTTCTGTGCTAGCAGTTGGGGTGCTGAGCAGTTCTTCGGACCAGGGACACGACTCACCGTCCTAGAGGATCTGAGAAATGTGACTCCACCCAAGGTCTCCTTGTTTGAGCCATCAAAAGCAGAGATTGCAAACAAACAAAAGGCTACCCTCGTGTGCTNGGCCAGGGGNTNNNNNNNNNNNNNNNNNNNNN
M3	S1P2L3_C2	C2	PA	Productive	21/DV12	56	CILRVGATGGNNKLTF			TCTGACAGAAAGTCAAGCACCTTGATCCTGCCTCATGTCAGCCTGAGAGACGCGGCTGTGTACCACTGTATCCTGAGAGTAGGGGCTACTGGAGGCAATAATAAGCTGACTTTTGGTCAAGGAACCGTTCTGAGTGTTATACCAGACATCCAGAACCCAGAACCTGCTGTGTACCAGTTAAAA	NNNNTAGTNNNNNNNNCCTGGCTNTNGCCTCTGACAGAAAGTCAAGCACCTTGATCCTGCCTCATGTCAGCCTGAGAGACGCGGCTGTGTACCACTGTATCCTGAGAGTAGGGGCTACTGGAGGCAATAATAAGCTGACTTTTGGTCAAGGAACCGTTCTGAGTGTTATACCAGACATCCAGAACCCAGAACCTGCTGTGTACCAGTTAAAAGNNCCTNNNCNCNNGANNNNNNNNNNNNNNNNNNNNNNNNNN		Productive	29	1-1	1	3	CASSWDRAEVFF			AAGACCCTGGTctGGGGCTACAGCTGATTTATATcTCaTACGATGTTGATAGTAACAGCGAAGGAGACATCCCTAAAGGATACAGGGTCTCACGGAAGAAGCGGGAGCATTTCTCCCTGATTCTGGATTcTGcTAAAACAAACCAGACATCTGTGTACTTCTGTGCTAGCAGtTGGGACAGGGCAGAAGTcTTCTTTGGTAAAGGAACCAGACTCACAGTtGTAGAGGATCTGAGAAATGTGACTCCACCCAAGGTCTCCTTGTTTGAGCCATCAAAAGCAGAGATTGCAAACAAACAAA	ACAGCTGATTTATATNTCNTACGATGTTGATAGTAACAGCGAAGGAGACATCCCTAAAGGATACAGGGTCTCACGGAAGAAGCGGGAGCATTTCTCCCTGATTCTGGATTNTGNTAAAACAAACCAGACATCTGTGTACTTCTGTGCTAGCAGNTGGGACAGGGCAGAAGTNTTCTTTGGTAAAGGAACCAGACTCACAGTNGTAGAGGATCTGAGAAATGTGACTCCACCCAAGGTCTCCTTGTTTGAGCCATCAAAAGCAGAGATTGCAAACAAACAAAAGGCTACC
M3	S1P2L3_A1	A1	PA	Productive	21/DV12	56	CILRVGATGGNNKLTF			TGCCTCTGACAGAAAGTCAAGCACCTTGATCCTGCCTCATGTCAGCCTGAGAGACGCGGCTGTGTACCACTGTATCCTGAGAGTAGGGGCTACTGGAGGCAATAATAAGCTGACTTTTGGTCAAGGAACCGTTCTGAGTGTTATACCAGACATCCAGAACCCAGAACCTGCTGTGTACCAGTTAAAA	TTACTGGNNNNNNNNNGTCCCTCNNNNNGGTCCANNNNNTGTGACTCACGGTCTNCANCAAAATACNNNNNNTAGTNNNNNTTTCCTGGCTNTTGCCTCTGACAGAAAGTCAAGCACCTTGATCCTGCCTCATGTCAGCCTGAGAGACGCGGCTGTGTACCACTGTATCCTGAGAGTAGGGGCTACTGGAGGCAATAATAAGCTGACTTTTGGTCAAGGAACCGTTCTGAGTGTTATACCAGACATCCAGAACCCAGAACCTGCTGTGTACCAGTTAAAAGNNCCTCNNNCTCNNGGANNNNNNNNNNNNNNNNNNNNNNN		Unproductive	31	2-4	1	3	Unidentified CDR3					out of frame junction
M3	S1P2L3_C7	C7	PA	Unproductive	12-2 or 12D-2	40	Unidentified CDR3					Out of frame junction	Productive*	15	1-6	-	-	Unidentified CDR3					Double
M3	S1P2L3_D4	D4	PA	Productive	21/DV12	56	CILRVGATGGNNKLTF			TCTGACAGAAAGTCAAGCACCTTGATCCTGCCTCATGTCAGCCTGAGAGACGCGGCTGTGTACCACTGTATCCTGAGAGTAGGGGCTACTGGAGGCAATAATAAGCTGACTTTTGGTCAAGGA	NNNNNNNNGNNNCTCTTCAGGGTCCAGAATATGTGACTCACGGTCTACANCAAAATANNNNNNNNAGTANNNNTNTCCTGGCTNTTGCCTCTGACAGAAAGTCAAGCACCTTGATCCTGCCTCATGTCAGCCTGAGAGACGCGGCTGTGTACCACTGTATCCTGAGAGTAGGGGCTACTGGAGGCAATAATAAGCTGACTTTTGGTCAAGGAACCGTTCTGAGTGTTATACCNNNNNNNCAGAACCCAGAACCTGCTGTGTACCAGTTAAAAGNNCCTCGNNCNCANGANNNNNNNNNNNNNNNNNNNNNNNN		Unproductive	31	2-4	1	2	Unidentified CDR3
M3	S1P2L3_D7	D7	PA	Unproductive	6-6 or 6-7/DV9 or 6D-6	40	Unidentified CDR3					out of frame junction	Productive	29	2-7	1	3	CASSPDRGEQYF			GACCCTGGTCTGGGGCTACAGCTGATTTATATCTCATACGATGTTGATAGTAACAGCGAAGGAGACATCCCTAAAGGATACAGGGTCTCACGGAAGAAGCGGGAGCATTTCTCCCTGATTCTGGATTCTGCTAAAACAAACCAGACATCTGTGTACTTCTGTGCTAGCAGCCCAGACAGGGGTGAACAGTACTTCGGTCCCGGCACCAGGCTCACGGTTTTAGAGGATCTGAGAAATGTGACTCCACCCAAGGTCTCCTTGTTTGAGCCATCAAAAGCAGAGATTGCAAACAAACAAAAGGC	NNNNNNNNNNGNNNNNNNNAAGACCCTGGTCTGGGGCTACAGCTGATTTATATCTCATACGATGTTGATAGTAACAGCGAAGGAGACATCCCTAAAGGATACAGGGTCTCACGGAAGAAGCGGGAGCATTTCTCCCTGATTCTGGATTCTGCTAAAACAAACCAGACATCTGTGTACTTCTGTGCTAGCAGCCCAGACAGGGGTGAACAGTACTTCGGTCCCGGCACCAGGCTCACGGTTTTAGAGGATCTGAGAAATGTGACTCCACCCAAGGTCTCCTTGTTTGAGCCATCAAAAGCAGAGATTGCAAACAAACAAAAGGCTACCCTCGTGTGCTNGGCCAGGGGNTCTNNNNNNNNNNNNNNNNNN
M3	S1P2L3_D10	D10	PA	Unproductive	12D-3 or 12N-3	40	Unidentified CDR3						Productive	29	2-7	2	3	CASSWGDEQYF			CCTGGTCTGGGGCTACAGCTGATTTATATCTCATACGATGTTGATAGTAACAGCGAAGGAGACATCCCTAAAGGATACAGGGTCTCACGGAAGAAGCGGGAGCATTTCTCCCTGATTCTGGATTCTGCTAAAACAAACCAGACATCTGTGTACTTCTGTGCTAGCTCCTGGGGGGACGAACAGTACTTCGGTCCCGGCACCAGGCTCACGGTTTTAGAGGATCTGAGAAATGTGACTCCACCCAAGGTCTCCTTGTTTGAGCCATCAAAAGCAGAGATTGCAAACAAACAAAAGGC	NNNNNNNNNNNNNNNNNNANGACCCTGGTCTGGGGCTACAGCTGATTTATATCTCATACGATGTTGATAGTAACAGCGAAGGAGACATCCCTAAAGGATACAGGGTCTCACGGAAGAAGCGGGAGCATTTCTCCCTGATTCTGGATTCTGCTAAAACAAACCAGACATCTGTGTACTTCTGTGCTAGCTCCTGGGGGGACGAACAGTACTTCGGTCCCGGCACCAGGCTCACGGTTTTAGAGGATCTGAGAAATGTGACTCCACCCAAGGTCTCCTTGTTTGAGCCATCAAAAGCAGAGATTGCAAACAAACAAAAGGCTACCCTCGTGTGCTNGGCCAGNNGNTNNNNNNNNNNNNNNNNNNN
M3	S1P2L3_E2	E2	PA	Productive	21/DV12	56	CILRVGATGGNNKLTF			TCTGACAGAAAGTCAAGCACCTTGATCCTGCCTCATGTCAGCCTGAGAGACGCGGCTGTGTACCACTGTATCCTGAGAGTAGGGGCTACTGGAGGCAATAATAAGCTGACTTTTGGTCAAGGAACCGTTCTGAGTGTTATACCAGACATCCAGAACCCAGAACCTGCTGTGTACCAGTTAAAA	NTTACTGGTANNNNNNNNNCCCTCTNNNGGGTCCAGAATATGTGACTCACGGTCTNCACCAAAATACNNNNNNTAGTANNNNTTCCTGGCTATTGCCTCTGACAGAAAGTCAAGCACCTTGATCCTGCCTCATGTCAGCCTGAGAGACGCGGCTGTGTACCACTGTATCCTGAGAGTAGGGGCTACTGGAGGCAATAATAAGCTGACTTTTGGTCAAGGAACCGTTCTGAGTGTTATACCAGACATCCAGAACCCAGAACCTGCTGTGTACCAGTTAAAAGNNCCTNNNCNNNNGANNNNNNNNNNNNNNNNNNNNNNNNN		Unproductive	29	2-4	1	2	Unidentified CDR3
M4	S1P1L4_A9	A9	PA	Unproductive	7-2 or 7D-2	34	CAAP#SSNTNKVVF					out-of-frame junction	Productive	5	1-4	1	1	CASSQDTTQFSNERLFF			TTCTCTACAATCTTAAACAGTTGATTCGAAATGAGACGGTGCCCAGTCGTTTTATACCTGAATGCCCAGACAGCTCCAAGCTACTTTTACATATATCTGCCGTGGATCCAGAAGACTCAGCTGTCTATTTTTGTGCCAGCAGCCAAGATACGACACAGTTTTCCAACGAAAGATTATTTTTCGGTCATGGAACCAAGCTGTCTGTCCTGGAGGATCTGAGAAATGTGACTCCACCCAAGGTCTCCTTGTTTGAGCCATCAAAAGCAGAGATTGCAAACAAACAAAA	NNNNCAGANNNNNNGTTTCTCTACAATCTTAAACAGTTGATTCGAAATGAGACGGTGCCCAGTCGTTTTATACCTGAATGCCCAGACAGCTCCAAGCTACTTTTACATATATCTGCCGTGGATCCAGAAGACTCAGCTGTCTATTTTTGTGCCAGCAGCCAAGATACGACACAGTTTTCCAACGAAAGATTATTTTTCGGTCATGGAACCAAGCTGTCTGTCCTGGAGGATCTGAGAAATGTGACTCCACCCAAGGTCTCCTTGTTTGAGCCATCAAAAGCAGAGATTGCAAACAAACAAAAGGCTACCCTCNGTGTGCTGGCCAGGGNNNNNNNNNNNNNNNNNNNNNN
M4	S1P1L4_A10	A10	PA	Unproductive	21/DV12	45	CILRVG#EGADRLTF					stop codons, out-of-frame junction	Productive	4	2-5	2	1	CASSWTYNQDTQYF			GAAGTGTCTTTCAATTGTAAGCAAACTCTGGGCCACGATACTATGTATTGGTACAAGCAAGACTCTAAGAAATTGCTGAAGATTATGTTTAGCTACAATAATAAGCAACTCATTGTAAACGAAACAGTTCCAAGGCGCTTCTCACCTCAGTCTTCAGATAAAGCTCATTTGAATCTTCGAATCAAGTCTGTAGAGCCGGAGGACTCTGCTGTGTATCTCTGTGCCAGCAGCTGGACTTATAACCAAGACACCCAGTACTTTGGGCCAGGCACTCGGCTCCTCGTGTTAGAGGATCTGAGAAATGTGACTCCACCCAAGGTCTCCTTGTTTGAGCCATCAAAAGCAGAGATTGCAAACAAACAAAA	NCAGGTGGGNAAATGAAGTGTCTTTCAATTGTAAGCAAACTCTGGGCCACGATACTATGTATTGGTACAAGCAAGACTCTAAGAAATTGCTGAAGATTATGTTTAGCTACAATAATAAGCAACTCATTGTAAACGAAACAGTTCCAAGGCGCTTCTCACCTCAGTCTTCAGATAAAGCTCATTTGAATCTTCGAATCAAGTCTGTAGAGCCGGAGGACTCTGCTGTGTATCTCTGTGCCAGCAGCTGGACTTATAACCAAGACACCCAGTACTTTGGGCCAGGCACTCGGCTCCTCGTGTTAGAGGATCTGAGAAATGTGACTCCACCCAAGGTCTCCTTGTTTGAGCCATCAAAAGCAGAGATTGCAAACAAACAAAAGGCTACCCTCNGTGTGCTNG…
M4	S1P1L4_B6	B6	PA	Productive	9D-3 or 9N-4	40	CALSVLNTGNYKYVF			CAAGTACTATTCAGGAGACCCAGTGGTTCAAGGAGTGAACAGCTTCGAGGCTGAGTTCAGCAAGAGTAACTCTTCCTTCCACCTGCAGAAAGCCTCTGTGCACTGGAGCGACTCGGCTGTGTACTTCTGTGCTCTGAGCGTTCTTAATACAGGAAACTACAAATACGTCTTTGGAGCAGGTA	CCTACACAGACCCTAACAGTTATTACTTCTTCTGGTACAAGCAANNNCCGGGGGCAGGTCTTCAGTTGCTTATGAAGGTTTTCTCAAGTACGGAAATAAACGAAGGACAAGGATTCACTGTCCTACTGAACAAGAAAGACAAACAACTCTCTCTGAACCTCACAGCTGNCCATCCTGGGGACTCAGCCGTGTACTTCTGCGCAGTCAGCCCCGTTAATACAGGAAACTACAAATACGTCTTTGGAGCAGGTACCAGACTGAAGG		Unproductive	12-1	2-3	1	2	CASSLAGTGG##AETLYF					out-of-frame junction
M4	S1P1L4_A1	A1	NP	Productive	6-6 or 6-7/DV9 or 6D-6	32	CALAWGSSGNKLIF			GCAGCAGAGGGTTTGAAGCCACATACAATAAAGAAACCACCTCCTTCCACTTGCAGAAAGCCTCAGTGCAAGAGTCAGACTCGGCTGTGTACTACTGTGCTCTGGCTTGGGGGAGCAGTGGCAACAAGCTCATCTTTGGAATTGGGACTCTGCTTTC	TACGGNNNNNNNNNNNGGAAGCAGCAGAGGGTTTGAAGCCACATACAATAAAGAAACCACCTCCTTCCACTTGCAGAAAGCCTCAGTGCAAGAGTCAGACTCGGCTGTGTACTACTGTGCTCTGGCTTGGGGGAGCAGTGGCAACAAGCTCATCTTTGGAATTGGGACTCTGCTTTCTNTCAAGCCAAACATCCAGAACCCAGAACCTGCTGTGTANCAGTTAAAAGNNCCTNNTCNCAGGANNNNNNNNNNNNNNNNNNNNNNNNNNNN		Productive	14	2-4	2	1	CASSSGGARNTLYF			GAGACCAGGGGCCCCAGCTTCTAGTTTACTTTCGGGATGAGGCTGTTATAGATAATTCACAGTTGCCCTCGGATCGATTTTCTGCTGTGAGGCCTAAAGGAACTAACTCCACTCTCAAGATCCAGTCTGCAAAGCAGGGCGACACAGCCACCTATCTCTGTGCCAGCAGTTCCGGGGGGGCGCGAAACACCTTGTACTTTGGTGCGGGCACCCGACTATCGGTGCTAGAGGATCTGAGAAATGTGACTCCACCCAAGGTCTCCTTGTTTGAGCCATCAAAAGCAGAGATTGCAAACAAACAAAA	NNNNNATNNNNNNNNNAGAGACCAGGGGCCCCAGCTTCTAGTTTACTTTCGGGATGAGGCTGTTATAGATAATTCACAGTTGCCCTCGGATCGATTTTCTGCTGTGAGGCCTAAAGGAACTAACTCCACTCTCAAGATCCAGTCTGCAAAGCAGGGCGACACAGCCACCTATCTCTGTGCCAGCAGTTCCGGGGGGGCGCGAAACACCTTGTACTTTGGTGCGGGCACCCGACTATCGGTGCTAGAGGATCTGAGAAATGTGACTCCACCCAAGGTCTCCTTGTTTGAGCCATCAAAAGCAGAGATTGCAAACAAACAAAAGGCTACCCTCGTGTGCTNGGCCAGGGGNNNNNNNNNNNNNNNNNNNNNNNN
M4	S1P1L4_B8	B8	PA	Productive	6-6 or 6-7/DV9 or 6D-6	53	CALGGGSNYKLTF			AGGGTTTGAAGCCACATACAATAAAGAAACCACCTCCTTCCACTTGCAGAAAGCCTCAGTGCAAGAGTCAGACTCGGCTGTGTACTACTGTGCTCTGGGTGGAGGCAGCAATTACAAACTGACATTTGGGAAAGGAACTCTCTTAACTGTGACTCCAAACATCCAGAACCCAGAACCTGCTGTGTACCAGTTAAAA	TTACGGCTGGNNNNNNNGGAAGCNGCAGAGGGTTTGAAGCCACATACAATAAAGAAACCACCTCCTTCCACTTGCAGAAAGCCTCAGTGCAAGAGTCAGACTCGGCTGTGTACTACTGTGCTCTGGGTGGAGGCAGCAATTACAAACTGACATTTGGGAAAGGAACTCTCTTAACTGTGACTCCAAACATCCAGAACCCAGAACCTGCTGTGTACCAGTTAAAAGNNCCTNNTCNCANGANNNNNNNNNNNNNNNNNNNNNNNNN		Productive*	29	2-7	-	-	CASSSYEQYF
M4	S1P1L4_A2	A2	PA	Productive	6-3 or 6D-3	16	CAMRDRATSSGQKLVF			AGAGGTTTTGAAGCTACATATGATAAAGGAACCACTTCCTTCCACTTGCAGAAAACCTCAGTGCAAGAGATAGATTCGGCTGTGTACTACTGTGCTATGAGAGATAGGGCAACTTCAAGTGGCCAGAAGCTGGTTTTTGGCCAGGGGACCATATTAAAGGTGTACCTGCACATCCAGAACCCAGAACCTGCTGTGTACCAGTTAAAA	TGGAGAAGGTNNNCAGCTCCTTCTGCAAGTNTCAACTGNCNNNNNNNNNGGAAGCAGCAGAGGTTTTGAAGCTACATATGATAAAGGAACCACTTCCTTCCACTTGCAGAAAACCTCAGTGCAAGAGATAGATTCGGCTGTGTACTACTGTGCTATGAGAGATAGGGCAACTTCAAGTGGCCAGAAGCTGGTTTTTGGCCAGGGGACCATATTAAAGGTGTACCTGCACATCCAGAACCCAGAACCTGCTGTGTACCAGTTAAAAGNTCCTNNNCTCAGGANNNNNNNNNNNNNNNNNNNNNNNNN		Productive	29	1-1	1	1	CASSTGGEVFF			AGACCCTGGTCTGGGGCTACAGCTGATTTATATCTCATACGATGTTGATAGTAACAGCGAAGGAGACATCCCTAAAGGATACAGGGTCTCACGGAAGAAGCGGGAGCATTTCTCCCTGATTCTGGATTCTGCTAAAACAAACCAGACATCTGTGTACTTCTGTGCTAGCAGTACAGGGGGAGAAGTCTTCTTTGGTAAAGGAACCAGACTCACAGTTGTAGAGGATCTGAGAAATGTGACTCCACCCAAGGTCTCCTTGTTTGAGCCATCAAAAGCAGAGATTGCAAACAAACAAAAGG	NTTGTANNNNNNNNNNNAAGACCCTGGTCTGGGGCTACAGCTGATTTATATCTCATACGATGTTGATAGTAACAGCGAAGGAGACATCCCTAAAGGATACAGGGTCTCACGGAAGAAGCGGGAGCATTTCTCCCTGATTCTGGATTCTGCTAAAACAAACCAGACATCTGTGTACTTCTGTGCTAGCAGTACAGGGGGAGAAGTCTTCTTTGGTAAAGGAACCAGACTCACAGTTGTAGAGGATCTGAGAAATGTGACTCCACCCAAGGTCTCCTTGTTTGAGCCATCAAAAGCAGAGATTGCAAACAAACAAAAGGCTACCCTCGTGTGCTNGGCCAGGGGNTNNNNNNNNNNNNNNNNNNNNNNC
M4	S1P1L4_A4	A4	NP	Productive	6-6 or 6-7/DV9 or 6D-6	32	CALAWGSSGNKLIF			GCAGCAGAGGGTTTGAAGCCACATACAATAAAGAAACCACCTCCTTCCACTTGCAGAAAGCCTCAGTGCAAGAGTCAGACTCGGCTGTGTACTACTGTGCTCTGGCTTGGGGGAGCAGTGGCAACAAGCTCATCTTTGGAATTGGGACTCTGCTTTC	NTACGGCTGNNNNNNNNGGAAGCAGCAGAGGGTTTGAAGCCACATACAATAAAGAAACCACCTCCTTCCACTTGCAGAAAGCCTCAGTGCAAGAGTCAGACTCGGCTGTGTACTACTGTGCTCTGGCTTGGGGGAGCAGTGGCAACAAGCTCATCTTTGGAATTGGGACTCTGCTTTCTNNCAAGCCAAGTATACATCCAGAACCCAGAACCTGCTGTGTACCAGTTAAAAGNNCCTNNNCNCAGGNNNNNNNNNNNNNNNNNNNNNNNNNNNN		Productive	14	2-4	2	1	CASSSGGARNTLYF			GAGACCAGGGGCCCCAGCTTCTAGTTTACTTTCGGGATGAGGCTGTTATAGATAATTCACAGTTGCCCTCGGATCGATTTTCTGCTGTGAGGCCTAAAGGAACTAACTCCACTCTCAAGATCCAGTCTGCAAAGCAGGGCGACACAGCCACCTATCTCTGTGCCAGCAGTTCCGGGGGGGCGCGAAACACCTTGTACTTTGGTGCGGGCACCCGACTATCGGTGCTAGAGGATCTGAGAAATGTGACTCCACCCAAGGTCTCCTTGTTTGAGCCATCAAAAGCAGAGATTGCAAACAAACAAAAGG	NNNNTATNNNNNNNCNAGAGACCAGGGGCCCCAGCTTCTAGTTTACTTTCGGGATGAGGCTGTTATAGATAATTCACAGTTGCCCTCGGATCGATTTTCTGCTGTGAGGCCTAAAGGAACTAACTCCACTCTCAAGATCCAGTCTGCAAAGCAGGGCGACACAGCCACCTATCTCTGTGCCAGCAGTTCCGGGGGGGCGCGAAACACCTTGTACTTTGGTGCGGGCACCCGACTATCGGTGCTAGAGGATCTGAGAAATGTGACTCCACCCAAGGTCTCCTTGTTTGAGCCATCAAAAGCAGAGATTGCAAACAAACAAAAGGCTACCCTCGTGTGCTNGGCCAGGGGNNNNNNNNNNNNNNNNNNNNNNNNNNNC
M4	S1P1L4_A5	A5	PA	Productive	12D-2 or 12N-2	44	CALSDPRTGSGGKLTL			AGACTACTTACTCACCTTTCCTTTTCTGGTATGTGCAACATCTCAACGAAGCCCCTAAGCTACTCCTGAAGAGCTCCACAGACAACAAGAGGACCGAGCACCAAGGGTTCTACGCCACTCTCCATAAGAGCAGCAGCTCCTTCCATCTGCAGAAGTCCTCAGTGCAGCTGTCAGACTCTGCCCTGTACTTCTGTGCTTTGAGTGATCCCCGTACTGGCAGTGGTGGAAAACTCACTTTGGGGG	NTCAGTGACCCAGAANGAAGNCCTGTCCNNNTNNCANCAAGNNNTNNNNTNNNNNNNTGAACNNNNNNNTATCAGACTACTTACTCACCTTTCCTTTTCTGGTATGTGCAACATCTCAACGAAGCCCCTAAGCTACTCCTGAAGAGCTCCACAGACAACAAGAGGACCGAGCACCAAGGGTTCTACGCCACTCTCCATAAGAGCAGCAGCTCCTTCCATCTGCAGAAGTCCTCAGTGCAGCTGTCAGACTCTGCCCTGTACTTCTGTGCTTTGAGTGATCCCCGTACTGGCAGTGGTGGAAAACTCACTTTGGGGGCTGGAACAAGACTTCAGGTCAACCTTGACNTCCAGAACCCAGAACCTGCTGTGTACCAGTTAAAAGNNCCTNNNCNCANGANN…		Productive	29	2-7	2	3	CASSWGDEQYF			CAAGACCCTGGTCTGGGGCTACAGCTGATTTATATCTCATACGATGTTGATAGTAACAGCGAAGGAGACATCCCTAAAGGATACAGGGTCTCACGGAAGAAGCGGGAGCATTTCTCCCTGATTCTGGATTCTGCTAAAACAAACCAGACATCTGTGTACTTCTGTGCTAGCAGTTGGGGGGATGAACAGTACTTCGGTCCCGGCACCAGGCTCACGGTTTTAGAGGATCTGAGAAATGTGACTCCACCCAAGGTCTCCTTGTTTGAGCCATCAAAAGCAGAGATTGCAAACAAACA	NTTGTACNNNNNNTGNCAAGACCCTGGTCTGGGGCTACAGCTGATTTATATCTCATACGATGTTGATAGTAACAGCGAAGGAGACATCCCTAAAGGATACAGGGTCTCACGGAAGAAGCGGGAGCATTTCTCCCTGATTCTGGATTCTGCTAAAACAAACCAGACATCTGTGTACTTCTGTGCTAGCAGTTGGGGGGATGAACAGTACTTCGGTCCCGGCACCAGGCTCACGGTTTTAGAGGATCTGAGAAATGTGACTCCACCCAAGGTCTCCTTGTTTGAGCCATCAAAAGCAGAGATTGCAAACAAACAAAAGGCTACCCTCGTGTGCTNGGCCAGGGGNNNNNNCNNNNNNNNNNNNNNNN
M4	S1P1L4_C6	C6	PA	Productive	6-6 or 6-7/DV9 or 6D-6	53	CALGGGSNYKLTF			AGGGTTTGAAGCCACATACAATAAAGAAACCACCTCCTTCCACTTGCAGAAAGCCTCAGTGCAAGAGTCAGACTCGGCTGTGTACTACTGTGCTCTGGGTGGAGGCAGCAATTACAAACTGACATTTGGGAAAGGAACTCTCTTAAC	TACGGCTGNNNNNNNNGGAANNNGNNGAGGGTTTGAAGCCACATACAATAAAGAAACCACCTCCTTCCACTTGCAGAAAGCCTCAGTGCAAGAGTCAGACTCGGCTGTGTACTACTGTGCTCTGGGTGGAGGCAGCAATTACAAACTGACATTTGGGAAAGGAACTCTCTTAACTGTGACTCCAAACNTCCAGAACCCAGAACCTGCTGTGTACCAGTTAAAAGNTCCTNNNCTCAGGNNNNNNNNNNNNNNNNNNNNNNNNNNN		Productive*	29	2-7	-	-	CASSSYEQYF
M4	S1P1L4_C7	C7	NP	Productive*	3D-3 or 3N-3	40	Unidentified CDR3					Low V-REGION identity (53.97%); 2nd-CYS 104 not identified	Productive	13-3	1-1	1	1	CASSDHKNTEVFF			NGGACACGGGGCATGGGTTGAGGNTGATCCATTANTCATANGTNGNTGACAGCACGGAGAAAGGAGATATNCNTGATGGGTACAAGGCNTCCAGANCAAGCCAAGAGAATTTCTCTNTCATTTTGGAGTTGGNTTCCCTTTNTCAGACAGCTGTATATTTNTGTGCCAGCAGTGATCACAAAAACACAGAAGTNTTcTTTGGTAAAGGAACCAGANTCACAGTNGTAGAGGATCTGAGAAATGTGACTCCACCCAAGGTCTCCTTGTTTGAGCCATCAAAAGCAGAGATTGCAAACAAACAAAAGGCT
M4	S1P1L4_C9	C9	PA	Unproductive	11 or 11D	35	CVVGTX#ASALTF					stop codons, out-of-frame junction	Productive	19	2-5	1	2	CASSMAGAQDTQYF			TTCAGGGAAAGGATTGAGACTGATCTACTATTCAATAACTGAAAACGATCTTCAAAAAGGCGATCTATCTGAAGGCTATGATGCGTCTCGAGAGAAGAAGTCATCTTTTTCTCTCACTGTGACATCTGCCCAGAAGAACGAGATGGCCGTTTTTCTCTGTGCCAGCAGTATGGCGGGGGCCCAAGACACCCAGTACTTTGGGCCAGGCACTCGGCTCCTCGTGTTAGAGGATCTGAGAAATGTGACTCCACCCAAGGTCTCCTTGTTTGAGCCATCAAAAGCAGAGATTGCAAACAAACAAAA	NNNNNACNGNNCNGNTTCAGGGAAAGGATTGAGACTGATCTACTATTCAATAACTGAAAACGATCTTCAAAAAGGCGATCTATCTGAAGGCTATGATGCGTCTCGAGAGAAGAAGTCATCTTTTTCTCTCACTGTGACATCTGCCCAGAAGAACGAGATGGCCGTTTTTCTCTGTGCCAGCAGTATGGCGGGGGCCCAAGACACCCAGTACTTTGGGCCAGGCACTCGGCTCCTCGTGTTAGAGGATCTGAGAAATGTGACTCCACCCAAGGTCTCCTTGTTTGAGCCATCAAAAGCAGAGATTGCAAACAAACAAAAGGCTACCCTCGTGTGCTGGCCAGGGGNNNNNNNNNNNNNNNNNNNNNNNNNNN
M4	S1P1L4_B4	B4	NP	Productive	6-6 or 6-7/DV9 or 6D-6	32	CALAWGSSGNKLIF			CAGCAGAGGGTTTGAAGCCACATACAATAAAGAAACCACCTCCTTCCACTTGCAGAAAGCCTCAGTGCAAGAGTCAGACTCGGCTGTGTACTACTGTGCTCTGGCTTGGGGGAGCAGTGGCAACAAGCTCATCTTTGGAATTGGG	NACGGCTGNNNNNNNNGGAAGCAGCAGAGGGTTTGAAGCCACATACAATAAAGAAACCACCTCCTTCCACTTGCAGAAAGCCTCAGTGCAAGAGTCAGACTCGGCTGTGTACTACTGTGCTCTGGCTTGGGGGAGCAGTGGCAACAAGCTCATCTTTGGAATTGGGACTCTGCTTTCTNTCAAGCCAAACATCCAGAACCCAGAACCTGCTGTGTACCAGTTAAAAGNTCCTNNNNNCAGGNNNNNNNNNNNNNNNNNNNNNNNNNNN		Productive	14	2-4	2	1	CASSSGGARNTLYF			CAGGGGCCCCAGCTTCTAGTTTACTTTCGGGATGAGGCTGTTATAGATAATTCACAGTTGCCCTCGGATCGATTTTCTGCTGTGAGGCCTAAAGGAACTAACTCCACTCTCAAGATCCAGTCTGCAAAGCAGGGCGACACAGCCACCTATCTCTGTGCCAGCAGTTCCGGGGGGGCGCGAAACACCTTGTACTTTGGTGCGGGCACCCGACTATCGGTGCTAGAGGATCTGAGAAATGTGACTCCACCCAAGGTCTCCTTGTTTGAGCCATCAAAAGCAGAGATTGCAAACAAACAAAA	NNNNTNTNNNNNNNNNNAGAGACCAGGGGCCCCAGCTTCTAGTTTACTTTCGGGATGAGGCTGTTATAGATAATTCACAGTTGCCCTCGGATCGATTTTCTGCTGTGAGGCCTAAAGGAACTAACTCCACTCTCAAGATCCAGTCTGCAAAGCAGGGCGACACAGCCACCTATCTCTGTGCCAGCAGTTCCGGGGGGGCGCGAAACACCTTGTACTTTGGTGCGGGCACCCGACTATCGGTGCTAGAGGATCTGAGAAATGTGACTCCACCCAAGGTCTCCTTGTTTGAGCCATCAAAAGCAGAGATTGCAAACAAACAAAAGGCTACCCTCGTGTGCNNGGCCAGGGGNTNNNNNNNNNNNNNNNNNNNNN
M4	S1P1L4_B7	B7	NP	Productive	3D-3 or 3N-3	40	CAVSPVNTGNYKYVF			CCTACACAGACCCTAACAGTTATTACTTCTTCTGGTACAAGCAAgagCCGGGGGCAGGTCTTCAGTTGCTTATGAAGGTTTTCTCAAGTACGGAAATAAACGAAGGACAAGGATTCACTGTCCTACTGAACAAGAAAGACAAACAACTCTCTCTGAACCTCACAGCTGcCCATCCTGGGGACTCAGCCGTGTACTTCTGCGCAGTCAGCCCCGTTAATACAGGAAACTACAAATACGTCTTTGGAGCAG	NTGCCCNNNNNNNNNNAGTGTCCGGGAGGGAGACAGTGCCGTTATCATCNNNACCTACACAGACCCTAACAGTTATTACTTCTTCTGGTACAAGCAANNNCCGGGGGCAGGTCTTCAGTTGCTTATGAAGGTTTTCTCAAGTACGGAAATAAACGAAGGACAAGGATTCACTGTCCTACTGAACAAGAAAGACAAACAACTCTCTCTGAACCTCACAGCTGNCCATCCTGGGGACTCAGCCGTGTACTTCTGCGCAGTCAGCCCCGTTAATACAGGAAACTACAAATACGTCTTTGGAGCAGGTACCAGACTGAAGGTTATNNNACACATCCAGAACCCAGAACCTGCTGTGTACCAGTTAAAAGNNCCTNNNCNCAGGANNNNNNNNNNNNNNNNNNN…		Productive	13-3	1-1	1	3	CASSDHKNTEVFF			ACGGGGCATGGGCTGAGGCTGATCCATTACTCATATGTCGCTGACAGCACGGAGAAAGGAGATATCCCTGATGGGTACAAGGCCTCCAGACCAAGCCAAGAGAATTTCTCTCTCATTCTGGAGTTGGCTTCCCTTTCTCAGACAGCTGTATATTTCTGTGCCAGCAGTGATCACAAAAACACAGAAGTCTTCTTTGGTAAAGGAACCAGACTCACAGTTGTAGAGGATCTGAGAAATGTGACTCCACCCAAGGTCTCCTTGTTTGAGCCATCAAAAGCAGAGATTGCAAACAAACAAAAGGCTACCCT	NNNNNNNNTGGNNTGGCAGGACACGGGGCATGGGCTGAGGCTGATCCATTACTCATATGTCGCTGACAGCACGGAGAAAGGAGATATCCCTGATGGGTACAAGGCCTCCAGACCAAGCCAAGAGAATTTCTCTCTCATTCTGGAGTTGGCTTCCCTTTCTCAGACAGCTGTATATTTCTGTGCCAGCAGTGATCACAAAAACACAGAAGTCTTCTTTGGTAAAGGAACCAGACTCACAGTTGTAGAGGATCTGAGAAATGTGACTCCACCCAAGGTCTCCTTGTTTGAGCCATCAAAAGCAGAGATTGCAAACAAACAAAAGGCTACCCTCGTGTGCTNGGCCAGGGGNTNNNNNNNNNNNNNNNNNNNNNN
M4	S1P1L4_B9	B9	PA	Productive	6-6 or 6-7/DV9 or 6D-6	33	CALGAGSNYQLIW			AGCAGAGGGTTTGAAGCCACATACAATAAAGAAACCACCTCCTTCCACTTGCAGAAAGCCTCAGTGCAAGAGTCAGACTCGGCTGTGTACTACTGTGCTCTGGGTGCCGGGAGCAACTATCAGTTGATCTGGGGCTCTGGGACCAAGCTAATTATAAAGCCAGACATCCAGAACCCAGAACCTGCTGTGTACCAGTTAAAA	TACGGCTGGNNNNNNNGGAAGCAGCAGAGGGTTTGAAGCCACATACAATAAAGAAACCACCTCCTTCCACTTGCAGAAAGCCTCAGTGCAAGAGTCAGACTCGGCTGTGTACTACTGTGCTCTGGGTGCCGGGAGCAACTATCAGTTGATCTGGGGCTCTGGGACCAAGCTAATTATAAAGCCAGACATCCAGAACCCAGAACCTGCTGTGTACCAGTTAAAAGNNCCTNNNCNCAGGNNNNNNNNNNNNNNNNNNNNNNNNNNN		Productive	29	1-1	1	1	CASQGGTEVFF			GACCCTGGTCTGGGGCTACAGCTGATTTATATCTCATACGATGTTGATAGTAACAGCGAAGGAGACATCCCTAAAGGATACAGGGTCTCACGGAAGAAGCGGGAGCATTTCTCCCTGATTCTGGATTCTGCTAAAACAAACCAGACATCTGTGTACTTCTGTGCTAGCCAAGGGGGCACAGAAGTCTTCTTTGGTAAAGGAACCAGACTCACAGTTGTAGAGGATCTGAGAAATGTGACTCCACCCAAGGTCTCCTTGTTTGAGCCATCAAAAGCAGAGATTGCAAACAAACAAAA	NNNNNNNCTGGTNTCGACAAGACCCTGGTCTGGGGCTACAGCTGATTTATATCTCATACGATGTTGATAGNNNNNNNNACTGGNNNNNNNAAGACCCTGGTCTGGGGCTACAGCTGATTTATATCTCATACGATGTTGATAGTAACAGCGAAGGAGACATCCCTAAAGGATACAGGGTCTCACGGAAGAAGCGGGAGCATTTCTCCCTGATTCTGGATTCTGCTAAAACAAACCAGACATCTGTGTACTTCTGTGCTAGCCAAGGGGGCACAGAAGTCTTCTTTGGTAAAGGAACCAGACTCACAGTTGTAGAGGATCTGAGAAATGTGACTCCACCCAAGGTCTCCTTGTTTGAGCCATCAAAAGCAGAGATTGCAAACAAACAAAAGGCTACCCTCG…
M4	S1P1L4_D4	D4	PA	Not detected									Productive	5	1-4	1	1	CASSQDTTQFSNERLFF			TCTCTACAATCTTAAACAGTTGATTCGAAATGAGACGGTGCCCAGTCGTTTTATACCTGAATGCCCAGACAGCTCCAAGCTACTTTTACATATATCTGCCGTGGATCCAGAAGACTCAGCTGTCTATTTTTGTGCCAGCAGCCAAGATACGACACAGTTTTCCAACGAAAGATTATTTTTCGGTCATGGAACCAAGCTGTCTGTCCTGGAGGATCTGAGAAATGTGACTCCACCCAAGGTCTCCTTGTTTGAGCCATCAAAAGCAGAGATTGCAAACAAACAA	NNNNCAGAGNNNNNNTTTCTCTACAATCTTAAACAGTTGATTCGAAATGAGACGGTGCCCAGTCGTTTTATACCTGAATGCCCAGACAGCTCCAAGCTACTTTTACATATATCTGCCGTGGATCCAGAAGACTCAGCTGTCTATTTTTGTGCCAGCAGCCAAGATACGACACAGTTTTCCAACGAAAGATTATTTTTCGGTCATGGAACCAAGCTGTCTGTCCTGGAGGATCTGAGAAATGTGACTCCACCCAAGGTCTCCTTGTTTGAGCCATCAAAAGCAGAGATTGCAAACAAACAAAAGGCTACCCTCGTGTGCTNGGCCAGGGGNNNNNNNNNNNNNNNNNNNNNNNNNNN
M4	S1P1L4_B10	B10	PA	Productive	9-2	15	CVLGYQGGRALIF			GCTCCTCAAGTACTATTCAGGAGACCCAGTGGTTCAAGGAGTGAATGGCTTCGAGGCTGAGTTCAGCAAGAGTAACTCTTCCTTCCCaCTGCGGAAAGCCTCTGTGCACTGGAGCGACTCTGCTGTGTACTTCTGTGTTTTGGGTTACCAGGGAGgCAGAGCTCTGATATTTGGAACAGGA	GCTCCTCAAGTACTATTCAGGAGACCCAGTGGTTCAAGGAGTGAATGGCTTCGAGGCTGAGTTCAGCAAGAGTAACTCTTCCTTCCCNCTGCGGAAAGCCTCTGTGCACTGGAGCGACTCTGCTGTGTACTTCTGTGTTTTGGGTTACCAGGGAGNCAGAGCTCTGATATTTGGAACAGGAACCACGGTATC	cleaned up CDR3	Productive	17	2-7	2	2	CASSRETGLDYEQYF			ACACTTTTGAGAAGTTCCAATCCAGTCGGCCTAACAATTCTTTCTGCTCTCTCTACATTGGCTCTGCAGGCCTAGAGTATTCTGCCATGTACCTCTGTGCTAGCAGTAGGGAAACGGGACTGGACTATGAACAGTACTTCGGTCCCGGCACCAGGCTCACGGTTTTAGAGGATCTGAGAAATGTGACTCCACCCAAGGTCTCCTTGTTTGAGCCATCAAAAGCAGAGATTGCAAACAAACAAAAGGCT	TNTGNNNNNANNNNNNACNNNANNNNNTTCTCTTTTACTATNATATGANNTNNNNNNCAGGNNNNNGACACTTTTGAGAAGTTCCAATCCAGTCGGCCTAACAATTCTTTCTGCTCTCTCTACATTGGCTCTGCAGGCCTAGAGTATTCTGCCATGTACCTCTGTGCTAGCAGTAGGGAAACGGGACTGGACTATGAACAGTACTTCGGTCCCGGCACCAGGCTCACGGTTTTAGAGGATCTGAGAAATGTGACTCCACCCAAGGTCTCCTTGTTTGAGCCATCAAAAGCAGAGATTGCAAACAAACAAAAGGCTACCCTCGTGTGCTNGGCCAGGGNNNNNNNNNNNNNNNNNNNNNNN
M4	S1P1L4_E1	E1	NP	Unproductive	6-3 or 6D-3	12	CAMS#GTGGYKVVF					stop codons, out-of-frame junction	Productive	12	1-3	2	1	CASSLGGAAGNTLYF			TCCAACAGTTTGATGACTATCACTCTGAAATGAACATGAGTGCCTTGGAACTGGAGGACTCTGCTATGTACTTCTGTGCCAGCTCTCTCGGGGGGGCGGCTGGAAATACGCTCTATTTTGGAGAAGGAAGCCGGCTCATTGTTGTAGAGGATCTGAGAAATGTGACTCCACCCAAGGTCTCCTTGTTTGAGCCATCAAAAGCAGAGATTGCAAACAAACAA	TCCAGCAGNNNNTCAGTCCAACAGTTTGATGACTATCACTCTGAAATGAACATGAGTGCCTTGGAACTGGAGGACTCTGCTATGTACTTCTGTGCCAGCTCTCTCGGGGGGGCGGCTGGAAATACGCTCTATTTTGGAGAAGGAAGCCGGCTCATTGTTGTAGAGGATCTGAGAAATGTGACTCCACCCAAGGTCTCCTTGTTTGAGCCATCAAAAGCAGAGATTGCAAACAAACAAAAGGCTACCCTCGTGTGCTNGGCCAGGGGNTNTNNNNNNNNNNNNNNNNNNNNNN
M4	S1P1L4_C2	C2	NP	Productive	3-1	15	CAVYQGGRALIF			CCGGGAGGGAGACAGCGCCATTATCATCTGCACCTACACAGACAGTGCCACTGCTTACTTCTCCTGGTACAAGCAAGAGGCGGGGGCAGGTCTTCAGTTGCTTATGAGTGTCCTTTCAAATGTGGACAGAAAAGAAGAACAAGGACTCACTGTCTTACTGAACAAGAAAGACAAACGACTCTCTCTGAACCTCACAGCTGcCCATCCTGGGGACTCAGCCGTGTACTTCTGCGCAGTGTACCAGGGAGgCAGAGCTCTGATATTTGG	CCGGGAGGGAGACAGCGCCATTATCATCTGCACCTACACAGACAGTGCCACTGCTTACTTCTCCTGGTACAAGCAAGAGGCGGGGGCAGGTCTTCAGTTGCTTATGAGTGTCCTTTCAAATGTGGACAGAAAAGAAGAACAAGGACTCACTGTCTTACTGAACAAGAAAGACAAACGACTCTCTCTGAACCTCACAGCTGNCCATCCTGGGGACTCAGCCGTGTACTTCTGCGCAGTGTACCAGGGAGNCAGAGCTCTGATATTTGGAACAGGAACCACGGTATCAGTCAGCCCCAANNTCCAGAACCCAGAACCTGCTGTGTACCAGTTAAAA	cleaned up CDR3	Productive	17	1-2	1	1	CASSSRGANSDYTF			CTTTTGAGAAGTTCCAATCCAGTCGGCCTAACAATTCTTTCTGCTCTCTcTACATTGGCTTTGCAGGCCTAGAGTATTCTGCCATGTACCTCTGTGCTAGCAGTAGCCGGGGCGCAAACTCCGATTACACCTTCGGCTCAGGGACCAGGCTTTTGGTAATAGAGGATCTGAGAAATGTGACTCCACCCAAGGTCTCCTTGTTTGAGCCATCAAAAGCAGAGATTGCAAACAAAC	NTGAACAGGGAAGCTGACACTTTTGAGAAGTTCCAATCCNGTCGGCCTAACAATTCTTTCTGCTCTCTCTACNTGAACAGGGNNNNNACACTTTTGAGAAGTTCCAATCCAGTCGGCCTAACAATTCTTTCTGCTCTCTNTACATTGGCTTTGCAGGCCTAGAGTATTCTGCCATGTACCTCTGTGCTAGCAGTAGCCGGGGCGCAAACTCCGATTACACCTTCGGCTCAGGGACCAGGCTTTTGGTAATAGAGGATCTGAGAAATGTGACTCCACCCAAGGTCTCCTTGTTTGAGCCATCAAAAGCAGAGATTGCAAACAAACAAAAGGCTACCCTCGTGTGCTNGGCCAGGGGNNNNNNNNNNNNNNNNNNNNNNNN
M4	S1P1L4_D1	D1	PA	Productive	6D-6 or 6N-6 or 6D-7	15	CALSDSQGGRALIF			GGAAGCAGCAGAGGGTTTGAAGCCACATACAATAAAGAAGCCACCTCCTTCCACTTGCAGAAAGCCTCAGTGCAAGAGTCAGACTCGGCTGTGTACTACTGCGCTCTGAGTGACTCTCAGGGAGgCAGAGCTCTGATATTTGGA	AGGGTTTGAAGCCACATACAATAAAGAAGCCACCTCCTTCCACTTGCAGAAAGCCTCAGTGCAAGAGTCAGACTCGGCTGTGTACTACTGCGCTCTGAGTGACTCTCAGGGAGNCAGAGCTCTGATATTTGGAACAGGAACCACGGTATCAGTCAGNCCCAACATCCAGAACCCAGAACCTG	cleaned up CDR3	Productive	14	1-1	1	3	CASSFYRDRTKEVFF			GAGACCAGGGGCCCCAGCTTCTAGTTTACTTTCGGGATGAGGCTGTTATAGATAATTCACAGTTGCCCTCGGATCGATTTTcTGCTGTGAGGCCTAAAGGAACTAACTCCACTCTCAAGATCCaGTcTGCAAAGCAGGGCGACACAGCCACCTATCTCTGTGCCAGCAGTTTCTACCGGGACAGAACTAAAGAAGTcTTCTTTGGTAAAGGAACCAGACTCACAGTTGTAGAGGATCTGAGAAATGTGACTCCACCCAAGGTCTCCTTGTTTGAGCCATCAAAAGCAGAGATTGCAAACAAACAAAAG	NNNNNATCAGCAGCCCAGAGACCAGGGGCCCCAGCTTCTAGTTTACTTTCGGGATGAGGCTGTTATAGATNNNTGGNATNNNNNNNNAGAGACCAGGGGCCCCAGCTTCTAGTTTACTTTCGGGATGAGGCTGTTATAGATAATTCACAGTTGCCCTCGGATCGATTTTNTGCTGTGAGGCCTAAAGGAACTAACTCCACTCTCAAGATCCNGTNTGCAAAGCAGGGCGACACAGCCACCTATCTCTGTGCCAGCAGTTTCTACCGGGACAGAACTAAAGAAGTNTTCTTTGGTAAAGGAACCAGACTCACAGTTGTAGAGGATCTGAGAAATGTGACTCCACCCAAGGTCTCCTTGTTTGAGCCATCAAAAGCAGAGATTGCAAACAAACAAAAGGCT…
M4	S1P1L4_D2	D2	NP	Productive	6-6 or 6-7/DV9 or 6D-6	32	CALAWGSSGNKLIF			GAGGGTTTGAAGCCACATACAATAAAGAAACCACCTCCTTCCACTTGCAGAAAGCCTCAGTGCAAGAGTCAGACTCGGCTGTGTACTACTGTGCTCTGGCTTGGGGGAGCAGTGGCAACAAGCTCATCTTTGGAATTGGGACTCTGCTTTC	TACGGCTGGNNNNNNNNGAAGCNGCAGAGGGTTTGAAGCCACATACAATAAAGAAACCACCTCCTTCCACTTGCAGAAAGCCTCAGTGCAAGAGTCAGACTCGGCTGTGTACTACTGTGCTCTGGCTTGGGGGAGCAGTGGCAACAAGCTCATCTTTGGAATTGGGACTCTGCTTTCTNNCAAGCCAAACATCCAGAACCCAGAACCTGCTGTGTACCAGTTAAAAGNNCCTNNNNNCAGGANNNNNNNNNNNNNNNNNNNNNNNNNN		Productive	14	2-4	2	1	CASSSGGARNTLYF			AGACCAGGGGCCCCAGCTTCTAGTTTACTTTCGGGATGAGGCTGTTATAGATAATTCACAGTTGCCCTCGGATCGATTTTCTGCTGTGAGGCCTAAAGGAACTAACTCCACTCTCAAGATCCAGTCTGCAAAGCAGGGCGACACAGCCACCTATCTCTGTGCCAGCAGTTCCGGGGGGGCGCGAAACACCTTGTACTTTGGTGCGGGCACCCGACTATCGGTGCTAGAGGATCTGAGAAATGTGACTCCACCCAAGGTCTCCTTGTTTGAGCCATCAAAAGCAGAGATTGCAAACAAACAAAAGGCT	NNNNTATCANNNNNNNNAGAGACCAGGGGCCCCAGCTTCTAGTTTACTTTCGGGATGAGGCTGTTATAGATAATTCACAGTTGCCCTCGGATCGATTTTCTGCTGTGAGGCCTAAAGGAACTAACTCCACTCTCAAGATCCAGTCTGCAAAGCAGGGCGACACAGCCACCTATCTCTGTGCCAGCAGTTCCGGGGGGGCGCGAAACACCTTGTACTTTGGTGCGGGCACCCGACTATCGGTGCTAGAGGATCTGAGAAATGTGACTCCACCCAAGGTCTCCTTGTTTGAGCCATCAAAAGCAGAGATTGCAAACAAACAAAAGGCTACCCTCGTGTGCTNGGCCAGGGGNNNNNNNNNNNNNNNNNNNNNNNNNNNNN
M4	S1P1L4_D3	D3	NP	Productive	6-6 or 6-7/DV9 or 6D-6	53	CALGDQGSNYKLTF			CACATACAATAAAGAAACCACCTCCTTCCACTTGCAGAAAGCCTCAGTGCAAGAGTCAGACTCGGCTGTGTACTACTGTGCTCTGGGTGATCAAGGCAGCAATTACAAACTGACATTTGGGAAAGGAA	NTACGGCTGGNNNNNNNGGAAGCNGCAGNNNNNTTGAANCCACATACAATAAAGAAACCACCTCCTTCCACTTGCAGAAAGCCTCAGTGCAAGAGTCAGACTCGGCTGTGTACTACTGTGCTCTGGGTGATCAAGGCAGCAATTACAAACTGACATTTGGGAAAGGAACTCTCTTAACTGTGACTCCAAACATCCAGAACCCAGAACCTGCTGTGTACCAGTTAAAAGNTCCTNNNCNCAGGNNNNNNNNNNNNNNNNNNNNNNNNNNN		Productive	19	2-3	2	2	CASSPLGGGAETLYF			TTCAGGGAAAGGAtTGAGAcTGATTTAcTATTCAATAACTGAAAACGATTTTCAAAAAGGCGATcTATTTGAAGGcTTTGATGcGTCTcGAGAGAAGAAGTCATcTTTTTcTCTCACTGTGACATTTGCCCAGAAGAACGAGATGGCCGTTTTTcTcTGTGCCAGCAGTCCCCTGGGGGGGGGTGCAGAAACGCTGTATTTTGGCTCAGGAACCAGACTGACTGTTCTCGAGGA	NTNNNNCCGNNNGGNTTCAGGGAAAGGANTGAGANTGATTTANTATTCAATAACTGAAAACGATTTTCAAAAAGGCGATNTATTTGAAGGNTTTGATGNGTCTNGAGAGAAGAAGTCATNTTTTTNTCTCACTGTGACATTTGCCCAGAAGAACGAGATGGCCGTTTTTNTNTGTGCCAGCAGTCCCCTGGGGGGGGGTGCAGAAACGCTGTATTTTGGCTCAGGAACCAGACTGACTGTTCTCGAGGATNTGAGAAATGTGACTCCACCCAAGGTCTCCTTGTTTGAGCCATCAAAAGCAGAGATTGCAAACAAACAAAAGGCTACCCTCGTGTGCTNGGCCANGGGNNNNNNNNNNNNNNNNNNNNNNNNNN
M4	S1P1L4_D9	D9	PA	Productive	7-5	32	CAVSPNYGSSGNKLIF			TCAACTGCACGTTCAGTGATGGTACTTCTAACAACTTCAGGTGGTACAGACAgCATTCTGCGAAAGGCCTTGAGGTGCTAGTGTCCATCTTCTCTGATGGTGAAAAGGAAGAAGGCAGATTTACAGCTCACCTCAATAGAGCCAACTTGCATGTTTCCCTACACATCAGAGAACCACAACCCAGTGACTCTGCTGTCTACCTCTGTGCAGTGAGCCCCAATTATGGGAGCAGTGGCAACAAGCTCATCTTTGGAATTGGGACTCTGCTTTC	NCNNCANNNNNNCTTCAACTGCACGTTCAGTGATGGTACTTCTAACAACTTCAGGTGGTACAGACANCATTCTGCGAAAGGCCTTGAGGTGCTAGTGTCCATCTTCTCTGATGGTGAAAAGGAAGAAGGCAGATTTACAGCTCACCTCAATAGAGCCAACTTGCATGTTTCCCTACACATCAGAGAACCACAACCCAGTGACTCTGCTGTCTACCTCTGTGCAGTGAGCCCCAATTATGGGAGCAGTGGCAACAAGCTCATCTTTGGAATTGGGACTCTGCTTTCTNTCAAGCCAAACATCCAGAACCCAGAACCTGCTGTGTACCAGTTAAAAGNNCCTNNNCTCAGGANNNNNNNNNNNNNNNNNNNNNNNNNN		Productive	2	1-5	1	2	CASSQDEVQAPLF			GCTTCCAACNTCAAAGTTCAAAGAAAAACCATNTAGACNTTCAGATCACAGCTNTAAAGCCTGATGANTCGGCCACATANTTNTGTgCCAGCAGCCAAGatGAGGTCCaGGcTCCGcTTTtTGGAGAGGGGACTNGACNTTNTNTTNTAGAGGATCTGAGAAATGTGACTCCACCCAAGGTCTCCTTGTTTGAGCCATCAAAAGCAGAGATTGCAAACAAACAAAAGGCTACCCTCGTGT	CTTCCAACNTCAAAGTTCAAAGAAAAACCATNTAGACNTTCAGATCACAGCTNTAAAGCCTGATGANTCGGCCACATANTTNTGTNCCAGCAGCCAAGNNGAGGTCCNGGNTCCGNTTTNTGGAGAGGGGACTNGACNTTNTNTTNTAGAGGATCTGAGAAATGTGACTCCACCCAAGGTCTCCTTGTTTGAGCCATCAAAAGCAGAGATTGCAAACAAACAAAAGGCTACC	cleaned up CDR3
M4	S1P1L4_E3	E3	PA	Not detected									Unproductive	12-1	2-3	1	2	Unidentified CDR3
[truncated: 97 more rows]

## Sheet: Brain IAV
Sort date: 3/12/2021
Mouse ID	Sample	Original_well	Epitope	Alpha functionality	TRAV Gene and Allele	TRAJ Gene and Allele	Alpha CDR3	TRAV Double	TRAV Double CDR3	Alpha sequence clean	Alpha sequence original	Comments	Beta functionality	TRBV Gene	TRBJ Gene	TRBD Gene	D region reading frame	Beta CDR3	Duble TRBV	Double TRBV	Beta sequence clean	Beta sequence original	Comments
[truncated: 191 more rows]

## Sheet: Lungs IAV
Sort date: 3/12/2021
Mouse ID	Sample	Original_well	Epitope	Alpha functionality	TRAV Gene and Allele	TRAJ Gene and Allele	Alpha CDR3	TRAV Double	TRAV Double CDR3	Alpha sequence clean	Alpha sequence original	Comments	Beta functionality	TRBV Gene	TRBJ Gene	TRBD Gene	D region reading frame	Beta CDR3	Duble TRBV	Double TRBV	Beta sequence clean	Beta sequence original	Comments
[truncated: 209 more rows]
